# Supplementary material for: Human ALS/FTD brain organoid slice cultures display distinct early astrocyte and targetable neuronal pathology
Source: Nat Neurosci. 2021 Oct 21;24(11):1542–54. doi: 10.1038/s41593-021-00923-4 (PMC8553627; doi:10.1038/s41593-021-00923-4)
Supplement: Supplementary file 3 — Table 1. hiPSC line sources and details. Table 2. List of antibodies used. Table 3. Details of statistical tests used and sample sizes. [file 41593_2021_923_MOESM3_ESM.xlsx]

## Sheet: Supplementary Table 1
Supplementary Table 1 | Human iPSC line sources and details
Line ID	Mutation/Repeat Expansion	Age	Gender	Clinical	Cell Source	Reprogramming	External ID
				Feature
H-L1	None	45-49	M	Healthy	Fibroblast	Sendai	EBISC
							(WTSli042-B)
H-L2	None	Neonate	F	Healthy	Cord blood	Episomal	Thermo Fischer
							(A18945)
C9-L1	C9ORF72	51	F	ALS/FTD	Fibroblast	Episomal	Cedar-Sinai
	HRE (~70)						(CS30iALS-C9nxx)
C9-L2	C9ORF72	47	M	ALS/FTD	Fibroblast	Episomal	Cedar-Sinai
	HRE (~800)						(CS29iALS-C9nxx)
ISO-L2	None	47	M	N/A	hiPSC	Corrected mutation*	Cedar-Sinai
						(isogenic of C9-L2)	(CS29iALS-C9n1.ISOxx)
*This line was generated from the C9-L2 line using the CRISPR-Cas9 approach targeting the regions immediately 5’ and 3’ of the repeat expansion

## Sheet: Supplementary Table 2
Supplementary Table 2 | List of antibodies used
Primary Antibody	Source and Catalogue Number	Working dilution	Species
53BP1	Novus NB100-304	1:250 for ICC	Rabbit
ACTB-HRP	Proteintech HRP-60008	1:10000 for WB	Mouse
AQP4	Millipore Sigma HPA014784	1:500 for ICC	Rabbit
III-tubulin	Abcam ab78078	1:1000 for WB	Mouse
III-tubulin	Abcam ab78078	1:500 for ICC	Mouse
III-tubulin	Merck AB9354	1:400 for ICC	Chicken
CTIP2	Abcam ab18465	1:500 for ICC	Rat
EIF2	New England Biolabs 9722	1:1000 for WB	Rabbit
p-EIF2	New England Biolabs 9721	1:1000 for WB	Rabbit
FOXG1	Abcam ab18259	1:200 for ICC	Rabbit
GAD65	Abcam ab26113	1:500 for ICC	Mouse
GFAP	Millipore Sigma G6171	1:2000 for WB	Mouse
GFAP	Millipore Sigma G6171	1:400 for ICC	Mouse
GFAP	Abcam ab7260	1:500 for ICC	Rabbit
GFAP	Antibodies.com A85307	1:500 for ICC	Chicken
		for sections
GFAP	Antibodies.com A85307	1:1000 for ICC	Chicken
		for cultures
γ-H2AX	Millipore 05-636	1:250 for ICC	Mouse
HepaCAM	R&D Systems MAB4108	1:200 for FACS	Mouse
Homer1	Synaptic Systems 160 003	1:500 for ICC	Rabbit
Homer1	Synaptic Systems 160 003	1:1000 for WB	Rabbit
HOPX	Millipore Sigma HPA030180	1:800 for ICC	Rabbit
LC3	Abcam ab192890	1:1000 for WB	Rabbit
LC3	Abcam ab192890	1:300 for ICC	Rabbit
MAP2	Abcam ab5392	1:1000 for ICC	Chicken
NESTIN	Abcam ab22035	1:400 for ICC	Mouse
NEUN	Millipore Sigma ABN78	1:1000 for WB	Rabbit
NEUN	Millipore Sigma ABN78	1:500 for ICC	Rabbit
NEUN	Abcam ab104224	1:500 for ICC	Mouse
PABP1	Cell Signaling Technology 4992	1:1000 for WB	Rabbit
POLYGA	Proteintech 24492-AP	1:100 for ICC	Rabbit
POLYGA	Proteintech 24492-AP	1:100 for dot blot	Rabbit
SATB2	Abcam ab5150	1:500 for ICC	Mouse
SOX2	Santa Cruz sc-17320	1:100 for ICC	Goat
SOX9	Millipore Sigma AB5535	1:500 for ICC	Rabbit
SOX9	Millipore Sigma AB5535	1:2000 for WB	Rabbit
SQSTM1/P62	Abcam ab5641	1:200 for ICC for sections	Mouse
SQSTM1/P62	Abcam ab5641	1:300 for ICC for cultures	Mouse
SQSTM1/P62	Abcam ab5641	1:1000 for WB	Mouse
SYT1	Synaptic Systems 105 011	1:500 for ICC	Mouse
SYT1	Synaptic Systems 105 011	1:1000 for WB	Mouse
Secondary Antibody	Source and Catalogue Number	Working dilution	Species
Anti-Rabbit IgG-HRP	ThermoFisher 31462	1:10000 for WB	Goat
Anti-Mouse IgG-HRP	Vector Laboratories Inc. PI-2000	1:10000 for WB	Goat
Anti-Goat Alexa Fluor-488	ThermoFisher A11055	1:500 for ICC	Donkey
Anti-Mouse Alexa Fluor-568	ThermoFisher A10037	1:500 for ICC	Donkey
Anti-Mouse Alexa Fluor-568	ThermoFisher A11031	1:500 for ICC	Goat
Anti-Rabbit Alexa Fluor-568	ThermoFisher A11036	1:500 for ICC	Goat
Anti-Rabbit Alexa Fluor-488	ThermoFisher A11008	1:500 for ICC	Goat
Anti-Mouse Alexa Fluor-488	ThermoFisher A11029	1:500 for ICC	Goat
Anti-Rat Alexa Fluor-568	Abcam ab175710	1:500 for ICC	Goat
Anti-Chicken Alexa Fluor-647	ThermoFisher A32933	1:500 for ICC	Goat
Anti-Rabbit Alexa Fluor-647	Abcam ab150083	1:500 for ICC	Goat

## Sheet: Supplementary Table 3
Supplementary Table 3	Details of statistical tests and sample sizes	REMARKS: Numbers below refer to independent ALI-COs, immersed CO slices, GSK-untreated-treated CO slice-pairs or organoids = organoids/slices grown as separate organoid batches / lines (biological replicates) for experiments and statistical analyses
		Organoids were grown from 5 different hiPSC-lines: H-L1, H-L2, C9-L1, C9-L2, ISO-L2 (See Supplementary Table 1)
figure number	statistical test	n-values and sample size details	data representation	p-value		F-value, t-value, degree of freedom, ANOVA p-value
Fig. 1f	One-way ANOVA with Tukey's Multiple Comparisons Test	SOX9: 4 H-L1, 4 H-L2, 4 C9-L1, 7 C9-L2 independent ALI-COs	mean ± s.e.m.	H-L1 vs H-L2	0.5554	F (3, 15) = 2.011, p=0.1558
				H-L1 vs C9-L1	0.7696
				H-L1 vs C9-L2	0.9609
				H-L2 vs C9-L1	0.1413
				H-L2 vs C9-L2	0.2334
				C9-L1 vs C9-L2	0.9291
		GFAP: 4 H-L1, 7 H-L2, 7 C9-L1, 7 C9-L2 independent ALI-COs	mean ± s.e.m.	H-L1 vs H-L2	0.9189	F (3, 21) = 0.5056, p=0.6826
				H-L1 vs C9-L1	0.6419
				H-L1 vs C9-L2	0.9581
				H-L2 vs C9-L1	0.9164
				H-L2 vs C9-L2	0.9985
				C9-L1 vs C9-L2	0.8516
		TUJ: 4 H-L1, 7 H-L2, 7 C9-L1, 7 C9-L2 independent ALI-COs	mean ± s.e.m.	H-L1 vs H-L2	0.9346	F (3, 21) = 1.131, p=0.3593
				H-L1 vs C9-L1	0.3541
				H-L1 vs C9-L2	0.6613
				H-L2 vs C9-L1	0.5787
				H-L2 vs C9-L2	0.9095
				C9-L1 vs C9-L2	0.9222
Fig. 2e	One-way ANOVA with Tukey's Multiple Comparisons Test	4 H-L1, 6 HL-2, 6 C9-L1, 5 C9-L2 independent ALI-COs; 18-36 areas for each ALI-CO (3 areas per section)	mean ± s.e.m.	H-L1 vs H-L2	0.0593	F (3, 17) = 2.874, p=0.0668
				H-L1 vs C9-L1	0.8022
				H-L1 vs C9-L2	0.3916
				H-L2 vs C9-L1	0.2032
				H-L2 vs C9-L2	0.673
				C9-L1 vs C9-L2	0.837
Fig. 2f	One-way ANOVA with Tukey's Multiple Comparisons Test	9 H-L1, 9 H-L2, 11 C9-L1, 6 C9-L2 independent ALI-COs	mean ± s.e.m.	H-L1 vs H-L2	0.9339	F (3, 31) = 0.3460, P=0.7923
				H-L1 vs C9-L1	0.7425
				H-L1 vs C9-L2	0.972
				H-L2 vs C9-L1	0.9789
				H-L2 vs C9-L2	0.9997
				C9-L1 vs C9-L2	0.9698
Fig. 3f	Two sided Mann-Whitney-Wilcoxon test with Bonferroni correction	4686, 1268, 2663, 887, 1946 DLN and 5036, 3304, 5097, 3071, 3834 astroglia for 2 H-L2, 2 H-L1, 2 C9-L1, 2 C9-L2, 2 ISO-L2 independent ALI-CO slice-pairs (4 slices per line)	Boxes represent the quartiles of the dataset (eigengene values for each cell-type) with lines and whiskers indicating the median and min-max distribution (without the outliers), respectively	DLN: H-L1 vs C9-L1	8.304e-74	U_stat=1.082e+06
				DLN: H-L2 vs H-L1	0.614	U_stat=3.040e+06
				DLN: H-L2 vs C9-L1	6.332e-104	U_stat=4.342e+06
				DLN: C9-L2 vs ISO-L2	7.32e-47	U_stat=1.158e+06
				Astroglia: H-L1 vs C9-L1	7.285e-149	U_stat=1.125e+07
				Astroglia: H-L2 vs H-L1	4.533e-22	U_stat=7.269e+06
				Astroglia: H-L2 vs C9-L1	1.32e-75	U_stat=1.555e+07
				Astroglia: C9-L2 vs ISO-L2	1.05e-64	U_stat=4.473e+06
		p-EIF2a/-EIF2a: 20 control (8 H-L1, 8 H-L2, 4 ISO-L2) and 16 C9 (8 C9-L1, 8 C9-L2) independent ALI-COs	mean ± s.e.m.	Control vs C9	<0.0001	t=4.666, df=34
Fig. 4d (left sided graphs)	Two-tailed Unpaired t-test	PABP1: 20 control (8 H-L1, 8 H-L2, 4 ISO-L2) and 16 C9 (8 C9-L1, 8 C9-L2) independent ALI-COs	mean ± s.e.m.	Control vs C9	<0.0001	t=5.503, df=34
		p62: 23 control (8 H-L1, 11 H-L2, 4 ISO-L2) and 22 C9 (11 C9-L1, 11 C9-L2) independent ALI-COs	mean ± s.e.m. from each independent ALI-CO	Control vs C9	<0.0001	t=5.747, df=43
Fig. 4d (right sided graphs)	One-way ANOVA with Fisher LSD	p-EIF2a/-EIF2a: 4 H-L1, 4 H-L2, 4 C9-L1, 4 C9-L2, 4 ISO-L2 independent ALI-COs		H-L1 vs H-L2	0.5412	F (4, 15) = 12.49, P=0.0001
				H-L1 vs C9-L1	0.0005
				H-L1 vs C9-L2	<0.0001
				H-L1 vs ISO-L2	0.0979
				H-L2 vs C9-L1	0.0017
			mean ± s.e.m.	H-L2 vs C9-L2	0.0001
				H-L2 vs ISO-L2	0.2723
				C9-L1 vs C9-L2	0.1983
				C9-L1 vs ISO-L2	0.0169
				C9-L2 vs ISO-L2	0.0011
				H-L1 vs H-L2	0.7828	F (4, 15) = 7.821, P=0.0013
				H-L1 vs C9-L1	0.0021
				H-L1 vs C9-L2	0.0026
				H-L1 vs ISO-L2	0.5757
		PABP1: 4 H-L1, 4 H-L2, 4 C9-L1, 4 C9-L2, 4 ISO-L2 independent ALI-COs	mean ± s.e.m.	H-L2 vs C9-L1	0.0012
				H-L2 vs C9-L2	0.0015
				H-L2 vs ISO-L2	0.4071
				C9-L1 vs C9-L2	0.9112
				C9-L1 vs ISO-L2	0.0066
				C9-L2 vs ISO-L2	0.0084
				H-L1 vs H-L2	0.6342	F (4, 15) = 18.99, P<0.0001
				H-L1 vs C9-L1	<0.0001
				H-L1 vs C9-L2	0.0258
				H-L1 vs ISO-L2	0.2697
		p62: 4 H-L1, 4 H-L2, 4 C9-L1, 4 C9-L2, 4 ISO-L2 independent ALI-COs	mean ± s.e.m.	H-L2 vs C9-L1	<0.0001
				H-L2 vs C9-L2	0.0097
				H-L2 vs ISO-L2	0.519
				C9-L1 vs C9-L2	0.0014
				C9-L1 vs ISO-L2	<0.0001
				C9-L2 vs ISO-L2	0.0025
Fig. 4e	Two-tailed Unpaired t-test	p62-GFAP: 7 control (3 ISO-L2, 4 H-L2) and 7 C9 (4 C9-L1, 3 C9-L2) independent ALI-COs	mean ± s.e.m.	Control vs C9	0.0099	t=3.06, df=12
		p62-MAP2: 7 control (3 ISO-L2, 4 H-L2) and 7 C9 (4 C9-L1, 3 C9-L2) independent ALI-COs		Control vs C9	0.3787	t=0.914, df=12
Fig. 4f (left sided graph)	Two-tailed Unpaired t-test	LC3-II/LC3-I: 20 control (8 H-L1, 8 H-L2, 4 ISO-L2) and 16 C9 (8 C9-L1, 8 C9-L2) independent ALI-COs	mean ± s.e.m.	Control vs C9	0.5684	t=0.5760, df=34
		LC3-II/LC3-I: 4 H-L1, 4 H-L2, 4 C9-L1, 4 C9-L2, 4 ISO-L2 independent ALI-COs		H-L1 vs H-L2	0.6947	F (4, 15) = 0.3474
				H-L1 vs C9-L1	0.9758
				H-L1 vs C9-L2	0.5392
				H-L1 vs ISO-L2	0.6203
Fig. 4f (right sided graph)	One-way ANOVA with Fisher LSD		mean ± s.e.m.	H-L2 vs C9-L1	0.6727
				H-L2 vs C9-L2	0.32
				H-L2 vs ISO-L2	0.3793
				C9-L1 vs C9-L2	0.559
				C9-L1 vs ISO-L2	0.6416
				C9-L2 vs ISO-L2	0.9041
Fig. 5a (left)	Extra sum of squares test	3 independent cultures (>20 cell each) ISO-L2 and C9-L2 hiPSCs	mean ± s.e.m.	treatment vs response (comparison of fits: Control vs C9)	0.0095	F (1,22) = 8.070
						HillSlope: ISO-L2: -2.988, C9-L2: -1.064
Fig. 5a (right)		3 independent cultures (>20 cell each) H-L2 and C9-L1 hiPSCs	mean ± s.e.m.	treatment vs response (comparison of fits: Control vs C9)	0.0033	F (1,22) = 10.89
						HillSlope: H-L2: -2644; C9-L1: -1.260
Fig. 5b (left)	Two-tailed Unpaired t-test	3 independent cultures (>30 cell each)	mean ± s.e.m.	ISO-C9-L2 untreated vs C9-L2 untreated	<0.0001	t=15.15, df=4
		3 independent cultures (>30 cell each)		ISO-C9-L2+TOP1i damage (D) vs ISO-C9-L2+TOP1i recovery (R)	0.0015	t=7.694, df=4
		3 independent cultures (>30 cell each)		C9-L2+TOP1i damage (D) vs C9-L2+TOP1i recovery (R)	0.7248	t=0.3778, df=4
Fig. 5b (right)	Two-tailed Unpaired t-test	6 independent cultures (>30 cell each)	mean ± s.e.m.	H-L2 untreated vs C9-L1 untreated	0.0315	t=2.498, df=10
		3 independent cultures (>30 cell each)		H-L2+TOP1i damage (D) vs H-L2+TOP1i recovery (R)	0.0331	t=3.192, df=4
		3 independent cultures (>30 cell each)		C9-L1+TOP1i damage (D) vs C9-L1+TOP1i recovery (R)	0.9486	t=0.05870, df=4
Fig. 5c (left)	Two-tailed Unpaired t-test	CTIP2/g-H2Ax: 6 independent ALI-COs per group (3 H-L1, 3 H-L2) and (3 C9-L1, 3 C9-L2); 3 sections and > 20 cells per each ALI-CO	mean ± s.e.m.	Control vs C9	0.0296	t=2.54, df=10
Fig. 5c (right)	Two-tailed Unpaired t-test	CTIP2/g-H2Ax: 3 independent ALI-COs per group (3 ISO-L2, 3 C9-L2); 3 sections and > 20 cells per each ALI-CO	mean ± s.e.m.	Isogenic Corrected Control vs C9	0.0259	t=3.46, df=4
Fig. 5d (left)	Two-tailed Unpaired t-test	SOX9/g-H2Ax: 6 independent ALI-COs per group (3 H-L1, 3 H-L2) and (3 C9-L1, 3 C9-L2); 3 sections and > 20 cells per each ALI-CO	mean ± s.e.m.	Control vs C9	0.94	t=0.0768. df=1
Fig. 5d (right)	Two-tailed Unpaired t-test	SOX9/g-H2Ax: 3 independent ALI-COs per group (3 ISO-L2, 3 C9-L2); 3 sections and > 20 cells per each ALI-CO	mean ± s.e.m.	Isogenic Corrected Control vs C9	0.714	t=0.393, df=4
Fig. 6a	Two-tailed Unpaired t-test	3 untreated, 3 GSK-treated, 3 SA-treated, 3 GSK+SA treated H-L2 and C9-L1 independent CO slices	mean ± s.e.m.	H-L2 vs H-L2+GSK	0.9785	t=0.02867, df=4
				H-L2+SA vs H-L2+SA+GSK	0.032	t=3.229, df=4
				C9-L1 vs C9-L1+GSK	0.0004	t=11.24, df=4
				C9-L1+SA vs C9-L1+SA+GSK	0.0414	t=2.965, df=4
Fig. 6b (left)	Two-tailed Paired t-test	3 C9-L1 and 3 C9-L1 GSK-treated independent COs slice-pairs (an untreated-treated C9-L1 CO slice pair consists of adjacent slices from the same whole organoid; each pair derives from independent whole organoids)	individual values (normalized to the mean of 3 H-L1 CO slices)	C9-L1 vs C9-L1+GSK	0.0085	t=10.79, df=2
Fig.6b (right)	Two-tailed Paired t-test	3 C9-L2 and 3 C9-L2 GSK-treated independent COs slice-pairs (an untreated-treated C9-L2 CO slice pair consists of adjacent slices from the same whole organoid; each pair derives from independent whole organoids)	individual values (normalized to the mean of 3 ISO-L2 CO slices)	C9-L2 vs C9-L2+GSK	0.0157	t=7.889, df=2
	One-way ANOVA with Tukey's Multiple Comparisons Test	CTIP2/g-H2Ax: 28, 36, 30 sections from 7 control (3 H-L1 and 4 ISO-L2), 8 C9 (2 C9-L1, 6 C9-L2) and 6 GSK treated C9 (2 C9-L1, 4 C9-L2) independent CO slices (including 6 untreated-treated slice-pairs)	mean ± s.e.m.	Control vs C9	0.037	F (2, 91) = 9.155, P=0.0002
Fig. 7a (top graph)				Control vs C9+GSK	0.264
				C9 vs C9+GSK	0.0002
		SOX9/g-H2Ax: 33, 36, 29 sections from 8 control (3 H-L1 and 5 ISO-L2), 8 C9 (2 C9-L1, 6 C9-L2) and 6 GSK treated C9 (2 C9-L1, 4 C9-L2) independent CO slices (including 6 untreated-treated slice-pairs)	mean ± s.e.m.	Control vs C9	0.984	F (2, 95) = 0.2811, P=0.7556
Fig. 7a (bottom graph)				Control vs C9+GSK	0.7528
				C9 vs C9+GSK	0.8371
		CTIP2/pyknosis: 6 independent CO slices per group (3 ISO-L2, 3 H-L2) and (2 C9-L1, 4 C9-L2 untreated-treated indpendent CO slice-pairs)	mean ± s.e.m.	Control vs C9	0.0053	F (2, 15) = 10.50, P=0.0014
Fig. 7b (top graph)				Control vs C9+GSK	0.9067
				C9 vs C9+GSK	0.0023
		SOX9/pyknosis: 6 independent CO slices per group (3 ISO-L2, 3 H-L2) and (2 C9-L1, 4 C9-L2 untreated-treated indpendent CO slice-pairs)	mean ± s.e.m.	Control vs C9	0.4724	F (2, 15) = 0.7267, P=0.4998
Fig. 7b (bottom graph)				Control vs C9+GSK	0.7574
				C9 vs C9+GSK	0.8813
Extended Data Fig. 1d	One-way ANOVA with Tukey's Multiple Comparisons Test	SOX2: 3 H-L1, 3 H-L2, 3 C9-L1, 3 C9-L2 and 3 ISO-L2 independent whole organoids	mean ± s.e.m.	H-L1 vs H-L2	0.9932	F (4, 10) = 0.2685, P=0.8916
				H-L1 vs C9-L1	0.9862
				H-L1 vs C9-L2	0.9981
				H-L1 vs ISO-L2	0.9989
				H-L2 vs C9-L1	>0.9999
				H-L2 vs C9-L2	0.9516
				H-L2 vs ISO-L2	0.9597
				C9-L1 vs C9-L2	0.9288
				C9-L1 vs ISO-L2	0.9393
				C9-L2 vs ISO-L2	>0.9999
		TUJ: 3 H-L1, 3 H-L2, 3 C9-L1, 3 C9-L2 and 3 ISO-L2 independent whole organoids	mean ± s.e.m.	H-L1 vs H-L2	0.9533	F (4, 10) = 1.392, P=0.3050
				H-L1 vs C9-L1	0.9989
				H-L1 vs C9-L2	0.9997
				H-L1 vs ISO-L2	0.3076
				H-L2 vs C9-L1	0.9912
				H-L2 vs C9-L2	0.9838
				H-L2 vs ISO-L2	0.6613
				C9-L1 vs C9-L2	>0.9999
				C9-L1 vs ISO-L2	0.423
				C9-L2 vs ISO-L2	0.3856
		SOX9: 4 ISO-L2 and 4 C9-L2 independent ALI-COs		C9--L2 vs ISO-L2	0.958	t=0.05504, df=6
Extended Data Fig. 1g	Two-tailed Unpaired t-test	GFAP: 4 ISO-L2 and 4 C9-L2 independent ALI-COs	mean ± s.e.m.	C9--L2 vs ISO-L2	0.051	t=2.437, df=6
		TUJ: 4 ISO-L2 and 4 C9-L2 independent ALI-COs		C9--L2 vs ISO-L2	0.01	t=3.740, df=6
Extended Data Fig. 3c	Two sided Mann-Whitney-Wilcoxon test with Bonferroni correction	2663, 1268, 4686 cells for 2 H-L1, 2 H-L2 and 2 C9-L1 independent ALI-CO slice-pairs (4 slices per line)	Boxes represent the quartiles of the dataset (eigengene values for each cell-type) with lines and whiskers indicating the median and min-max distribution (without the outliers), respectively	DLN Magenta H-L1 vs C9-L1	3.286e-69	U_stat=2.275e+06
				DLN Magenta H-L2 vs H-L1	0.07119	U_stat=2.848e+06
				DLN Magenta H-L2 vs C9-L1	1.32e-100	U_stat=8.105e+06
		3071, 3834 cells for 2 C9-L2 and 2 ISO-L2 independent ALI-CO slice-pairs (4 slices per line)	Boxes represent the quartiles of the dataset (eigengene values for each cell-type) with lines and whiskers indicating the median and min-max distribution (without the outliers), respectively	Astroglia Light Cyan C9-L2 vs ISO-L2	2.01e-180	U_stat=3.520e+06
Extended Data Fig. 4a	Two-tailed Unpaired t-test	p62-GFAP: 3 H-L2 and 3 C9-L1 independent ALI-COs (2-3 whole sections for each)	mean ± s.e.m.	H-L2 vs C9-L1	0.0053	t=3.301, df=14
		p62-MAP2: 3 H-L2 and 3 C9-L1 independent ALI-COs (2-3 whole sections for each)		H-L2 vs C9-L1	0.8517	t=0.1904, df=14
Extended Data Fig. 4b	Two-way ANOVA with Tukey's Multiple Comparisons Test	p62+ puncta counts: individual values represent counts in 25, 26, 28, 29 fields in 4 independent cultures from 6 untreated control (2 H-L1, 4 H-L2), 6 CQ treated control (2 H-L1,4 H-L2), 6 untreated C9 (4 C9-L1, 2 C9-L2) and 6 CQ treated C9 (4 C9-L1, 2 C9-L2) independent ALI-CO samples	individual values and mean ± s.d.	untreated Control vs Untreated C9	0.2114	Interaction: F (1, 103) = 0.06506, P=0.7992
				untreated Control vs Control+CQ	0.0947	Treatment: F (1, 103) = 10.03, P=0.0020
				untreared Control vs C9+CQ	0.9997	Sample: F (1, 103) = 9.201, P=0.0031
				untreated C9 vs Control+CQ	0.0002
				untreated C9 vs C9+CQ	0.1506
				Control+CQ vs C9+CQ	0.0968
		p62+/LC3+ puncta counts: individual values represent counts in 25, 26, 28, 29 fields in 4 independent cultures from 6 untreated control (2 H-L1, 4 H-L2), 6 CQ treated control (2 H-L1,4 H-L2), 6 untreated C9 (4 C9-L1, 2 C9-L2) and 6 CQ treated C9 (4 C9-L1, 2 C9-L2) independent ALI-CO samples	individual values and mean ± s.d.	untreated Control vs Untreated C9	0.0597	Interaction: F (1, 104) = 0.9052, P=0.3436
				untreated Control vs Control+CQ	0.9983	Treatment: F (1, 104) = 1.426, P=0.2352
				untreared Control vs C9+CQ	0.0005	Sample: F (1, 104) = 20.95, P<0.0001
				untreated C9 vs Control+CQ	0.0844
				untreated C9 vs C9+CQ	0.4053
				Control+CQ vs C9+CQ	0.0008
		p62+ puncta size: individual values represent measurements in 25, 26, 28, 29 fields in 4 independent cultures from 6 untreated control (2 H-L1, 4 H-L2), 6 CQ treated control (2 H-L1,4 H-L2), 6 untreated C9 (4 C9-L1, 2 C9-L2) and 6 CQ treated C9 (4 C9-L1, 2 C9-L2) independent ALI-CO samples	individual values and mean ± s.d.	untreated Control vs Untreated C9	0.999	Interaction: F (1, 102) = 0.4560, P=0.5010
				untreated Control vs Control+CQ	0.014	Treatment: F (1, 102) = 26.12, P<0.0001
				untreared Control vs C9+CQ	0.0008	Sample: F (1, 102) = 0.2224, P=0.6383
				untreated C9 vs Control+CQ	0.0076
				untreated C9 vs C9+CQ	0.0004
				Control+CQ vs C9+CQ	0.8455
		p62+/LC3+ puncta size: individual values represent measurements in 25, 26, 28, 29 fields in 4 independent cultures from 6 untreated control (2 H-L1, 4 H-L2), 6 CQ treated control (2 H-L1,4 H-L2), 6 untreated C9 (4 C9-L1, 2 C9-L2) and 6 CQ treated C9 (4 C9-L1, 2 C9-L2) independent ALI-CO samples	individual values and mean ± s.d.	untreated Control vs Untreated C9	>0.9999	Interaction: F (1, 102) = 0.3646, P=0.5473
				untreated Control vs Control+CQ	0.1562	Treatment: F (1, 102) = 5.947, P=0.0165
				untreared Control vs C9+CQ	0.5807	Sample: F (1, 102) = 0.4018, P=0.5276
				untreated C9 vs Control+CQ	0.1374
				untreated C9 vs C9+CQ	0.5507
				Control+CQ vs C9+CQ	0.8134
		LC3+ puncta counts: individual values represent measurements in 25, 26, 28, 29 fields in 4 independent cultures from 6 untreated control (2 H-L1, 4 H-L2), 6 CQ treated control (2 H-L1,4 H-L2), 6 untreated C9 (4 C9-L1, 2 C9-L2) and 6 CQ treated C9 (4 C9-L1, 2 C9-L2) independent ALI-CO samples	individual values and mean ± s.d.	untreated Control vs Untreated C9	0.1179	Interaction: F (1, 104) = 1.656, P=0.2009
				untreated Control vs Control+CQ	0.8592	Treatment: F (1, 104) = 5.923, P=0.0167
				untreared Control vs C9+CQ	<0.0001	Sample: F (1, 104) = 20.18, P<0.0001
				untreated C9 vs Control+CQ	0.467
				untreated C9 vs C9+CQ	0.0391
				Control+CQ vs C9+CQ	0.0004
Extended Data Fig. 5b	Two-tailed Unpaired t-test	3 ALI-CO sections (>120 nuclei each) from a C9-L1 ALI-CO at each time-point (for immunohistochemical validation of g-H2Ax staining)	mean ± s.d.	untreated vs 2GY irradiated 30 mins	0.01	t=4.602, df=4
				untreated vs 2GY irradiated 3 hrs	0.0366	t=3.089, df=4
				untreated vs 2GY irradiated 6 hrs	0.7389	t=0.3574, df=4
Extended Data Fig. 5c	Kruskal-Wallis Test with Dunn's Multiple Comparisons Test	126, 99, 95 DLN for 3 untreated control, 3 TOPi treated and 3 TOPi+ATMi-treated independent ISO-L2 ALI-COs, respectively (3 sections from each ALI-CO).	mean ± s.d.	untreated H-L2 vs H-L2+TOP1i	<0.0001	K-W P<0.0001
				untreated H-L2 vs H-L2+TOP1i+ATMi	<0.0001
				H-L2+TOP1i vs H-L2+TOP1i+ATMi	0.0041
		117, 152, 150 DLN for 3 untreated control, 3 TOPi treated and 3 TOPi+ATMi-treated independent C9_L2 ALI-COs, respectively (3 sections from each ALI-CO).		untreated C9-L1 vs C9-L1+TOP1i	0.0104	K-W P=0.0124
				untreated C9-L1 vs C9-L1+TOP1i+ATMi	0.1235
				C9-L1+TOP1i vs C9-L1+TOP1i+ATMi	>0.9999
Extended Data Fig. 5d	Kruskal-Wallis Test with Dunn's Multiple Comparisons Test	193, 101, 99 astroglia for 3 untreated control, 3 TOPi treated and 3 TOPi+ATMi-treated independent ISO-L2 ALI-COs, respectively (3 sections from each ALI-CO).	mean ± s.d.	untreated H-L2 vs H-L2+TOP1i	<0.0001	K-W P<0.0001
				untreated H-L2 vs H-L2+TOP1i+ATMi	<0.0001
				H-L2+TOP1i vs H-L2+TOP1i+ATMi	<0.0001
		111, 113, 127 astroglia for 3 untreated control, 3 TOPi treated and 3 TOPi+ATMi-treated independent ISO-L2 ALI-COs, respectively (3 sections from each ALI-CO).		untreated C9-L1 vs C9-L1+TOP1i	<0.0001	K-W P<0.0001
				untreated C9-L1 vs C9-L1+TOP1i+ATMi	<0.0001
				C9-L1+TOP1i vs C9-L1+TOP1i+ATMi	>0.9999
Extended Data Fig. 6a	Two-tailed Unpaired t-test	3 H-L1, 3 C9-L1 and 3 C9-L1 GSK-treated independent COs slices (an untreated-treated C9-L1 CO slice pair consists of adjacent slices from the same whole organoid; each pair derives from independent whole organoids)	mean ± s.e.m.
				untreated C9-L1 vs C9-L1+GSK	0.7253	t=0.377, df=4
Extended Data Fig. 6b		3 ISO-L2, 3 C9-L2 and 3 C9-L2 GSK treated independent ALI-COs (an untreated-treated C9-L2 CO slice pair consists of adjacent slices from the same whole organoid; each pair derives from independent whole organoids)	mean ± s.e.m.
				untreated C9-L2 vs C9-L2+GSK	0.8158	t=0.249, df=4
Extended Data Fig. 7b (upper panel)	Two-tailed Mann Whitney test	For DLN, surface sections: 105, 110 CTIP2+ cells for C9 and C9+GSK, respectively (2 C9-L1 and 2 C9-L1+GSK independent CO slice-pairs)	foci numbers/cell ± s.d.
				C9-L1 vs C9-L1+GSK	0.0069
		For DLN, middle sections: 32, 32 CTIP2+ cells for C9 and C9+GSK, respectively (2 C9-L1 and 2 C9-L1+GSK independent CO slice-pairs)
				C9-L1 vs C9-L1+GSK	0.5099
		For astroglia, surface sections: 57, 23 SOX9+ cells for C9 and C9+GSK, respectively (2 C9-L1 and 2 C9-L1+GSK independent CO slice-pairs)
				C9-L1 vs C9-L1+GSK	0.9301
		For astroglia, middle sections: 25, 14 SOX9+ cells for C9 and C9+GSK, respectively (2 C9-L1 and 2 C9-L1+GSK independent CO slice-pairs)
				C9-L1 vs C9-L1+GSK	0.9622
Extended Data Fig. 7b (lower panel)	Two-tailed Mann Whitney test	For DLN, surface sections: 640, 534 CTIP2+ cells for C9-L2 and C9-L2+GSK, respectively (6 C9-L2 and 4 C9-L2+GSK independent CO slices, including 4 pairs)	foci numbers/cell ± s.d.
				C9-L2 vs C9-L2+GSK	<0.0001
		For DLN, middle sections: 404, 285 CTIP2+ cells for C9-L2 and C9-L2+GSK, respectively (6 C9-L2 and 4 C9-L2+GSK independent CO slices, including 4 pairs)
				C9-L2 vs C9-L2+GSK	<0.0001
		For astroglia, surface sections: 631, 558 SOX92+ cells for C9-L2 and C9-L2+GSK, respectively (6 C9-L2 and 4 C9-L2+GSK independent CO slices, including 4 pairs)
				C9-L2 vs C9-L2+GSK	0.8169
		For astroglia, middle sections: 411, 274 SOX9+ cells for C9-L2 and C9-L2+GSK, respectively (6 C9-L2 and 4 C9-L2+GSK independent CO slices, including 4 pairs)
				C9-L2 vs C9-L2+GSK	<0.0001
Extended Data Fig. 7c (upper panel)	Two-tailed Unpaired t-test	For DLN, surface sections: 6 sections from 2 C9-L1/1 C9-L2 and 2 C9-L1/1 C9-L2+GSK independent CO slice-pairs	mean ± s.d.
				C9-L1/C9-L2 vs C9-L1/C9-L2+GSK	0.0079	t=4.93, df=4
		For DLN, middle sections: 3 sections from 2 C9-L1/1 C9-L2 and 2 C9-L1/1 C9-L2+GSK independent CO slice-pairs
				C9-L1/C9-L2 vs C9-L1/C9-L2+GSK	0.0052	t=5.53, df=4
		For astroglia, surface sections: 6 sections from 2 C9-L1/1 C9-L2 and 2 C9-L1/1 C9-L2+GSK independent CO slice-pairs
				C9-L1/C9-L2 vs C9-L1/C9-L2+GSK	0.5608	t=0.634, df=4
		For astroglia, middle sections: 3 sections from 2 C9-L1/1 C9-L2 and 2 C9-L1/1 C9-L2+GSK independent CO slice-pairs
				C9-L1/C9-L2 vs C9-L1/C9-L2+GSK	0.8154	t=0.249, df=4
Extended Data Fig. 7c (lower panel)	Two-tailed Unpaired t-test	For DLN, surface sections: 6 sections from 3 C9-L2 and 3 C9-L2+GSK independent CO slice-pairs	mean ± s.d.
				C9-L2 vs C9-L2+GSK	0.0211	t=3.68, df=4
		For DLN, middle sections: 3 sections from 3 C9-L2 and 3 C9-L2+GSK independent CO slice-pairs
				C9-L2 vs C9-L2+GSK	0.0766	t=2.37, df=4
		For astroglia, surface sections: 6 sections from 3 C9-L2 and 3 C9-L2+GSK independent CO slice-pairs
				C9-L2 vs C9-L2+GSK	0.8974	t=0.137, df=4
		For astroglia, middle sections: 3 sections from 3 C9-L2 and 3 C9-L2+GSK independent CO slice-pairs
				C9-L2 vs C9-L2+GSK	0.6518	t=0.487, df=4
Supplementary Fig. 2d	One-way ANOVA for each spike detection threshold (no post hoc tests)	9 H-L1, 9 H-L2 control and 11 C9-L1, 6 C9-L2 C9 independent ALI-COs (X3 thresholds)	mean ± s.e.m.	ANOVA, 3.0sd threshold: H-L1 vs H-L2 vs C9-L1 vs C9-L2 ANOVA, 3.5sd threshold: H-L1 vs H-L2 vs C9-L1 vs C9-L2 ANOVA, 4.0sd threshold: H-L1 vs H-L2 vs C9-L1 vs C9-L2	0.829 0.255 0.326	F(6,62)=0.702; p=0.649
Supplementary Fig. 2f	One-way ANOVA for each synchronicity window (no post hoc tests)	9 H-L1, 9 H-L2 control and 11 C9-L1, 6 C9-L2 C9 independent ALI-COs (X4 synchronicity windows)	mean ± s.e.m.	ANOVA, 125 ms sync. window: H-L1 vs H-L2 vs C9-L1 vs C9-L2 ANOVA, 150 ms sync. window: H-L1 vs H-L2 vs C9-L1 vs C9-L2 ANOVA, 175 ms sync. window: H-L1 vs H-L2 vs C9-L1 vs C9-L2 ANOVA, 200 ms sync. window: H-L1 vs H-L2 vs C9-L1 vs C9-L2	0.301 0.904 0.148 0.566	F(9,93)=1.111; p=0.363
Supplementary Fig. 2g	Two-way ANOVA (factor 1 = cell line; factor 2 = real vs synthetic) with Welch's t-test to compare real vs synthetic networks	9 H-L1, 9 H-L2 control and 11 C9-L1, 6 C9-L2 C9 independent ALI-COs (+ 35 matched synthetic networks)	mean ± s.e.m.	ANOVA: real vs synethic, interaction: H-L1 vs H-L2 vs C9-L1 vs C9-L2 Main effect: real vs synthetic H-L1 real vs synthetic H-L2 real vs synthetic C9-L1 real vs synthetic C9-L2 real vs synthetic	0.226 <0.001 0.711 0.008 0.005 0.157	F(3,31)=1.495; p=0.126
Supplementary Fig. 2j	Two-way ANOVA (factor 1 = cell line; factor 2 = real vs synthetic) with Welch's t-test to compare real vs synthetic networks	9 H-L1, 9 H-L2 control and 11 C9-L1, 6 C9-L2 C9 independent ALI-COs (+ 35 matched synthetic networks)	mean ± s.e.m.	ANOVA: real vs synethic, interaction: H-L1 vs H-L2 vs C9-L1 vs C9-L2 Main effect: real vs synthetic H-L1 real vs synthetic H-L2 real vs synthetic C9-L1 real vs synthetic C9-L2 real vs synthetic	0.110 0.003 0.720 0.011 0.008 0.396	F(3,31)=2.075; p=0.124
Supplementary Fig. 5a	One-way ANOVA with Tukey's Multiple Comparisons Test	g-H2Ax: 6,6 independent cultures (>30 nuclei each)	mean ± s.d.	untreated H-L2 vs H-L2+TOP1i	<0.0001	F (2, 17) = 45.66, P<0.0001
		g-H2Ax: 6,8 independent cultures (>30 nuclei each)		untreated H-L2 vs H-L2+TOP1i+ATMi	0.0803
		g-H2Ax: 6,8 independent cultures (>30 nuclei each)		H-L2+TOP1i vs H-L2+TOP1i+ATMi	<0.0001
		g-H2Ax: 5,7 independent cultures (>30 nuclei each)		untreated C9-L1 vs C9-L1+TOP1i	0.002	F (2, 17) = 8.998, P=0.0022
		g-H2Ax: 5,8 independent cultures (>30 nuclei each)		untreated C9-L1 vs C9-L1+TOP1i+ATMi	0.0111
		g-H2Ax: 7,8 independent cultures (>30 nuclei each)		C9-L1+TOP1i vs C9-L1+TOP1i+ATMi	0.5794
	One-way ANOVA with Tukey's Multiple Comparisons Test	53BP1: 6,6 independent cultures (>30 nuclei each)	mean ± s.d.	untreated H-L2 vs H-L2+TOP1i	<0.0001	F (2, 17) = 37.93, P<0.0001
		53BP1: 6,8 independent cultures (>30 nuclei each)		untreated H-L2 vs H-L2+TOP1i+ATMi	0.2832
		53BP1: 6,8 independent cultures (>30 nuclei each)		H-L2+TOP1i vs H-L2+TOP1i+ATMi	<0.0001
		53BP1: 6,7 independent cultures (>30 nuclei each)		untreated C9-L1 vs C9-L1+TOP1i	0.001	F (2, 16) = 10.24, P=0.0014
		53BP1: 6,8 independent cultures (>30 nuclei each)		untreated C9-L1 vs C9-L1+TOP1i+ATMi	0.0317
		53BP1: 7,8 independent cultures (>30 nuclei each)		C9-L1+TOP1i vs C9-L1+TOP1i+ATMi	0.1223
Supplementary Fig. 5b	One-way ANOVA with Tukey's Multiple Comparisons Test	pan-nuclear g-H2Ax: 6,7 independent cultures (>30 nuclei each)	mean ± s.d.	untreated H-L2 vs H-L2+TOP1i	0.0004	F (2, 18) = 11.49, P=0.0006
		pan-nuclear g-H2Ax: 6,8 independent cultures (>30 nuclei each)		untreated H-L2 vs H-L2+TOP1i+ATMi	0.0482
		pan-nuclear g-H2Ax: 7,8 independent cultures (>30 nuclei each)		H-L2+TOP1i vs H-L2+TOP1i+ATMi	0.0587
		pan-nuclear g-H2Ax: 5,7 independent cultures (>30 nuclei each)		untreated C9-L1 vs C9-L1+TOP1i	<0.0001	F (2, 17) = 19.22, P<0.0001
		pan-nuclear g-H2Ax: 5,8 independent cultures (>30 nuclei each)		untreated C9-L1 vs C9-L1+TOP1i+ATMi	0.0001
		pan-nuclear g-H2Ax: 7,8 independent cultures (>30 nuclei each)		C9-L1+TOP1i vs C9-L1+TOP1i+ATMi	0.9604
