# Supplementary material for: Human ALS/FTD brain organoid slice cultures display distinct early astrocyte and targetable neuronal pathology
Source: Nat Neurosci. 2021 Oct 21;24(11):1542–54. doi: 10.1038/s41593-021-00923-4 (PMC8553627; doi:10.1038/s41593-021-00923-4)
Supplement: Supplementary file 4 — DEGs by cell type for H-L1/H-L2 versus C9-L1 ALI-COs. [file 41593_2021_923_MOESM4_ESM.xlsx]

## Sheet: DLN
Gene	Average LogFC	Adjusted p-value
RPL39	-0.675026	0
RPS4X	-0.63135	0
BEX2	-0.561009	1.63917e-270
MAP3K13	-0.540047	7.314e-241
TMSB4X	-0.600737	4.92507e-236
KHDRBS3	0.643889	6.05603e-228
CTSF	0.24822	1.09887e-208
ZNF439	0.263019	8.77624e-184
FGF13	-0.572382	2.42404e-174
BEX5	-0.559643	1.68902e-173
SORCS1	0.586586	1.08996e-165
MEF2C	0.643032	2.78664e-161
PGRMC1	-0.451477	3.45481e-134
DNAJC15	-0.292885	2.4482e-123
RALYL	0.44809	2.4389e-119
VAMP2	-0.251043	8.72223e-112
SSBP2	0.455223	4.48584e-108
MZT2A	0.39056	7.04905e-108
PTMA	-0.247112	1.24237e-104
TTR	-0.567579	6.57323e-102
RPL29	-0.230699	1.25105e-97
NEGR1	0.485958	4.57194e-95
TMEM159	0.306733	1.89535e-93
USP9X	0.350264	5.3269e-93
SLITRK4	0.263357	1.67186e-91
CADM2	0.425686	2.24599e-89
EPHA7	0.314536	1.49928e-88
VSNL1	0.392396	8.06626e-84
RPS26	0.280015	1.17979e-82
LDB2	0.425675	9.67749e-82
KCTD12	0.455809	9.79423e-82
SOX11	-0.424488	5.18374e-81
TMSB10	-0.231649	9.15741e-81
SEPT6	-0.349216	1.08685e-76
PCDH8	-0.388222	1.65558e-75
HIST1H4C	-0.336376	8.60043e-74
UBE2QL1	0.374398	4.62998e-73
SCG5	0.400811	6.19518e-72
NELL2	0.281456	9.04084e-71
ZNF608	-0.399765	1.01087e-69
SSBP3	0.355568	1.65403e-68
GABPB1-AS1	0.322831	3.65557e-68
FEZF2	0.380771	4.55982e-67
LPL	0.356387	1.98517e-65
MT-ND3	-0.251378	3.46921e-65
NTS	-0.43626	3.32125e-63
VGF	-0.427314	3.33858e-63
SYT6	0.375983	1.91671e-61
PSMG3	0.28463	6.87589e-61
RPRM	0.365901	1.25673e-59
SRGAP1	0.321364	4.95088e-59
NRP1	-0.325051	2.14943e-57
ZNF283	-0.137767	4.21145e-57
ATP6AP2	0.226165	1.85214e-55
EZR	-0.389997	9.87155e-55
PEX5L	0.330651	6.45357e-54
ZNF506	0.2368	1.14535e-53
GNG3	0.286727	1.75843e-53
CDC42EP3	-0.339636	2.91187e-53
LIN7A	-0.270683	7.28747e-53
KAZN	0.324172	1.154e-52
SCD5	0.300534	3.63679e-52
HLA-A	0.263503	5.31243e-51
GRM3	0.343848	1.37077e-50
CXorf38	0.216158	3.25546e-49
EFNB2	-0.287429	7.54102e-49
MMP24-AS1	-0.21153	6.06101e-48
CCNI	-0.225818	6.74502e-48
TYW3	0.165895	1.03049e-47
BHLHE22	-0.539601	5.09056e-47
HS6ST3	-0.309612	5.4225e-47
ZNF704	-0.296354	6.82832e-47
MGLL	0.266638	1.27764e-46
RGS6	0.159342	3.52165e-46
RPL34	-0.208619	6.94252e-46
SOX5	0.298806	1.05007e-45
NR2F1	-0.385478	1.45889e-45
CPVL	0.275948	4.6455e-45
NEAT1	0.352372	4.12838e-44
PAK3	-0.246943	1.98422e-43
RPL37A	-0.182333	3.90995e-43
CD47	0.27101	4.8504e-43
TLE4	0.316965	1.18184e-42
CSRP2	0.226833	1.3464e-42
B2M	0.350773	3.71735e-42
PRSS12	-0.317921	2.20103e-41
TCEAL5	-0.305651	2.42025e-40
CELF4	0.273324	3.73989e-40
ROBO2	0.269061	8.34852e-40
ENAH	-0.217651	8.27301e-39
LBH	-0.236156	1.32166e-38
RFTN1	-0.191801	5.74496e-38
CHST2	-0.218222	6.72062e-38
PLXNA2	-0.255348	1.50806e-37
TSHZ3	0.249372	2.18598e-37
TRAPPC4	0.22822	6.07473e-37
JUN	-0.362914	1.11468e-35
H1F0	0.232743	1.81955e-35
KCNMA1	0.265648	2.56983e-35
GOPC	0.218518	3.71668e-34
GTF2H2	0.209177	8.0875e-34
LHX2	-0.22299	1.27262e-33
FGFR2	-0.203782	5.06697e-33
PTPRD	0.256567	8.06483e-33
DPP10	0.173709	8.78151e-33
MGAT4C	-0.323663	9.08997e-33
NPTXR	-0.242634	1.04554e-32
FBXL17	0.296675	1.57172e-32
RPL32	-0.146032	2.7196e-32
ARHGAP20	0.231279	3.38472e-32
NUAK1	0.343981	2.605e-31
LINC00632	-0.25796	3.29349e-31
PGBD5	-0.251875	9.61805e-31
PEBP1	-0.123111	2.35371e-30
DRAXIN	-0.224133	6.92149e-30
NRGN	0.341629	1.30959e-29
WNT7B	0.188352	1.33979e-29
CXXC4	0.274108	2.16086e-29
GOLGA8A	-0.196722	2.19705e-29
SEZ6L	-0.259911	5.70708e-29
CTD-2023N9.3	0.176207	7.49214e-29
NTRK2	0.247381	8.60531e-29
GPR22	0.18554	1.65651e-28
HS3ST4	0.226548	4.50878e-28
EPCAM	0.181019	5.99806e-27
DACT1	0.236148	6.92953e-27
PTPRZ1	-0.213299	6.97204e-27
C1QTNF4	0.236425	1.15282e-26
RASL11B	0.226058	1.81044e-26
INSM1	-0.199416	2.3829e-26
AFF3	0.239904	6.66058e-26
SATB1	0.271406	8.48041e-26
LMO2	-0.177245	1.13914e-25
RPL38	-0.15646	1.22186e-25
SLC44A1	0.210287	1.84476e-25
LMO7	0.242864	1.93857e-25
FBXW7	0.282599	2.92685e-25
BDNF	-0.176169	3.51703e-25
NYAP2	0.180494	6.13632e-25
ST3GAL1	0.212923	7.19572e-25
KLHL14	0.162353	8.69892e-25
FAM65B	0.201471	1.37128e-24
ATRNL1	0.201477	1.4389e-24
PPP1R1B	0.160726	2.97167e-24
FZD7	-0.151291	4.16842e-24
NEO1	-0.183024	6.79876e-24
FOXP2	0.182365	1.57939e-23
SRSF3	-0.170951	2.29412e-23
KIF21A	-0.151297	4.56877e-23
ABI2	0.167474	6.19707e-23
GAP43	-0.155429	1.09487e-22
FAM13A	-0.199803	1.14031e-22
BACE2	0.130058	1.73276e-22
DCC	-0.180113	1.99475e-22
FABP3	0.149362	2.04256e-22
ACAT2	0.212072	2.36575e-22
TPM4	-0.161477	3.48653e-22
ATP2B2	0.212389	4.60537e-22
S100A10	0.217076	4.7866e-22
HMGB1	0.125786	1.05729e-21
METTL2B	0.188589	2.47445e-21
SCG2	-0.419206	2.8294e-21
DHRS7	0.157935	2.84135e-21
BEND6	0.17613	2.98228e-21
TSPAN18	-0.146697	3.35108e-21
FAM49A	0.174501	3.52566e-21
GOLGA8B	0.207216	3.84844e-21
GAS7	0.211475	4.03134e-21
AKAP7	0.244253	4.32749e-21
CD99	-0.142149	5.73955e-21
LSAMP	0.204664	6.99035e-21
LY6H	-0.190395	7.07892e-21
CYP26A1	0.21012	1.15554e-20
SH3RF3	-0.152234	1.17075e-20
PHLDA1	-0.194731	1.40976e-20
NAP1L3	-0.189033	1.57149e-20
SEMA3A	0.232473	2.01961e-20
SMARCD3	0.213034	2.34282e-20
TMEM108	0.195021	3.1031e-20
PGM2L1	0.18282	3.10861e-20
ZNF605	-0.136474	3.59502e-20
ATP1B1	0.173517	4.35778e-20
STMN2	-0.130872	7.66066e-20
NR4A3	-0.131666	8.63314e-20
ZBED1	-0.120539	8.65861e-20
RBM3	-0.157613	1.31433e-19
MPPED1	0.198763	1.65428e-19
RAB12	0.167001	1.70225e-19
PID1	-0.160373	3.1237e-19
C8orf34	0.176119	3.4372e-19
SPOCK1	0.169355	2.01749e-18
DSTN	-0.136416	2.3994e-18
CAMK2N1	-0.170565	4.20358e-18
ARL4D	0.176068	7.01463e-18
RUNX1T1	-0.155733	7.12432e-18
TCAF1	-0.166448	8.86903e-18
ZNF467	0.13515	9.07897e-18
PDZD2	0.184639	9.39058e-18
RBFOX1	0.190331	1.20492e-17
B3GALT2	0.221319	1.31483e-17
TMEM132B	0.209267	1.60289e-17
SRPK2	0.146836	1.68152e-17
OMG	0.143133	1.74602e-17
DDX3X	0.180427	1.79671e-17
PLPPR4	0.170739	1.87762e-17
C14orf37	0.197012	2.19865e-17
PUS7L	0.18339	2.84164e-17
EPB41L3	-0.169685	5.20707e-17
SLITRK5	0.197836	5.26994e-17
FAM107B	-0.154641	7.2183e-17
PRKCB	0.175044	8.5765e-17
ETFB	-0.20066	1.02855e-16
PBX1	0.203092	1.12108e-16
C17orf58	0.144964	2.62441e-16
KIF3B	-0.149191	2.64851e-16
RAB3A	0.154551	3.06584e-16
PTPRS	-0.149891	4.27946e-16
PSMD1	0.191076	4.29134e-16
BAZ2B	-0.188063	4.358e-16
NDUFS5	-0.119253	4.50451e-16
GRIK3	0.193681	7.22813e-16
HMGCLL1	0.124896	1.12792e-15
C14orf132	-0.172351	1.71472e-15
CNTN1	0.143523	2.49576e-15
COL25A1	-0.1299	3.22601e-15
IGFBP3	-0.174992	5.00323e-15
SHC3	-0.125564	7.33406e-15
EPHB6	0.150811	8.95048e-15
NBL1	0.18511	1.16334e-14
PNPLA3	0.128749	1.42628e-14
PRSS23	0.167473	1.47402e-14
RP11-660L16.2	0.113633	3.00328e-14
PLK2	0.198769	3.10925e-14
MED14	0.108221	7.72045e-14
CADM4	0.165446	1.13531e-13
IER5L	0.158562	1.20098e-13
EMID1	0.126768	1.31749e-13
HMGB2	0.158693	1.72823e-13
SOBP	0.174527	2.24728e-13
CDH6	0.153829	2.41757e-13
SPRN	0.125116	3.54253e-13
PSIP1	0.131483	5.12537e-13
PCM1	0.150145	1.04677e-12
RAC3	0.162512	1.90517e-12
VTA1	0.173895	1.96774e-12
PRKAR2B	0.139172	1.96781e-12
LMO4	-0.222041	2.77151e-12
ZNF462	-0.174666	2.94408e-12
ATP5E	-0.11895	3.28913e-12
LDHA	0.279997	4.5559e-12
NXPH3	0.18369	5.90665e-12
NAP1L1	-0.112191	6.76009e-12
ADCY1	0.195842	7.87059e-12
PODXL2	0.1235	8.71105e-12
RYR2	0.122416	8.75699e-12
MAP4K4	-0.120659	1.29089e-11
CHCHD2	-0.138362	1.33389e-11
PTTG1IP	-0.106643	1.42569e-11
SYN3	0.141676	2.81765e-11
CAMK2N2	-0.148234	6.03171e-11
SEPT4	0.147589	6.49738e-11
SRCIN1	0.154972	8.32412e-11
NGEF	0.207936	1.11567e-10
TMEM246	0.139342	1.29339e-10
RASGRP2	0.126741	2.72901e-10
CDH2	0.207204	3.0475e-10
NBEA	0.143543	3.79804e-10
KCNF1	0.141918	3.81655e-10
NCOA1	-0.1199	4.44735e-10
SEZ6	0.142773	1.20443e-09
COMMD6	-0.122531	1.38382e-09
ATXN10	0.123621	1.72698e-09
NETO2	0.155005	1.90434e-09
NREP	0.138538	2.03767e-09
PAK7	0.184656	2.09553e-09
CTNNA2	-0.115049	2.17221e-09
CHPT1	0.130699	2.93627e-09
OSBPL1A	0.138276	3.67945e-09
PCDH9	0.158128	5.79201e-09
FRMD4A	-0.110865	6.96316e-09
SEL1L3	0.11206	8.08964e-09
PRKAG2-AS1	0.122631	8.50942e-09
MDGA2	0.13728	8.78913e-09
SYT4	-0.186898	9.34363e-09
GATAD2A	-0.10465	2.57648e-08
RP11-356J5.12	0.142722	3.73875e-08
FARP1	0.16641	4.35602e-08
FXYD7	0.15164	5.08981e-08
SERINC5	0.113697	6.32076e-08
POU2F2	0.122648	8.47894e-08
DUSP4	-0.10847	9.54185e-08
NHSL1	-0.12119	1.04417e-07
CCNB1IP1	-0.116553	1.11656e-07
FAAP20	0.140994	1.58404e-07
FLRT2	0.171556	2.04036e-07
APBA2	-0.105972	2.29266e-07
TFDP2	-0.140328	2.74168e-07
CAMKV	0.115587	3.3836e-07
MARCH3	0.113174	3.54553e-07
DAAM1	0.128643	3.66734e-07
SSTR2	0.209543	3.84891e-07
GPC2	-0.101582	7.55432e-07
SLC1A6	0.128136	8.88713e-07
CSPG5	0.123708	1.66431e-06
FKBP1B	0.146767	1.74257e-06
SNAP91	0.134264	1.89315e-06
ACSL3	0.134726	1.91828e-06
PDE4DIP	0.131258	2.10296e-06
JAM2	0.128089	2.14125e-06
NAV3	0.13126	3.784e-06
SV2A	0.116253	5.04436e-06
MAP6	0.118818	9.87415e-06
GADD45G	-0.11745	0.000254162
WIPF3	0.113872	0.000413742
MYT1L	0.122895	0.000517461
FDFT1	0.101434	0.00185537

## Sheet: Astroglia
Gene	Average LogFC	Adjusted p-value
RPL39	-0.587182	0
RPS4X	-0.456743	0
NNAT	0.751055	0
CYB5A	-0.522078	2.54223e-247
SFRP1	0.425009	2.62347e-193
EEF1A2	0.452916	5.19847e-179
POU3F4	0.319179	1.60322e-174
IFITM2	0.246802	4.10806e-169
ACTB	-0.201497	1.49906e-151
FABP7	0.498622	9.57576e-150
GPM6B	-0.34803	3.18109e-149
ZNF439	0.223306	1.23381e-148
NGFRAP1	-0.307876	6.52724e-147
TMEM132B	0.405355	3.88415e-144
RTN1	0.380279	2.75017e-142
LY6H	0.372907	2.11654e-126
MT2A	-0.406211	4.43472e-125
GNG3	0.363839	5.67701e-123
MOXD1	0.399719	2.95407e-121
RPL36	-0.254164	3.11581e-120
RPL41	-0.245916	2.56268e-113
KCNQ2	0.299043	2.03292e-112
CRH	0.661852	1.19771e-111
RPS26	0.241064	1.6604e-111
NRG1	0.432632	5.35997e-110
RPS6	-0.230194	8.39027e-105
EGR1	-0.456861	1.19769e-103
CALM1	0.246787	6.07367e-102
APOE	-0.584801	1.98856e-101
NDUFB11	-0.281776	1.28393e-96
PEA15	0.277522	2.39276e-96
MMP24-AS1	-0.234102	1.25168e-95
RPL37A	-0.221473	5.16638e-95
EMP3	0.368612	7.36073e-93
RPL7	-0.193529	1.57831e-89
RPL27	-0.210684	2.96746e-88
USP9X	0.331238	1.10372e-87
FOS	-0.493028	1.36722e-87
KCNN3	-0.302044	4.15946e-85
CRYZ	0.196438	2.13915e-84
RPL35	-0.201953	2.93809e-83
TXN	-0.23911	1.70894e-82
HLA-A	-0.287761	2.80853e-80
CNTNAP3B	-0.209821	8.81762e-78
RPS17	-0.227132	1.63789e-77
LMO1	0.252331	1.82158e-77
RPL24	-0.18059	1.94422e-76
ITM2B	0.198978	6.88578e-76
VPS37B	-0.22919	7.15373e-75
CARHSP1	0.327692	1.03017e-73
RPL38	-0.209552	1.43363e-72
PMP2	0.202474	2.46966e-72
FAM3C	0.296131	6.72366e-69
CXorf38	0.254831	1.21078e-68
CALM2	-0.194154	1.20145e-67
RPL7A	-0.154367	5.68699e-67
MDFI	0.29538	2.51655e-65
ZNF506	0.200739	4.73096e-65
FAM118A	0.221302	1.38584e-64
CST3	-0.330683	4.14714e-64
GOLGA8A	-0.205617	1.08344e-63
HLA-C	0.275803	1.416e-63
RPS24	-0.158755	2.6939e-63
TAGLN2	0.339975	3.52472e-63
AP1S2	0.30096	7.44426e-61
RPL31	-0.206503	2.98641e-59
JUN	-0.295726	1.62385e-58
DDX3X	0.261323	8.41144e-58
MRPL23	-0.167707	4.44864e-56
RPL32	-0.166495	5.00688e-56
MT1X	-0.256223	3.46182e-55
SEZ6L	0.27247	7.6637e-54
CPE	-0.264775	6.0407e-52
TRIM9	0.252727	1.44169e-51
UBC	0.149129	1.52587e-50
RAB12	0.221923	1.72432e-49
SEPT11	0.175127	2.85758e-48
LMO4	0.219144	2.9466e-48
RPS15	-0.127183	4.16459e-48
LINC00943	0.171515	6.59892e-47
TMSB4X	-0.16943	1.1697e-46
S100A13	-0.136746	2.73901e-46
BCL6	-0.142554	6.50798e-46
PMP22	0.275018	5.59893e-45
MT3	-0.340603	6.33426e-45
SDCBP	0.182351	4.58388e-44
IER2	-0.357536	6.50057e-44
IAH1	0.257843	2.14426e-43
ZNF680	0.199395	2.30195e-43
MTRNR2L8	-0.144501	9.5541e-43
CAT	0.183588	8.04246e-42
GAS1	0.3039	8.92743e-42
RPL9	-0.134103	3.24301e-41
RPL13	-0.120279	4.17206e-40
HES1	-0.26304	1.7023e-39
PKIB	0.194926	5.5123e-39
LHX2	0.161027	1.54561e-38
HKDC1	0.158071	1.6492e-38
RP11-849I19.1	0.239653	5.1989e-38
RPS3A	-0.123495	1.0104e-37
C1QL1	0.232818	1.17389e-37
TRUB2	-0.125887	4.44681e-37
RPL23	-0.1417	1.0133e-36
PLEKHO1	-0.153418	1.19888e-35
ALDH7A1	0.230212	2.11286e-35
DSTN	0.193378	1.40007e-33
NDUFC2	0.179407	1.9072e-32
H1F0	0.257283	1.53867e-31
RGCC	0.22168	2.81087e-31
AKR1C2	0.152609	3.12673e-31
MED14	0.157446	3.33251e-30
HSPA5	-0.226672	6.24801e-30
ISYNA1	0.163829	2.0325e-29
NPY	0.350745	2.24082e-29
SNRPB	-0.144082	3.84398e-29
ENO1	-0.170838	1.26602e-27
SYT11	0.170172	2.05461e-27
PRDX2	0.128566	7.61613e-27
TTR	-0.709757	8.88983e-27
SERINC2	0.14803	1.26334e-26
LGALS3	-0.18167	1.34393e-25
SCD	0.229494	3.70575e-25
ACTR3B	0.231113	9.41655e-25
RPL39	-0.404321	1.55115e-24
EGFL7	0.147119	1.79116e-24
MAP3K13	-0.494495	2.87923e-24
AGT	-0.167919	1.7987e-23
CD59	0.198953	3.05347e-23
PSMG3	0.159555	4.20287e-23
PDLIM4	0.187114	4.75733e-23
TULP3	-0.104355	8.25128e-23
TSPAN3	0.15114	8.61888e-23
SLCO1C1	0.199914	9.91332e-23
CHN1	0.204132	6.21597e-22
MLLT11	0.196201	3.89058e-21
GPX4	0.130238	1.17667e-20
FMR1	0.177298	2.5036e-20
OLFM2	0.203113	2.9051e-20
MT-CO1	-0.263497	1.75765e-19
GABPB1-AS1	0.181359	1.56812e-18
EFNB2	0.137649	2.75788e-18
ATP5I	-0.115664	4.6799e-18
PRDX1	0.125117	1.37962e-17
PUS7L	0.140399	2.24726e-17
GTF2H2	0.180378	5.2537e-17
TMEM108	0.130002	1.86691e-16
GRIA2	0.202136	2.51575e-16
DCX	0.197812	4.7598e-16
TMTC4	0.175452	1.00079e-15
TMEM132A	0.181558	1.25191e-15
ASPH	0.163679	1.12444e-14
RRAS	0.125634	1.94816e-14
CASP3	0.190708	2.00305e-14
EEPD1	0.187817	5.57894e-14
TXNIP	0.652059	5.71745e-14
RPS4X	-0.333537	1.25811e-13
LINC01551	0.161867	2.28378e-13
SOD1	0.109671	2.38406e-13
LGALS1	0.257361	3.64096e-13
C1QL2	0.136423	9.68259e-13
CAMK1	0.14248	1.89827e-12
BST2	0.19036	5.3766e-11
POU3F4	0.602825	5.9823e-11
TCEAL5	-0.117942	7.68142e-11
PTH2R	0.125965	1.76046e-10
PPDPF	0.11406	1.78029e-10
TMEM59L	0.150807	2.28613e-10
GPX3	0.172224	2.50074e-09
HSP90AA1	0.251668	4.58827e-09
CD9	0.130284	6.3223e-09
METTL2B	0.128983	7.29718e-09
DHRS7	0.136656	1.16285e-08
ATP1B2	0.113845	2.04242e-08
SLC9A3R1	0.15267	3.27133e-08
ID4	0.108922	4.17837e-08
PDGFRB	0.133603	6.28011e-08
SPRY2	0.166831	1.07754e-07
SDC2	0.145697	7.70118e-07
CD99	-0.228504	1.67118e-05

## Sheet: ULN
Gene	Average LogFC	Adjusted p-value
CHCHD2	0.423164	0
MT-ND5	0.32729	0
ATP6AP2	0.302208	0
TCEAL5	0.144553	4.04078e-199
PCDH11X	0.353048	0
USP9X	0.32056	0
RPL39	-0.286716	0
RPS6	-0.137415	2.36811e-142
RPS23	-0.143324	2.70363e-224
MT-ND3	-0.219156	0
RPS11	-0.154904	7.07871e-221
TTR	-0.461948	0
NRP1	-0.320009	1.60646e-270
TCF4	-0.114977	5.76386e-85
SLA	0.322559	0
NFIA	-0.303865	1.03244e-204
EIF1B	0.350493	0
CASK	0.163859	1.13683e-101
DAAM1	0.226441	3.97364e-201
KIAA1107	0.283394	9.15513e-199
TUBA1A	0.116521	4.94652e-246
TUBB2B	0.135623	1.33888e-217
BCL11A	-0.13066	2.50997e-58
PSMG3	0.23105	1.4994e-243
DOK5	0.345202	0
NDUFS5	-0.170888	4.71181e-180
PUS7L	0.257827	4.47231e-217
DDX3X	0.241053	5.0325e-208
RPS28	-0.103476	1.60465e-70
NFIX	-0.13993	4.36845e-84
EZR	-0.312902	1.01088e-252
ZNF605	-0.212189	1.04932e-195
IAH1	0.24671	3.22152e-249
LY6H	0.102871	7.72212e-78
PNRC1	-0.208945	1.95134e-139
EEF1A2	0.229773	4.04793e-219
MXRA7	-0.188228	1.89957e-153
TXLNG	0.176537	1.46447e-130
NR2F1	0.114427	6.00311e-45
WSB1	-0.200167	7.74039e-157
PAK3	0.105774	5.90127e-32
NRXN1	-0.172121	7.89614e-188
UBC	0.121186	1.90377e-172
PIK3R1	0.122361	1.64236e-28
RPS4X	-0.193567	0
PHLDA1	-0.192939	1.35212e-102
TUBB	0.119137	4.39726e-173
PCDH9	0.159593	5.6679e-47
ZNF704	-0.200627	2.96845e-97
GABPB1-AS1	0.204176	2.00535e-161
SVBP	0.182181	4.04124e-123
CCDC71L	-0.104395	2.53647e-35
EIF4G2	-0.131281	3.10212e-109
LPL	0.180871	1.57144e-87
SERPINE2	0.210304	3.44428e-131
CKB	0.152443	1.97788e-166
TXNIP	0.159721	1.6292e-100
SRCIN1	0.171632	1.61221e-92
DNER	0.198319	7.8378e-113
FKBP1B	0.167041	7.76374e-89
PGAP1	-0.174699	1.35926e-101
ROBO2	-0.179833	1.26863e-85
ARL4C	-0.150422	6.92673e-82
RAC3	0.186385	2.27427e-133
PCDH8	-0.163177	3.37363e-83
GNG3	0.204007	5.75916e-144
MARCKS	-0.130573	4.04147e-132
RAB3A	0.15523	1.41019e-91
PSMA7	0.118528	2.41489e-76
PLXNA4	0.171731	2.72265e-83
MXD4	-0.143832	1.99902e-70
RPL12	0.150326	1.46686e-173
FAM19A1	0.144492	3.77214e-61
ADCY1	0.211189	6.60664e-120
TSPAN18	-0.145209	5.89707e-66
NPTXR	-0.179312	2.08099e-95
GOLGA8A	-0.206511	1.52736e-138
LRRN3	0.210101	7.72035e-58
PIK3R3	-0.128223	1.04235e-60
PNN	-0.126692	2.86224e-63
PHAX	-0.14035	1.21009e-74
KHDRBS3	0.199248	1.92063e-113
PPDPF	0.128963	7.09873e-79
HPCA	0.133677	5.38183e-48
HNRNPM	-0.122194	3.66035e-55
FMR1	0.122782	1.37659e-52
TFDP2	-0.163809	9.00056e-66
CLMP	0.163441	2.63082e-59
MZT2A	0.188612	1.0699e-128
PTPRD	0.152083	1.5155e-48
PTPRS	-0.110634	1.42186e-44
DACT1	0.21684	4.25792e-136
JUN	-0.145346	1.56694e-52
METTL2B	0.116874	6.0516e-47
NEFM	0.266857	1.06689e-106
FAM49A	0.130014	9.57215e-55
MN1	0.165185	1.94721e-63
GOLGB1	-0.123514	1.4513e-51
LHFP	0.134384	1.44152e-36
MYO6	-0.130801	7.82835e-49
LHX2	0.147435	1.102e-62
TTC9B	0.124159	4.58725e-60
FEZ2	0.124587	9.13457e-50
DEAF1	0.121318	6.38825e-42
LDOC1	0.234845	7.63008e-202
PAK7	0.157087	2.97553e-65
TRA2B	-0.113232	2.23239e-43
SSTR2	-0.284272	1.16949e-133
CSRP2	0.136266	1.06193e-69
DPP6	0.206867	7.97118e-175
PRPF4B	-0.102853	3.89244e-41
ARHGDIG	0.13151	1.1543e-54
DPF1	0.118353	1.50939e-44
AKAP7	0.143451	9.00451e-51
RPL36AL	0.111929	3.16547e-39
NDUFAF2	0.106234	1.18766e-27
NEFL	0.211335	2.73352e-65
PTPN4	0.137779	1.33244e-34

## Sheet: imN
Gene	Average LogFC	Adjusted p-value
CHCHD2	0.465515	8.33313e-42
MALAT1	0.235315	1.99346e-93
MT-CO1	-0.587201	7.74819e-101
MT-CO2	-0.567239	3.61263e-77
TTR	-0.839458	1.00181e-96
MT-ND3	-0.610717	3.73457e-68
TUBA1A	0.204017	6.96324e-62
SLA	0.5533	3.57407e-60
MT-CO3	-0.452599	1.12868e-58
MT-ND1	-0.438456	1.21903e-56
EIF1B	0.506979	8.33e-48
MT-ATP6	-0.445235	1.46958e-47
MT-CYB	-0.415298	8.43781e-44
CLMP	0.428741	6.01282e-35
RPL39	-0.425068	6.56836e-63
MT-ND2	-0.411387	5.05874e-40
HN1	0.196575	4.27455e-27
MARCKS	-0.180179	2.1816e-19
RPS4X	-0.332267	6.39106e-39
GNG3	0.346228	1.13325e-17
POU3F2	0.311363	6.33894e-34
GAP43	0.221668	4.07893e-14
NDUFS5	-0.245058	4.36356e-14
MT-ND4	-0.250485	5.28017e-19
PTMS	-0.219577	3.83081e-15
PALMD	0.289318	5.18626e-14
SSTR2	-0.209733	5.0819e-12
MEIS2	0.191403	1.57338e-11
HSP90AA1	0.158039	1.0481e-10
EZR	-0.231464	4.61205e-11
CKB	0.171927	6.79252e-09
TUBB2B	0.128066	3.53778e-08
RTN1	0.14553	1.42244e-06
KMT2C	-0.176705	2.40528e-06
UBB	-0.157274	2.07793e-07
ENC1	0.20942	3.79987e-06
EEF1A2	0.229614	2.82908e-06
GABPB1-AS1	0.178243	1.77946e-06

## Sheet: IN
Gene	Average LogFC	Adjusted p-value
MAP3K13	-0.494495	2.87923e-24
MT-CO1	-0.263497	1.75765e-19
TTR	-0.709757	8.88983e-27
TXNIP	0.652059	5.71745e-14
RPL39	-0.404321	1.55115e-24
POU3F4	0.602825	5.9823e-11
HSP90AA1	0.251668	4.58827e-09
RPS4X	-0.333537	1.25811e-13
CD99	-0.228504	1.67118e-05

## Sheet: IP
Gene	Average LogFC	Adjusted p-value
CHCHD2	0.431261	2.61439e-46
NEAT1	0.770884	6.90044e-97
DCX	0.402327	4.91563e-74
RPL37A	-0.24916	2.56569e-66
RPL39	-0.445226	5.17759e-166
MT-CO1	-0.226346	1.9244e-89
EEF1A2	0.675005	1.18956e-99
RPL29	-0.225962	2.06495e-55
RPL23	-0.191232	4.82147e-34
TTR	-0.506993	9.71944e-48
VCAN	0.432518	3.25255e-39
RPS4X	-0.393348	6.38252e-128
RPS9	-0.115809	2.48454e-11
LY6H	0.420355	4.74423e-33
CAMK2N1	0.381071	5.61305e-29
CKB	0.324221	6.97892e-45
LEMD1	0.392172	7.69553e-43
MT-ND3	-0.199703	2.19672e-28
POU3F4	0.44132	5.83771e-52
RTN1	0.307682	1.79459e-37
MAP3K13	-0.385142	1.57684e-42
CDH4	0.387568	2.29381e-29
UBC	0.242621	1.5661e-35
MEST	0.399171	1.99353e-47
MMP24-AS1	-0.268144	2.15493e-21
TUBA1A	0.185789	5.35706e-41
SOX11	-0.118691	5.67411e-05
NHLH1	-0.387127	8.97244e-27
HES6	-0.47831	5.01857e-37
PDLIM4	0.266051	2.36345e-18
RPS14	-0.12683	8.91491e-20
MEIS2	0.222116	7.85252e-18
NDUFS5	-0.23054	4.07803e-17
SERPINF1	0.304039	5.75626e-23
TFDP2	-0.322402	1.27837e-22
GRIA2	0.355257	3.74292e-20
NEUROD2	-0.40724	9.78659e-28
TMEM161B-AS1	0.340804	2.74509e-20
NSG1	0.320427	1.03814e-22
GAP43	0.401344	6.84308e-40
RPL31	-0.206944	2.69335e-14
DDX3X	0.259092	2.41004e-17
ACTB	-0.134666	6.38227e-26
TMEM158	0.353633	3.71794e-34
USP9X	0.331675	1.73742e-19
TUBB2A	0.271474	6.37825e-25
SRCIN1	0.282166	5.67589e-15
FRMD4B	-0.267874	4.00821e-14
TMEM132B	0.362223	2.11422e-17
TUBA1B	0.234812	1.16557e-20
HLA-C	0.363348	3.08333e-20
KCNQ2	0.264351	2.48683e-14
PPDPF	0.223961	1.48136e-11
GNG4	0.262609	6.20229e-12
NNAT	0.562329	8.00045e-113
PCDH7	0.318873	2.28368e-13
EGR1	-0.645132	9.27317e-45
EZR	-0.235459	6.48105e-16
HMP19	0.414761	1.16071e-23
FIGN	0.307827	9.72746e-17
MZT2A	0.278192	2.04708e-11
ISLR2	0.252779	2.66845e-12
VPS37B	-0.161868	9.00171e-08
ELAVL2	-0.222658	3.35278e-11
GAS1	0.292836	3.99341e-10
SSTR2	-0.229331	1.07817e-12
TMEM108	0.294309	8.32149e-14
EOMES	0.264916	2.86845e-14
IGFBP2	0.256512	3.11174e-27
FAM126A	-0.176738	1.74404e-07
PSMA7	0.170576	4.31604e-08
CXorf38	0.236059	3.20662e-11
LTBP4	0.210047	1.9454e-10
RPL27A	-0.121566	1.37281e-08
IFI27L2	0.243191	9.7648e-08
GOLGA8A	-0.297457	1.21524e-19
H1F0	0.286245	7.14661e-08
NEDD4L	-0.17915	5.00572e-06
SOBP	0.286744	6.19561e-09
C1orf61	0.14652	1.09733e-09
NEO1	-0.240066	1.23727e-11
ARHGAP5	0.227838	1.63727e-06
ATP6V0E2	0.222951	3.08479e-06
PLK2	0.293101	2.21979e-09
HBP1	-0.127656	0.000133758
HES4	0.196439	9.56981e-07
SEZ6	0.249772	1.28641e-09
H2AFY2	0.18645	4.41815e-05
TNIK	-0.166403	6.10798e-05
GNG5	-0.23529	1.39859e-11
ZEB1	0.212995	1.49104e-08

## Sheet: iRG
Gene	Average LogFC	Adjusted p-value
CHCHD2	0.348763	2.98483e-43
NEAT1	0.717247	3.93157e-102
DCX	0.763666	3.18983e-85
MAP3K13	-0.452545	3.33256e-106
ATP6AP2	0.176132	7.54435e-08
AC069277.2	0.29469	3.55822e-72
MT-ND3	-0.22767	5.84117e-50
MT-CO1	-0.199128	3.33107e-67
TTR	-0.408571	6.42422e-63
RPL39	-0.346499	1.5053e-102
VIM	-0.552788	3.15821e-86
MT-ND5	0.132665	1.379e-06
HLA-A	-0.403169	2.17817e-53
ELP5	-0.230955	2.01286e-26
EEF1A2	0.452735	2.64554e-53
RPL29	-0.150529	9.17322e-26
POLE4	-0.245705	4.54343e-32
ITGA2	-0.19223	2.12981e-22
ID4	-0.299639	2.64364e-23
MT-ND1	-0.15476	6.83487e-22
USP9X	0.32174	1.84548e-25
MT2A	-0.420642	2.23967e-46
EGR1	-0.381101	2.57914e-34
MNS1	-0.266983	1.10293e-35
ZNF680	0.245616	2.15908e-19
MMP24-AS1	-0.178284	2.32235e-26
LEMD1	0.239634	2.98658e-23
MRPL23	-0.165939	4.52204e-20
KCNQ2	0.328509	1.09092e-30
RPL22L1	-0.204275	3.4963e-22
STOX1	-0.103358	1.21154e-14
POU3F4	0.284713	5.0167e-37
EZR	-0.262502	4.21536e-18
ACOT9	-0.154513	1.24719e-14
FOS	-0.220894	5.2267e-14
FAM69C	-0.187048	1.03399e-19
TXN	-0.24219	3.70396e-26
PALLD	-0.158573	6.75514e-13
C11orf96	0.291398	7.6614e-15
STMN2	0.434077	2.00437e-14
KTN1	-0.196595	8.8176e-17
CXorf38	0.231414	3.16135e-18
HLA-C	0.24288	1.58487e-10
ELAVL4	0.257494	1.02647e-10
GADD45G	0.573265	3.00732e-29
CENPF	-0.220935	2.75867e-10
VPS37B	-0.143523	1.67687e-18
GPM6B	-0.242065	1.79462e-10
BIRC5	-0.182606	1.19836e-10
KCNG1	-0.248852	5.20286e-24
NDUFC1	-0.139665	1.87383e-09
GAD2	0.56815	7.2958e-24
UTP14A	-0.118337	2.08915e-11
RP11-161M6.2	0.189917	1.51911e-10
PHAX	-0.152236	1.54408e-13
MDFIC	-0.128948	1.1728e-10
SEZ6L	0.252976	1.73537e-09
ENO1	-0.156949	4.14744e-09
HIST1H1D	0.347307	1.43717e-08
RPS26	0.114032	5.69379e-09
SPIRE1	-0.158483	2.92715e-09
HES1	-0.370216	7.18835e-36
MLLT11	0.337274	3.97381e-19
BARD1	-0.14197	2.02735e-10
GNG3	0.189404	2.64197e-10
GOLGA8A	-0.163699	3.81219e-15
TUBA1A	0.20417	1.6474e-27
MTCH1	-0.133773	4.84898e-07
MYEOV2	-0.136914	1.02386e-09
DHFR	-0.131088	1.83604e-08
STK39	-0.120077	1.45216e-08
NDUFB11	-0.142294	0.000277136
THY1	0.151987	7.85404e-07
UBC	0.141394	1.42058e-10
CCNE1	-0.120911	1.69956e-09
NNAT	0.512438	1.14192e-100
MEST	0.260722	1.11082e-22
CYB5A	-0.186835	6.89291e-15
IQGAP2	-0.211568	1.92485e-14
IAH1	0.182463	7.30896e-07
HSP90B1	-0.156736	3.7217e-09
TTC9B	0.199441	3.36952e-07
TTC3	0.140313	6.77664e-06
FBLN1	0.217348	4.10079e-07
CRMP1	0.25146	1.32346e-07
BICD1	-0.129105	4.96985e-06
SLA	0.266915	2.88634e-08
FAM118A	0.141624	9.84975e-06
ECT2	-0.121467	9.55887e-06
BTG2	-0.170274	6.39019e-08
BROX	-0.106923	0.00025959
PAFAH1B3	0.163903	4.3798e-05
PSAT1	-0.154973	4.98869e-09
NGFRAP1	-0.237273	9.49997e-20

## Sheet: CP
Gene	Average LogFC	Adjusted p-value
MAP3K13	-0.494495	2.87923e-24
MT-CO1	-0.263497	1.75765e-19
TTR	-0.709757	8.88983e-27
TXNIP	0.652059	5.71745e-14
RPL39	-0.404321	1.55115e-24
POU3F4	0.602825	5.9823e-11
HSP90AA1	0.251668	4.58827e-09
RPS4X	-0.333537	1.25811e-13
CD99	-0.228504	1.67118e-05

## Sheet: OL-OPC
Gene	Average LogFC	Adjusted p-value
MT-ND3	-0.269425	4.25607e-44
RPL29	-0.279052	3.28389e-60
MAP3K13	-0.505924	4.19346e-69
RPL39	-0.543614	5.66004e-146
RPL37A	-0.159693	1.07482e-15
TTR	-0.522724	5.92358e-49
DCX	0.539325	3.71112e-29
RPL32	-0.151549	1.80007e-16
HSP90AA1	0.264175	4.29262e-19
RPL36	-0.222486	2.461e-26
RPL31	-0.180295	2.25386e-11
MMP24-AS1	-0.254569	1.1753e-25
DDX3X	0.302217	3.40579e-08
RPL38	-0.165988	3.95639e-12
MT-CO1	-0.181259	1.81352e-32
RPS26	0.370921	3.25795e-62
CLU	-0.320304	1.45395e-16
EEF1A2	0.322161	1.18894e-09
RPS4X	-0.540535	2.01948e-141
RP11-161M6.2	0.705219	8.98917e-41
IFITM3	0.277715	9.06169e-08
TCEAL7	-0.126131	6.78597e-09
TMSB4X	-0.540031	4.70207e-81
KCNQ2	0.324504	5.0168e-12
MRPL23	-0.195522	1.09286e-14
RPL41	-0.211766	5.75527e-23
CKAP2	-0.199441	6.03434e-19
CXorf38	0.273668	2.73488e-10
TUBA1A	0.136858	1.07099e-10
CST3	-0.444364	6.95189e-27
H1F0	0.355898	2.66312e-12
RPL35	-0.161566	1.50278e-14
ARL8A	-0.205732	6.41592e-13
UBC	0.225566	4.32943e-17
RPS17	-0.14044	4.06472e-07
EGR1	-0.338323	1.47516e-25
TNIK	-0.159441	3.55921e-13
LRRC4C	-0.118038	8.98808e-07
NNAT	0.956214	7.06411e-113
FAM213A	-0.1273	1.31371e-05
VPS37B	-0.160152	3.91173e-12
ZDHHC4	-0.142583	1.1242e-11
METRN	-0.127399	0.00866276
HOPX	-0.229642	2.00626e-15
