# Supplementary material for: Human ALS/FTD brain organoid slice cultures display distinct early astrocyte and targetable neuronal pathology
Source: Nat Neurosci. 2021 Oct 21;24(11):1542–54. doi: 10.1038/s41593-021-00923-4 (PMC8553627; doi:10.1038/s41593-021-00923-4)
Supplement: Supplementary file 5 — DEGs by cell type for ISO-L2 versus C9-L2 ALI-COs. [file 41593_2021_923_MOESM5_ESM.xlsx]

## Sheet: ULN
Gene	Average LogFC	Adjusted p-value
SOX11	0.545497	0
BCL11A	-1.19923	0
EPHA5	-0.82215	0
ENC1	1.24442	0
NR2F1	0.894521	0
ZNF300	0.769019	0
MPP6	-1.05286	0
MSRA	-0.873022	0
PAG1	1.10069	0
RUNX1T1	-1.34125	0
KCNQ3	1.03284	0
CADM1	1.09308	0
LMO3	1.24489	0
SOX5	0.841532	0
PUS7L	1.24064	0
FLRT2	-0.938826	0
NR2F2	1.15925	0
NFIX	-0.810386	0
ZNF677	0.827419	0
ZNF667	0.649001	0
ZNF667-AS1	0.992413	0
MN1	1.0032	0
SATB2	-0.827987	8.90218e-296
VCAN	-0.806068	8.50084e-287
MGAT4C	1.06484	1.30696e-282
TRIM22	-0.611425	4.51222e-276
SLA	0.759379	6.7641e-265
NRP2	0.986864	6.18482e-255
CADM2	-0.854524	2.47093e-248
AUTS2	0.729918	9.91982e-239
TBR1	0.724695	1.21063e-238
EFNB2	0.710317	2.27831e-232
GABRG3	0.761826	1.52318e-230
MEIS2	0.608222	6.31846e-228
ANK3	-0.692986	4.94152e-225
DPY19L1	0.69132	3.44054e-219
EIF1B	0.588645	3.63613e-219
SSTR2	0.981364	2.3892e-217
CHL1	-0.604873	3.11473e-216
SESN3	1.1903	3.18417e-208
NPR3	0.794028	1.90811e-206
CNTNAP2	0.750017	3.82942e-204
CHCHD2	0.546437	8.1129e-203
SYT4	-0.966275	1.26601e-199
EPHA3	0.631544	1.94536e-199
FAT3	-0.697048	2.12058e-195
MAP3K13	0.540425	2.70353e-194
GUCY1A2	-0.64868	5.04065e-194
BCL11B	0.558652	2.77006e-189
PRDX1	0.575835	5.71338e-188
KIAA0319	-0.585307	6.79784e-184
GAREM1	0.676846	5.39282e-183
FAM101B	-0.611906	1.32264e-178
PALMD	0.696678	2.24215e-177
CDC42EP3	0.623712	1.09033e-176
DAB1	-0.613431	1.29513e-176
SRGAP1	0.557929	3.03444e-172
ANK2	-0.519128	3.03548e-172
PIK3R1	0.883951	8.44356e-172
TNR	-0.576356	1.45702e-170
ZNF506	0.526282	1.58013e-167
PEG10	0.707112	1.13723e-165
PHF20L1	0.56227	1.25711e-162
FUT9	0.706387	1.16374e-157
SHISA9	-0.569066	1.55173e-156
DLG2	-0.578957	3.05283e-155
CEP126	-0.625889	3.74738e-155
KHDRBS3	0.584478	7.94488e-154
FJX1	0.555419	1.03758e-141
CNR1	0.584861	4.25561e-141
RBFOX1	0.583055	2.67249e-140
NAB1	0.500314	7.65198e-138
PTPRZ1	-0.442776	7.89428e-138
GRIN2B	-0.534062	7.70871e-137
CCSER1	-0.537466	1.09186e-136
SLF1	0.591047	8.45987e-135
DYNC1I1	-0.489785	2.81741e-132
ZHX1	0.521243	7.42961e-132
CNKSR2	0.487449	9.97642e-131
PLXNA4	0.578112	1.10505e-130
SH3GLB1	-0.458039	3.4404e-130
TLE4	0.512349	8.76554e-128
ASCL1	0.554975	6.69805e-127
NR4A3	-0.455517	1.76498e-125
ZNF493	0.477689	4.72454e-125
PCDH10	0.536045	8.37168e-125
NUDT4	0.489298	5.7974e-122
ZBTB18	-0.411189	3.49971e-121
FABP7	-0.562697	2.6944e-120
CLMP	0.492328	4.74738e-119
TTC28	0.509329	7.87317e-119
FAM126A	0.485271	1.53537e-117
CDH4	0.487707	2.73365e-117
HPCA	-0.532904	8.5049e-116
TRIM9	0.466674	2.22151e-114
FAM49A	-0.443044	3.33325e-114
C1GALT1	-0.473865	9.25462e-114
CAMK2B	-0.476586	1.5273e-112
ID2	0.600482	1.19917e-111
SLC22A23	0.488978	1.84783e-111
ISLR2	-0.443591	1.20089e-110
DPYD	0.471915	2.21236e-110
GABRA2	-0.432509	3.11281e-110
ZNF704	0.532282	3.2185e-109
TCF4	-0.33762	1.84913e-107
SYT1	-0.386472	3.8255e-106
ARPP21	-0.497534	1.14706e-105
SIPA1L1	0.458497	8.60077e-105
SFRP1	0.447524	6.80469e-104
LHX2	0.481768	1.42671e-103
GLRA2	0.503237	3.49894e-102
RNF182	-0.451186	3.02218e-101
ST6GAL2	0.578893	9.93191e-101
MCTP1	-0.368707	4.66722e-100
AKAP12	-0.469489	6.02525e-100
GCNT1	-0.43292	9.03704e-100
SOX4	0.27748	2.71416e-99
OSBPL1A	-0.450949	7.11547e-99
PPFIBP1	-0.492963	4.74651e-98
ZNF737	0.38519	4.55414e-97
ST3GAL6	0.484013	2.57049e-95
TNIK	0.433477	2.92403e-95
TTC9B	-0.422785	9.15984e-92
NAV1	-0.419948	2.99216e-91
RTN4	-0.231885	3.75454e-90
C9orf72	-0.437044	3.8179e-90
ADGRL3	0.561223	3.86462e-90
STMN2	-0.243144	1.19809e-89
ARHGAP21	0.307047	4.73463e-89
GRIA2	0.480372	4.86926e-89
CALD1	0.521662	1.23511e-88
HIST1H1E	0.472207	2.63232e-88
ZEB2	-0.579382	6.22455e-88
ODC1	-0.375295	1.34614e-87
SEMA3C	-0.46948	2.22299e-87
OCIAD2	0.431771	2.23203e-86
ACVR1C	-0.388776	3.07165e-84
KCNN3	0.38958	1.95557e-83
SPOCK1	-0.339129	1.2276e-81
DACT1	-0.400134	1.25065e-81
DPYSL3	-0.267537	3.1533e-78
GALNT10	-0.401186	6.86958e-77
ZNF454	0.304438	7.55288e-77
CDH11	0.435108	8.2602e-77
MT-CO3	-0.304551	4.08028e-75
SLC8A1	-0.381496	1.393e-74
CAMK4	-0.361106	2.05927e-74
PTPN4	0.393963	4.0229e-74
ETFB	-0.355039	5.81273e-74
TOX3	-0.321916	2.05386e-72
ABLIM1	0.432324	2.60484e-72
ZNF626	0.312862	5.89311e-72
HMGN2	-0.309971	5.94557e-72
BTG1	0.392204	3.0034e-70
KIAA1456	0.396322	7.98274e-70
UBB	-0.330451	2.2405e-69
HMGN3	0.359496	2.83692e-69
FRMD4B	0.337317	1.83356e-68
AKAP7	-0.400979	2.07743e-68
VSTM2B	0.315435	4.89047e-68
AFF3	-0.377879	6.38218e-68
PDE1A	0.364332	1.09777e-67
CPE	0.284679	6.68264e-67
MAP1LC3A	-0.313134	9.38934e-67
CSNK1A1	-0.288901	1.15289e-66
CCNI	0.215732	1.52372e-66
ATP2B4	0.320863	2.83688e-66
NFIA	-0.383375	3.60691e-66
H1F0	-0.390279	3.64578e-66
ADD2	-0.348116	3.76455e-66
TIAM2	-0.3986	1.02042e-65
TBCB	-0.290168	3.80772e-65
C3orf14	-0.36946	2.34989e-64
PHIP	0.366891	4.1806e-64
NEUROD6	0.311531	2.18152e-63
STMN4	-0.318712	3.13275e-63
MT-ND3	-0.318516	5.40788e-63
INA	-0.310766	5.60964e-63
PTPRO	0.343644	6.55801e-63
PTPRE	-0.350212	1.83083e-62
SEPT11	-0.272672	4.77834e-61
UCHL1	-0.23285	1.01215e-60
KCNK12	-0.312557	1.29404e-60
SYT13	0.317874	1.38174e-60
ICA1	-0.281337	6.85093e-60
TLE1	0.344762	1.29287e-59
CCBE1	0.415392	2.75638e-59
NEO1	-0.361472	2.42454e-58
SSBP3	-0.333801	2.47961e-58
ELAVL4	0.322845	4.47146e-58
TANC2	-0.346643	5.49262e-58
GADD45G	0.486684	1.25507e-57
PPP1R14C	-0.307198	2.07446e-57
MLLT3	0.34254	4.90721e-57
PRKAR2B	-0.315472	1.15732e-56
VAMP2	-0.227239	4.98699e-56
SYBU	-0.354647	7.65653e-56
C17orf51	0.281393	2.12258e-55
SHTN1	-0.248161	2.25096e-53
NSMF	-0.350156	4.52319e-53
ZNF680	0.244102	1.13116e-52
CEP44	0.255679	2.50211e-52
SEZ6L	-0.322797	4.10061e-52
FUT8	-0.333427	1.43394e-51
DYNLL1	-0.23468	2.41724e-51
LHFP	0.382496	1.82912e-50
SPTBN1	-0.271436	2.04728e-50
MEF2C	0.398024	3.43632e-50
GABRB2	-0.321091	1.02588e-49
LINC00643	-0.376004	1.83329e-49
TMEM161B	0.247015	3.27702e-49
SEC61B	-0.251695	4.34509e-49
TRIM24	0.299192	9.694e-49
RABGAP1L	-0.323913	1.28601e-48
CECR2	0.305608	6.8924e-48
FRRS1L	-0.27286	7.74327e-48
POU3F1	0.333748	8.38651e-48
TTC37	-0.299089	1.31061e-47
TMSB4X	0.320904	2.13719e-47
RND3	0.462039	6.85679e-47
MALAT1	-0.188632	6.19935e-46
CTTNBP2	-0.305134	2.07018e-45
AKAP11	0.286835	7.75999e-45
PTX3	-0.398065	1.01409e-44
SEMA3A	0.272727	7.73321e-44
NR2F1-AS1	0.269816	1.12887e-43
MCUR1	-0.281238	7.30078e-43
ATXN1	-0.255304	1.04737e-42
IGSF3	0.293831	1.12133e-42
PSMG3	0.225769	1.28354e-42
BAZ2B	0.299852	2.41948e-42
FGFR2	0.389045	2.65619e-42
CAMKV	-0.289898	1.86365e-41
POLE4	-0.295045	5.10912e-41
SGIP1	0.249563	1.24265e-40
NEUROD2	0.215265	4.30317e-40
TMSB10	-0.155437	4.6605e-40
NAP1L1	0.240508	7.26581e-40
CCDC71L	-0.303722	7.80265e-40
CDR1-AS	-0.285736	3.1584e-39
SOBP	-0.287454	5.18589e-39
TMEM206	-0.292821	1.26015e-38
SLAIN1	-0.279498	2.59753e-38
SSBP2	-0.2801	3.40502e-38
ZNF254	0.286565	6.90123e-38
DSTYK	0.260104	1.10542e-37
WHSC1L1	0.211424	1.10957e-37
SLC35F1	-0.249346	1.3116e-37
FAM13A	0.290971	2.15746e-37
PCLO	-0.239059	2.90381e-37
LRRC7	0.216335	3.01253e-37
EZH2	0.269786	3.71272e-37
DOCK9	-0.273025	7.78998e-37
PAM	0.226412	9.89158e-37
NRCAM	-0.257168	2.11847e-36
NPTXR	-0.310061	2.17336e-36
MAP2	0.189327	3.55521e-36
DDIT4	0.373316	6.88918e-36
LRRTM4	0.229059	1.5784e-35
NFIB	0.184748	3.02735e-35
HDAC4	0.239063	1.07219e-34
SORBS2	0.278451	1.29644e-34
QKI	0.244868	1.46247e-34
C11orf96	0.293551	1.4992e-34
TMEM150C	-0.259654	2.6437e-34
MT-ATP6	-0.221847	3.11206e-34
TMEM196	-0.22377	4.19431e-34
NRP1	-0.377431	4.55009e-34
CALY	-0.224438	5.69759e-34
HES6	0.278412	6.45953e-34
FEZ1	-0.22291	8.90903e-34
CCDC144NL-AS1	0.252722	1.02766e-33
KBTBD2	0.260489	1.24894e-33
KCNJ6	-0.229288	1.37255e-33
JAK1	-0.242481	1.69984e-33
ZPR1	0.275778	2.56347e-33
FOS	-0.310144	5.14647e-33
TUBA1B	0.212034	5.65844e-33
ARPC2	-0.209644	6.04894e-33
RPL8	0.152534	6.50912e-33
TPM3	-0.230423	6.54263e-33
PTP4A1	-0.247584	7.67355e-33
LINC00511	0.245002	1.45777e-32
ACVR2B	0.219194	2.78553e-32
STXBP5	-0.259751	4.90569e-32
KIF21A	0.220752	7.50442e-32
RPS24	0.162361	1.07725e-31
MT-ND4	-0.196147	1.93116e-31
BASP1	-0.113549	2.26817e-31
DERL1	0.221271	2.97139e-31
MYO6	0.256902	3.19233e-31
MDK	-0.264758	3.39005e-31
GPR85	-0.270745	4.53366e-31
APLP2	0.225844	6.34953e-31
CBLB	0.241183	6.54126e-31
RSRC2	0.244396	8.62988e-31
PLCL2	0.211351	1.2309e-30
PLPPR5	0.268274	1.29432e-30
SPAG9	0.23359	1.41283e-30
SERINC1	-0.204942	1.8106e-30
YWHAB	-0.181725	2.41373e-30
ASF1A	0.224966	2.88952e-30
FZD7	0.253999	3.4678e-30
C1orf115	0.192889	4.77409e-30
DCLK3	-0.257976	6.29106e-30
ADRA2A	-0.279352	6.59215e-30
DUSP16	0.188099	1.01376e-29
ANKDD1A	-0.240738	1.15303e-29
FAM13C	-0.222135	1.78476e-29
CALM3	-0.212824	1.99403e-29
MTHFD2L	0.217746	2.03666e-29
NCAN	-0.233721	2.54883e-29
SLC44A1	-0.230322	4.46326e-29
TSPAN18	-0.249594	5.43983e-29
MYT1L	0.231499	7.33496e-29
SRM	0.406135	8.65876e-29
CHD9	0.217324	1.00784e-28
DEK	0.250013	1.02161e-28
MAPK8	-0.226194	1.4065e-28
GNB4	-0.214268	1.42202e-28
CERS6	0.224732	1.52686e-28
TLE3	-0.245374	2.27099e-28
AP1S2	0.318777	2.63455e-28
SCN3B	-0.248249	2.65624e-28
ENOX1	0.213678	3.2431e-28
NUDT1	-0.230688	3.27545e-28
TSPAN5	0.218074	4.29323e-28
RASGRP1	0.263878	4.40291e-28
ZNF331	0.199957	6.8023e-28
FZD3	0.277601	1.13741e-27
PPDPF	-0.218925	1.1732e-27
DUT	0.236567	1.17793e-27
KLHL35	0.287075	1.50762e-27
GNAO1	0.211236	1.67238e-27
STAT3	0.18504	2.65628e-27
RBM33	0.235227	2.69611e-27
SNCB	-0.254279	2.96151e-27
LINC00461	-0.250477	3.13037e-27
SIAH1	0.215283	3.14511e-27
H3F3A	0.136994	3.69264e-27
PPP1R14B	-0.175877	4.02632e-27
DPYSL2	-0.192279	5.18039e-27
INPP5F	0.232154	5.78459e-27
R3HDM1	-0.226808	6.47297e-27
IGFBPL1	0.206488	7.50457e-27
FHL1	-0.224627	7.91988e-27
FAM217B	0.230913	9.30357e-27
NAV2	-0.239406	1.35396e-26
TBC1D9	0.203845	1.62461e-26
GAPDH	0.139871	1.97868e-26
ZNF43	0.183088	2.05425e-26
TMEM167B	-0.233182	2.20983e-26
RPS27A	0.130284	2.37711e-26
C8orf46	0.28828	2.95525e-26
CADPS	-0.243525	3.08236e-26
GOLIM4	0.218963	3.83406e-26
BAZ1A	0.199912	5.16373e-26
IGDCC3	0.229162	5.98909e-26
UBE2E3	-0.22716	7.59151e-26
PPP1R1A	-0.195743	7.77623e-26
RASL10A	-0.24133	9.12855e-26
SNHG8	-0.229399	3.48102e-25
ADGRV1	0.195574	4.57897e-25
FAM78B	-0.20904	5.47013e-25
HSP90AA1	0.116255	6.19192e-25
TRIQK	-0.226606	9.27739e-25
ATP2B2	-0.218226	1.76523e-24
IL17RD	-0.234859	2.15883e-24
TFDP2	0.237088	2.31573e-24
YWHAE	-0.161459	2.34894e-24
CDKN1B	0.211807	4.74068e-24
NTRK3	-0.211663	5.07732e-24
EIF5	0.182962	5.33895e-24
ELAVL2	0.270355	5.94496e-24
CHN1	0.235514	1.22211e-23
MARK1	0.20716	1.29306e-23
NAP1L5	-0.201758	1.39199e-23
SYNE1	0.227372	1.71995e-23
ESD	-0.211483	1.72572e-23
PRKACB	-0.235218	1.83745e-23
WDR86	0.146936	2.11392e-23
USP3	0.202808	2.72879e-23
SMARCA2	0.234081	3.44567e-23
PRRC2C	0.179581	3.65811e-23
RAB3B	-0.223096	5.22329e-23
SLIT1	0.210276	7.24238e-23
SEPW1	-0.178623	7.96498e-23
FTL	0.153898	9.36697e-23
C14orf132	0.2294	9.415e-23
NAIP	0.210131	1.18e-22
CHD6	0.222712	1.1947e-22
ANKS1B	0.20929	1.48792e-22
MT-CYB	-0.201241	1.59209e-22
H2AFZ	0.160921	1.82707e-22
CXADR	-0.174196	1.94392e-22
PRKCA	0.193707	2.79123e-22
UFM1	-0.21043	4.59061e-22
EGR1	-0.268364	6.24909e-22
PHF6	0.192368	6.65331e-22
CDC42	-0.148071	7.19574e-22
RAC3	-0.216491	7.33783e-22
HSPA4	-0.206788	9.27803e-22
NLGN1	-0.220646	1.21339e-21
SHC3	-0.205196	1.52231e-21
HIST1H1D	-0.213666	2.50009e-21
LINC01102	-0.200299	2.70185e-21
TMEM108	-0.224064	3.14062e-21
TNRC6B	0.179604	3.79696e-21
ZNF483	0.1593	3.90789e-21
GPR22	-0.223232	3.97071e-21
ARPC5	-0.163552	4.75923e-21
CDV3	-0.222326	5.24082e-21
TOP2B	-0.180055	5.25129e-21
NUAK1	-0.233465	6.40595e-21
SERTAD1	0.264841	6.54698e-21
C9orf16	-0.185162	8.51915e-21
SRSF7	0.195939	8.62857e-21
VGLL4	-0.208209	9.03825e-21
EPHA4	-0.25013	1.03817e-20
PTAR1	0.160859	1.14703e-20
ADD1	-0.188415	1.84411e-20
OAT	0.17101	1.92802e-20
AKAP13	-0.226444	2.07219e-20
SOCS5	-0.17809	4.04515e-20
SHB	0.164145	4.26085e-20
GNAS	0.117283	4.5075e-20
CCDC50	0.182195	4.89453e-20
HIF1A	0.20098	6.22551e-20
SEMA6A	0.218106	6.83688e-20
EEA1	0.19831	7.24082e-20
PHLDA1	0.23972	8.26778e-20
KIAA2022	-0.224235	1.0428e-19
ESYT2	-0.189328	1.06088e-19
SMAD2	-0.210945	1.07066e-19
CDO1	0.186369	1.3108e-19
TBC1D15	-0.165651	1.84457e-19
SLC35B4	0.186871	2.06092e-19
CPLX2	-0.1951	3.85907e-19
EEF2	-0.146602	4.32828e-19
ARHGDIG	-0.209616	4.44806e-19
CSMD1	-0.20302	4.68554e-19
UBXN4	0.184754	5.19223e-19
FAM3C	-0.1887	6.61066e-19
CSNK1G3	-0.208538	6.82713e-19
SARAF	0.149802	7.84128e-19
PTPRF	-0.200306	8.6413e-19
SLC43A2	-0.199617	1.01199e-18
LINC01551	-0.224875	1.0774e-18
MRPS6	0.191196	1.31515e-18
TLN2	-0.197684	1.60102e-18
RASD1	-0.17577	2.25887e-18
C5orf30	0.163784	3.10331e-18
H2AFX	0.184084	3.16656e-18
MBTPS1	0.205662	4.1941e-18
OLFM2	-0.193129	4.50154e-18
RNF144A	0.182938	6.0335e-18
C4orf48	-0.172403	6.38153e-18
HS6ST3	-0.204239	6.45978e-18
CCDC88A	-0.198162	7.19386e-18
CORO2B	0.182931	7.33694e-18
KCNMB4	-0.199623	8.21471e-18
RPS3A	0.126286	8.25856e-18
CCDC113	-0.181385	8.64473e-18
MLLT4	0.178591	9.46562e-18
PSIP1	0.157388	1.12843e-17
ZNF804A	0.198062	1.22574e-17
EPHB1	0.165438	1.36922e-17
RP11-660L16.2	0.144399	1.63238e-17
DAPK1	-0.188073	2.17449e-17
SCD5	-0.226775	2.57265e-17
CAP2	0.164374	2.74234e-17
EPRS	-0.179702	3.13453e-17
DCX	0.122263	3.99912e-17
GLCE	-0.179585	4.27333e-17
DCC	-0.167767	4.62363e-17
TMEM158	0.24915	4.72169e-17
IGF2BP2	0.168724	4.74107e-17
FRY	-0.205006	4.95955e-17
RIOK3	0.173202	5.31665e-17
DNAJC6	-0.180094	8.0501e-17
MT-ND4L	-0.201027	9.45458e-17
BCL7A	-0.190193	1.27316e-16
SLC39A10	0.187921	1.54591e-16
HMGB2	-0.17397	1.67961e-16
AP2B1	-0.192355	1.77311e-16
PREPL	-0.185904	1.79344e-16
ZNF706	0.149004	1.87375e-16
ABHD6	-0.195184	1.91989e-16
C1orf216	0.170717	1.96451e-16
L1CAM	-0.209062	2.11477e-16
ZDHHC21	0.161459	2.33534e-16
PDE4B	0.159013	2.78e-16
F2R	0.173426	2.89582e-16
IMPAD1	0.180963	3.40029e-16
TMEM181	-0.186041	3.6246e-16
ANKRD11	-0.170361	4.75659e-16
AMOTL2	0.161362	4.87351e-16
ITM2B	0.15085	5.61113e-16
ARGLU1	0.159985	5.67063e-16
DOCK4	-0.190881	6.47756e-16
YWHAH	-0.156152	6.56977e-16
CTBP2	0.177577	7.13801e-16
TSPAN13	0.206323	7.55484e-16
BCYRN1	-0.22242	8.0867e-16
RGS12	0.176037	8.44597e-16
PTTG1IP	0.172459	8.95016e-16
FAM60A	0.162558	9.08644e-16
SLC4A10	-0.18824	1.03449e-15
MORC3	0.178591	1.16052e-15
DCLK2	0.165342	1.18867e-15
ANP32E	0.15183	1.20737e-15
PAK3	-0.187441	1.29522e-15
ZSWIM6	-0.205676	1.64855e-15
SLITRK4	0.202399	1.77202e-15
SESN1	0.141891	1.88559e-15
FOXG1	-0.139448	1.89019e-15
IER5L	0.231593	1.91337e-15
PDHA1	-0.188073	2.44549e-15
RNF24	0.165665	3.79538e-15
PGK1	0.185002	3.9504e-15
SKA2	0.183679	5.52641e-15
PFDN2	-0.15383	5.58166e-15
MT-CO1	-0.13326	6.11879e-15
CELF4	0.195647	6.18462e-15
NKTR	0.16857	6.39874e-15
LMO1	0.147825	7.5071e-15
BACH1	0.168445	7.50931e-15
CAMTA1	-0.177298	8.4281e-15
ANP32B	0.173494	8.88199e-15
NUMA1	0.186953	9.46443e-15
SH3GL2	0.139004	1.01393e-14
NIPBL	0.17088	1.21811e-14
CEP63	0.165441	1.26554e-14
MACROD2	-0.173326	1.27841e-14
C3orf38	0.147437	1.79634e-14
HERC3	0.155317	2.51705e-14
FOXN3	-0.172593	2.59475e-14
PPM1K	0.162307	3.12133e-14
ARG2	0.150647	3.19927e-14
TBK1	0.139247	3.23712e-14
TMEM263	0.132164	3.62254e-14
CHD5	0.156249	3.67677e-14
UBTF	-0.184024	3.73253e-14
BHLHB9	-0.184913	4.77861e-14
XKR4	-0.193672	5.1096e-14
MT-CO2	-0.150497	5.21691e-14
TET1	0.203616	5.64122e-14
LCORL	-0.201411	5.8176e-14
ZNF195	0.159918	7.07815e-14
RCN2	0.150737	7.15769e-14
ELAVL3	-0.130135	7.263e-14
GATAD1	0.168543	7.94487e-14
DNM3	-0.175727	9.56462e-14
TMEM161B-AS1	0.164237	9.75688e-14
LAGE3	-0.175759	1.10231e-13
KRR1	0.202721	1.1912e-13
SERBP1	-0.158725	1.21832e-13
ROBO2	0.196448	1.42074e-13
MPHOSPH8	0.163819	1.46092e-13
SNRK	-0.179524	1.56344e-13
USP46	0.182049	1.57385e-13
HMGB3	0.153744	1.66379e-13
C14orf37	0.177001	1.68928e-13
MYRIP	0.131165	1.87481e-13
CTNNA2	-0.179662	2.31246e-13
CD24	0.129569	2.4561e-13
HIGD2A	-0.160782	2.7322e-13
SSX2IP	-0.183418	3.47601e-13
ASNA1	-0.181228	3.78206e-13
MAGI3	0.154146	4.30961e-13
SH3BGRL3	-0.175062	5.43586e-13
NBPF1	0.159988	6.13641e-13
WNK3	0.155994	6.46822e-13
USP31	0.141176	6.93713e-13
CREBRF	0.159622	7.05925e-13
TUBA1A	0.103469	9.25522e-13
ROCK2	0.180319	9.65458e-13
GAP43	-0.136554	1.17828e-12
SMS	0.201558	1.32993e-12
KMT2E	0.147589	1.73133e-12
FAM19A5	-0.1565	1.87184e-12
IFIT5	0.114507	1.91887e-12
KIAA1211	-0.1742	1.9542e-12
KIAA1586	0.147412	2.03029e-12
ELOVL6	0.141865	2.0666e-12
GRIA1	-0.164473	2.1392e-12
CDK8	0.150083	2.19546e-12
HILPDA	0.212841	2.41035e-12
TENM4	-0.205292	2.83017e-12
CAMKK2	-0.165089	2.85507e-12
EEF1B2	-0.120179	3.07706e-12
PTN	-0.175501	3.1359e-12
PIAS1	0.153464	3.17373e-12
PDE4D	-0.165828	3.3706e-12
MARCKS	0.114436	3.37964e-12
CDK14	-0.160676	3.38675e-12
TTC9	-0.171138	3.41203e-12
ZNF428	-0.114634	3.5988e-12
DOK5	-0.186933	3.62595e-12
ROCK1	0.167861	4.1716e-12
CLTB	-0.163944	4.41734e-12
EDF1	-0.134878	4.75114e-12
EIF3J-AS1	0.141489	5.04542e-12
EIF3M	0.147787	5.28263e-12
ZNF253	0.14184	7.78283e-12
LBR	0.160574	7.84216e-12
JADE1	0.144473	8.91302e-12
SPRED1	0.147206	9.04287e-12
CAMK2D	0.153489	9.58334e-12
HES4	-0.15234	9.78762e-12
ZMIZ1	0.181506	9.98097e-12
NCAM1	-0.123392	1.20409e-11
EIF3H	0.155489	1.33702e-11
SSR3	-0.15808	1.39416e-11
ARHGEF7	-0.168099	1.56719e-11
RERE	0.137255	1.60252e-11
GLUL	0.156056	1.60527e-11
FTH1	-0.132716	1.66084e-11
EZR	0.165602	1.72883e-11
RPS5	0.108186	1.86049e-11
BEX4	-0.140469	1.88693e-11
KMT2C	0.143593	1.97947e-11
ZNF292	0.133783	2.04973e-11
MEX3B	0.158214	2.12188e-11
MGEA5	-0.144498	2.13335e-11
HNRNPU	-0.116283	2.23799e-11
ING4	0.152736	2.42889e-11
WDR11	-0.156485	2.99637e-11
FNBP4	0.148699	3.04396e-11
STX16	0.120298	3.31626e-11
LONRF1	0.154785	3.41315e-11
CMIP	0.137128	3.49383e-11
MTSS1	-0.125286	3.50677e-11
PVRL1	0.117712	3.6173e-11
BCAP29	-0.175404	3.89989e-11
ADAR	0.154946	4.43676e-11
TDP2	-0.15474	4.69272e-11
HMGB1	0.120697	5.15598e-11
TMX4	0.169532	5.21305e-11
SPIDR	0.11651	5.67965e-11
PTPN2	-0.164943	5.93933e-11
CNOT2	-0.165812	6.61645e-11
ZNF248	0.151238	7.60168e-11
ARRDC4	-0.185398	7.75237e-11
NDUFA4	-0.118309	8.56144e-11
MPC2	-0.149038	9.52574e-11
TSC22D1	-0.112742	9.59515e-11
TRIM13	0.160064	1.13979e-10
ACBD6	0.141079	1.33228e-10
SCRG1	-0.171578	1.55151e-10
HIST3H2A	0.155248	1.55307e-10
SFPQ	-0.113415	1.68536e-10
FANCF	0.128402	2.00601e-10
PACS1	-0.164325	2.08067e-10
GPX1	0.140782	2.10861e-10
ARID1B	-0.15322	2.13027e-10
THUMPD3-AS1	0.162484	2.17135e-10
NDRG1	-0.140926	2.23691e-10
YARS	-0.162023	2.37191e-10
HMGCS1	0.149343	2.63133e-10
ABCD4	0.136317	2.65769e-10
MTRNR2L12	0.147459	2.84289e-10
KLC1	-0.140981	3.09652e-10
LPCAT4	0.12075	3.49115e-10
ARID4B	0.140931	3.67057e-10
REEP1	-0.144019	3.84582e-10
RAB2A	-0.122999	4.87192e-10
NAA16	0.138367	4.96155e-10
SEL1L	-0.15338	5.24987e-10
STOX2	0.161396	5.35836e-10
RPS15A	0.100355	5.431e-10
PARK7	0.125841	5.7013e-10
MT-ND1	-0.123172	6.44329e-10
NHLRC3	0.132702	6.60964e-10
SNX7	-0.142271	6.96004e-10
SGTB	0.145394	7.03049e-10
TPT1	-0.115012	7.43494e-10
TMOD1	-0.147471	7.59544e-10
SNCAIP	0.159319	8.04177e-10
MLLT11	0.109271	8.36773e-10
SF3A2	0.117464	8.77904e-10
RNF130	0.148935	8.84478e-10
ATXN10	-0.149563	8.86842e-10
MYO5A	-0.151051	9.08466e-10
ACTR10	-0.147426	9.5231e-10
HIPK2	0.144009	9.9824e-10
RPS29	-0.118025	1.01667e-09
COX7A2	-0.127646	1.13025e-09
PTK2	0.137606	1.18324e-09
SEMA4D	-0.172512	1.18398e-09
IDS	-0.137677	1.32645e-09
C10orf35	0.157113	1.47995e-09
CSMD2	-0.152772	1.55661e-09
TRIM27	0.114055	1.7129e-09
FBXO30	-0.141719	1.71873e-09
TEAD1	-0.118101	1.78602e-09
TRMT112	0.123674	1.79577e-09
CEP350	0.156497	1.88015e-09
TSC22D2	0.139581	2.01279e-09
CFAP20	0.133391	2.26119e-09
TUBB4B	0.18884	2.30791e-09
MSI2	0.135154	2.36641e-09
CPEB4	-0.15179	2.46467e-09
AMER2	0.15086	2.57955e-09
CLCN4	-0.14193	2.8058e-09
TMEM18	0.113289	2.96774e-09
FAM19A1	0.122942	3.44869e-09
DPP6	0.167117	3.53623e-09
MUM1	0.132265	3.64905e-09
LINGO1	-0.150665	3.71376e-09
LDHB	-0.109854	3.92642e-09
LY6H	-0.123595	4.12271e-09
THAP2	0.125164	4.15049e-09
CD164	0.107169	4.24882e-09
ZNF669	0.131279	4.685e-09
CD59	0.12386	5.2624e-09
KREMEN1	-0.149224	5.33788e-09
LINC00657	-0.105172	5.83134e-09
IDH3G	-0.174606	5.97892e-09
PID1	0.132126	6.59251e-09
MXI1	0.127217	6.97657e-09
ZNF620	0.109419	7.07839e-09
ROBO1	0.177071	8.19394e-09
MLF1	-0.147517	8.56138e-09
CNTFR	0.123594	8.76229e-09
SCN2A	-0.163026	8.88693e-09
MSRB2	-0.13344	9.30145e-09
CCNB1IP1	0.136367	9.50392e-09
GPBP1	0.118886	9.57324e-09
MEX3D	0.119345	1.00259e-08
CELSR2	0.132111	1.10799e-08
FAM110B	-0.165645	1.1148e-08
PLCG2	0.154874	1.14006e-08
ATP5E	-0.127125	1.3247e-08
HPCAL1	0.128042	1.36122e-08
TMPO	0.126315	1.38195e-08
DDX39A	0.109977	1.39982e-08
KDSR	0.117946	1.42071e-08
KCNK2	0.107089	1.42423e-08
CTTNBP2NL	0.115532	1.44605e-08
KLHL24	0.134118	1.55123e-08
FAM213A	-0.156978	1.55468e-08
UPF3B	0.115863	1.55678e-08
MRAS	0.120968	1.58072e-08
PIN1	-0.140336	1.59299e-08
GARS	-0.168739	1.70081e-08
KANSL1L	0.125783	1.89386e-08
TRAF3	-0.140205	2.02641e-08
KMT2A	0.118629	2.18929e-08
EPB41L5	0.142435	2.20326e-08
ARFIP1	0.119213	2.25949e-08
FRYL	0.162828	2.38335e-08
VDAC1	-0.125094	2.43885e-08
GRIA3	0.151797	2.47262e-08
SETD5	0.139412	2.47392e-08
PAK7	-0.132202	2.50272e-08
PHPT1	-0.143245	2.59176e-08
ZNF250	0.126139	2.66711e-08
NUDT11	0.114054	2.77682e-08
PAPSS1	-0.1472	2.82073e-08
FZD1	0.105922	2.94602e-08
TBCA	-0.139808	3.11367e-08
SLC5A3	0.142131	3.29295e-08
LIMCH1	0.157997	3.36196e-08
LSM4	-0.136987	3.72269e-08
STX6	-0.15482	3.72408e-08
KIFAP3	-0.119211	3.78196e-08
SLC17A6	0.137509	3.9674e-08
PCMTD1	0.138564	4.01034e-08
ARL10	-0.135199	4.15006e-08
KBTBD6	0.130703	4.26713e-08
ZNF711	-0.136554	4.88624e-08
HSDL1	0.13456	5.01733e-08
SRI	-0.153578	5.38031e-08
UBXN2A	0.119937	6.61331e-08
PPP2R1A	-0.146982	6.6502e-08
ZNF322	0.116671	6.68466e-08
KLHL5	-0.1462	6.97461e-08
TMEM74	-0.136932	7.18726e-08
LRRC3B	-0.145043	7.23451e-08
CNOT4	0.136884	7.23916e-08
ZNF484	0.112173	8.00516e-08
ZNF570	0.118808	8.24542e-08
MIEN1	-0.147407	8.24625e-08
FUBP1	-0.130071	8.4379e-08
ARMCX1	0.113286	8.74452e-08
GNG5	-0.118133	8.77043e-08
MMP16	0.134091	8.98472e-08
HLA-C	-0.131576	9.01348e-08
N4BP2	0.13521	9.48763e-08
RIMS1	-0.123199	1.03316e-07
NARF	0.1189	1.10187e-07
ARFGEF3	-0.14286	1.10846e-07
ALDH9A1	-0.140608	1.12275e-07
BUB3	0.119335	1.19381e-07
THTPA	0.111726	1.21427e-07
COX6C	-0.127094	1.33684e-07
LINC00632	-0.132687	1.34212e-07
NDUFB2	-0.144255	1.35935e-07
TECR	0.115665	1.42477e-07
SERP1	0.110553	1.43484e-07
SPIRE1	0.122937	1.5384e-07
UGGT2	0.124874	1.55529e-07
CADM3	0.129351	1.57404e-07
PFN1	-0.125847	1.61861e-07
HK1	-0.170094	1.6355e-07
PLD3	0.114722	1.72361e-07
SH3BP5	-0.130201	1.80223e-07
FAM149A	-0.125487	1.86858e-07
PSMB6	-0.127812	1.88187e-07
SMIM14	-0.132735	1.97862e-07
NKAIN1	-0.136484	1.98224e-07
LUC7L	0.136654	2.43521e-07
MMP24	-0.146314	2.61055e-07
SNHG12	0.148692	2.61337e-07
LRRN1	0.103277	2.68378e-07
SRGAP2	-0.133981	2.82582e-07
PHACTR4	0.119665	3.05702e-07
TMEM14C	0.133909	3.1953e-07
ADAM23	-0.137718	3.48544e-07
CACNG4	-0.13913	3.50771e-07
ADGRG1	0.106541	3.57997e-07
VEGFA	0.163625	3.67188e-07
SUB1	-0.104934	3.76087e-07
SNRPA1	0.111138	4.01511e-07
VCP	-0.139079	4.16063e-07
FSCN1	0.111921	4.27431e-07
AP2M1	-0.124459	4.41735e-07
ZNF821	0.123609	4.46762e-07
DISP2	-0.135393	4.70978e-07
GMPS	0.10485	4.72651e-07
TIAL1	0.122249	5.25065e-07
TBC1D14	-0.140652	5.418e-07
SEZ6L2	-0.121108	5.93103e-07
MAST2	0.107976	5.93634e-07
CSRNP3	0.135467	6.07867e-07
SV2A	-0.130991	6.38659e-07
HSD11B1L	0.104902	6.41007e-07
LPIN2	-0.135424	7.27656e-07
SMC5	0.11712	7.76421e-07
OSBPL8	0.102076	8.01808e-07
TRIB2	-0.119732	8.24958e-07
TLK1	0.142179	8.27141e-07
KIAA1551	0.126935	8.56038e-07
SLC1A2	-0.146078	8.97704e-07
HEATR6	0.106628	9.13008e-07
TPI1	0.157828	9.20742e-07
NFIC	0.12739	9.77676e-07
HSD17B4	-0.128088	1.10091e-06
PPP1R10	0.132932	1.1767e-06
SFSWAP	0.122157	1.1872e-06
ATCAY	0.121655	1.22654e-06
EPB41L4A-AS1	0.131458	1.23298e-06
C12orf49	0.101803	1.27728e-06
C1orf35	0.116527	1.31606e-06
CITED2	0.16723	1.35943e-06
WDR17	-0.124508	1.40148e-06
PHKB	0.131398	1.44169e-06
SAT2	0.102945	1.64918e-06
TUSC1	0.106659	1.78168e-06
TIA1	0.136331	1.93391e-06
SERPINE2	0.225525	1.97765e-06
THAP9-AS1	0.106619	1.99279e-06
MIDN	0.12791	2.13633e-06
PLEKHA1	0.142718	2.16865e-06
BICD1	0.129632	2.22232e-06
PICALM	-0.129121	2.44362e-06
SEMA6D	0.11773	2.49933e-06
VOPP1	0.112224	2.54783e-06
CCND2	0.109036	2.5649e-06
VPS13C	0.125656	2.57894e-06
ZNF708	0.120248	2.60452e-06
SAP30	0.111382	2.61507e-06
ARPC1A	-0.126108	2.86537e-06
WASF3	0.10363	2.92946e-06
INAFM1	-0.142842	2.97018e-06
COG5	-0.162016	3.34334e-06
SNAP25	0.139156	3.48924e-06
MTURN	-0.123219	4.05666e-06
KIF1A	-0.118797	4.3764e-06
CARS	-0.15632	4.40887e-06
SCAF11	0.1363	4.52258e-06
CCT3	-0.114287	5.22561e-06
AKIRIN2	0.112486	5.36961e-06
CHD4	-0.141455	5.41298e-06
SRSF11	0.116715	5.47047e-06
DHPS	0.124485	5.5227e-06
ATP5G2	-0.108355	5.6324e-06
ZNF583	0.104011	5.72885e-06
ARFGEF1	0.118598	5.88611e-06
DNAAF2	0.111291	6.0906e-06
ZMYM5	0.108374	6.12871e-06
CACNB4	-0.141084	6.43076e-06
ZNF462	0.103135	6.79464e-06
UBN2	0.127607	6.8537e-06
GNAI1	0.117022	7.41997e-06
ITGB1	0.113348	8.14839e-06
COG6	0.10122	8.18448e-06
UFC1	-0.113899	8.19969e-06
BRI3	-0.109174	8.71396e-06
PGRMC2	0.11551	9.31598e-06
SLC36A4	-0.126053	9.32411e-06
RAP1GDS1	-0.11689	1.02385e-05
DLG1	-0.128949	1.02604e-05
C15orf61	0.1068	1.14034e-05
C11orf1	-0.117926	1.20365e-05
DOK6	-0.130574	1.23662e-05
ATP5G1	-0.111181	1.3375e-05
CHN2	0.186195	1.3882e-05
CACNG8	-0.124969	1.44876e-05
TAF1D	0.118083	1.46844e-05
ICK	0.111335	1.47652e-05
RUFY2	0.11059	1.60878e-05
C1orf21	0.12447	1.69333e-05
FAM92A1	0.108076	1.76008e-05
SMAP1	-0.120137	1.87219e-05
MORF4L2	-0.103337	1.91063e-05
SRSF2	0.117249	1.95932e-05
LRRTM2	0.118	2.05537e-05
KIF26B	-0.125118	2.19193e-05
SH3KBP1	-0.134419	2.3519e-05
CENPC	0.114252	2.41121e-05
BORCS7	-0.109043	2.47078e-05
CTNND2	-0.126406	2.51266e-05
TPGS2	0.124151	2.62644e-05
GGH	-0.108937	2.62676e-05
CEP57L1	0.106028	2.7929e-05
ANKRD12	0.108216	2.79822e-05
PGAP1	0.14679	2.79911e-05
PTCHD2	0.155406	2.89852e-05
KHDRBS1	-0.100372	2.94905e-05
CACYBP	-0.139172	2.98866e-05
NUDT3	-0.100551	3.27577e-05
UBLCP1	-0.124089	3.29502e-05
KIAA1328	0.116036	3.31531e-05
SCP2	-0.134491	3.40408e-05
ARL4D	0.149077	3.98079e-05
RNF5	0.11319	4.03132e-05
CSPP1	0.104267	4.19098e-05
BRK1	-0.101473	4.32183e-05
HPS4	-0.130824	4.43185e-05
FLOT1	0.112876	4.62018e-05
WWC1	-0.123687	4.79355e-05
RICTOR	0.105145	4.98676e-05
MKLN1	0.122074	4.99732e-05
FRMD3	-0.128117	5.16451e-05
VLDLR	-0.123687	5.17187e-05
MEF2A	-0.123517	5.18913e-05
SQLE	0.117501	5.65731e-05
SYNRG	0.102804	5.77482e-05
ATP6V0E2	-0.131102	5.79259e-05
AKT3	0.101642	5.80414e-05
RPL22L1	0.108178	5.86097e-05
JAKMIP1	-0.115735	6.40567e-05
FKBP1B	-0.132257	7.22005e-05
QSER1	0.120356	7.44807e-05
DEF8	-0.14264	7.60567e-05
TRIP11	0.106875	7.77503e-05
AKAP8L	0.103612	8.13697e-05
RP11-83A24.2	0.111055	8.24793e-05
LMNB1	0.100625	8.52477e-05
SDC3	-0.123813	9.16124e-05
COMMD3	-0.132893	9.36258e-05
PIBF1	0.102038	0.000110603
PCYOX1	-0.112235	0.000112838
SPSB3	0.108279	0.000118496
ATP6V0B	-0.102093	0.000119456
CYTH1	-0.116373	0.000123731
SYF2	0.116254	0.000131683
ELF2	0.110172	0.000132523
C1QTNF4	-0.112563	0.000134367
GTF2H5	-0.111301	0.00013744
CRIPT	-0.124806	0.000137798
STAM	-0.12672	0.000143171
EIF2B3	-0.120733	0.000152361
MSMO1	0.128529	0.000158878
RNF187	-0.114628	0.000168599
LY6E	-0.122205	0.000168737
CEP120	-0.120009	0.000180938
YEATS2	0.112104	0.000185085
PLPPR1	-0.117522	0.000186212
KIF3C	-0.123104	0.000189602
ITGB1BP1	-0.117442	0.000193218
TPM4	-0.128955	0.000194592
LAMP1	-0.112478	0.000196663
HAGH	-0.113262	0.000197136
FGFBP3	0.103424	0.000202028
NPAT	0.104953	0.00022769
HACL1	0.110986	0.000227966
NENF	-0.101012	0.000238902
BLCAP	0.126705	0.00026487
SLC4A8	-0.106442	0.000277227
CLVS2	0.10566	0.000277905
NCK2	-0.121898	0.000305729
COL4A3BP	0.101788	0.000311708
ACOT13	-0.106385	0.000318755
ASNS	-0.150276	0.000323296
NETO2	0.123363	0.000350726
ITSN1	-0.121217	0.000352168
EIF4EBP1	-0.117137	0.000363092
ERO1A	0.10031	0.000374173
RSBN1	0.101461	0.00038464
PHACTR1	-0.111007	0.000421647
ROGDI	-0.113938	0.000437257
ACVR2A	0.111507	0.000444528
NEDD8	-0.111601	0.0004485
UHRF2	0.100231	0.000450685
NRIP1	0.10638	0.000453062
PPP2R2A	-0.108376	0.000465878
PRKAA2	-0.101521	0.000471222
PFKP	-0.124233	0.000510928
BAX	-0.114495	0.000524529
LRP8	0.101767	0.000527595
MAP1A	-0.116482	0.000527716
LPIN1	-0.110892	0.00055092
ZNF430	0.104725	0.000570418
DENND5B	-0.111672	0.000588063
NCOA1	0.110572	0.000645069
SLC25A4	-0.107518	0.000664634
SETBP1	0.126452	0.000708175
IGF1R	0.108908	0.000749306
INSM1	0.13497	0.000767948
API5	-0.109323	0.000810003
GLRX	-0.132282	0.00082564
SAT1	0.112243	0.000880743
CCNG2	0.122753	0.000891412
RBPJ	0.124823	0.000898489
FAM195B	-0.104293	0.000960245
LINC01122	-0.114972	0.0010495
AIG1	-0.102665	0.0011153
LDHA	0.117139	0.00119912
TRIP12	0.109973	0.00119974
TNRC6A	0.105703	0.00123495
ACTR2	-0.10787	0.00124402
LIN7A	0.106625	0.00136854
ZNF84	0.100111	0.00137314
TSPAN7	-0.103212	0.00141275
ATP1B3	0.104746	0.00153461
SLC38A2	0.113455	0.00154257
RNF2	-0.11041	0.00172985
PSMD1	-0.104533	0.00178022
RPS4Y1	-0.101227	0.00179554
RGL1	0.114287	0.00183797
CHST2	0.100273	0.00190285
PITPNC1	-0.116096	0.00191793
GTF3C6	-0.104751	0.00200774
TUBB4A	-0.119203	0.00232253
HEXIM1	0.131703	0.00269561
MEIS3	-0.116834	0.00294775
NPEPPS	0.109814	0.00300092
SRSF10	0.107491	0.0030623
CDK13	0.100384	0.00329099
EHBP1	0.109533	0.00330682
PTP4A2	-0.111465	0.00336072
PLEKHA8	0.111461	0.00365754
PDAP1	-0.108065	0.00366481
NARS	-0.137788	0.00382453
NKAIN3	0.107237	0.00392431
RSRP1	0.114763	0.00400654
PLGRKT	-0.122932	0.00419401
EXOSC10	0.11242	0.00421324
PPIP5K2	0.101711	0.00426802
DCTN4	-0.109847	0.00475449
PAXBP1	0.109596	0.00527498
MPPED2	-0.113953	0.00544046
ATP2C1	-0.127305	0.00545221
GOLGA8A	0.10763	0.00555908
RP3-525N10.2	-0.118112	0.00568188
ZMAT2	-0.10283	0.00584274
RAD23B	-0.108661	0.00614661
DTWD1	-0.104461	0.00616687
TMEM160	-0.109422	0.00636851
MRPS27	-0.101046	0.00664474
HOOK3	0.100987	0.00665736
TAF15	-0.107335	0.00678427
TULP4	0.1102	0.00745486
FBXO11	0.100949	0.00781297
HMGCR	0.147019	0.00798595
SNRPB2	-0.107034	0.00834003
BBX	0.100943	0.00836154
GTF2F2	0.101142	0.00963414
ABRACL	0.130633	0.0099778
BACH2	-0.121901	0.00999799
H2AFV	0.107373	0.010245
KIAA0368	-0.103961	0.0105453
SENP6	0.105291	0.0106347
ABCD3	-0.103787	0.0107671
ACTL6B	-0.105437	0.0114371
SLC25A29	0.104631	0.0116025
SLC25A11	-0.115187	0.0119903
SBF2	-0.105506	0.0123528
IGLON5	-0.109749	0.01291
DSEL	-0.127283	0.0130239
RFX3	-0.102558	0.0131282
RPS27L	0.103555	0.0143114
HUNK	0.102731	0.0154547
NDRG4	-0.1083	0.0161133
IQCE	-0.110553	0.0164144
HSPA14	-0.102573	0.0170752
CBX4	-0.116162	0.0178922
ABHD2	-0.110812	0.0180403
ARL8A	-0.104178	0.0193629
AKAP6	0.100829	0.0206165
PRKAR1A	-0.105972	0.0210973
GOLGA8B	0.10242	0.0218049
FNBP1	0.100703	0.0243435
TARS	-0.13488	0.0254162
SECISBP2	-0.104964	0.0271191
PLK2	0.107891	0.0284192
ABI2	-0.10137	0.0284706
SMARCC1	0.100904	0.0339291
WBP5	-0.107212	0.0378468
OPHN1	-0.107234	0.0413252
ATF4	-0.107871	0.0429981
SYT16	-0.104946	0.0431029
UQCC2	-0.104185	0.0439573
IGF2R	-0.100975	0.0450996

## Sheet: DLN
Gene	Average LogFC	Adjusted p-value
PUS7L	1.10321	0
ZNF667-AS1	1.27361	0
ZNF677	0.678066	7.63259e-270
ZNF667	0.653628	1.9483e-234
C2orf74	0.504121	1.15478e-187
ZNF471	0.422883	2.10775e-172
ZNF300	0.491323	2.65182e-146
NR2F2	1.13992	3.08743e-136
NR2F1	1.18701	2.92459e-123
ZNF595	0.289731	5.58299e-119
RP11-286B14.1	0.727268	2.6285e-104
NFIX	-0.816629	1.31292e-103
TCF4	-0.993149	6.85494e-95
CEBPZOS	0.330514	3.34816e-84
CHCHD2	0.622231	6.65973e-81
LMO3	1.51542	1.59342e-70
ZNF506	0.482497	3.50483e-69
MAP3K13	0.423295	2.41821e-68
NTRK2	0.777806	2.25479e-67
ATP2B4	0.537927	2.77438e-66
PCDH11X	0.535976	4.08738e-65
NEGR1	0.734832	4.32145e-65
PRKCB	0.660005	2.58727e-63
CACNG3	0.384408	1.59066e-60
RPRM	0.97347	3.37071e-60
OMG	0.338809	1.9584e-59
MSRA	-0.592707	6.65022e-59
DOK5	0.613778	9.63448e-57
FGF12	0.523371	3.42073e-55
TENM3	0.66309	2.75208e-54
NGEF	0.524936	1.36218e-52
RSPH9	0.24332	9.28326e-50
MGST1	0.349306	1.49953e-48
POU3F3	-0.581061	1.90065e-48
BHLHE22	-1.19173	2.15228e-48
RP11-395G23.3	0.631299	4.82667e-47
ATRNL1	0.47084	6.03564e-46
PALM2	0.281791	1.44664e-45
SLITRK5	0.548311	5.85456e-45
NUDT4	0.465074	6.09035e-45
MEF2C	0.566071	6.46617e-44
NKAIN2	0.422289	1.07894e-43
PPP1R14B	-0.444688	4.8678e-43
RTN1	0.449742	1.60692e-42
SORCS1	0.659517	2.72928e-42
GABRG1	0.377685	3.87736e-42
DCC	-0.722474	4.1544e-42
PGM2L1	0.545322	4.6951e-42
LINC01551	-0.551624	4.82218e-42
FBXW7	0.696059	8.17304e-42
SARAF	0.385048	1.12855e-41
SLF1	0.469732	1.74264e-41
RAPGEF5	0.427697	3.00227e-41
EPHA8	0.455271	3.23972e-41
NPR3	0.438421	4.67882e-41
MPPED1	0.460727	4.40967e-40
CDR1-AS	-0.545487	1.03038e-39
NR2F1-AS1	0.375459	2.77815e-39
SOX4	-0.461846	6.7123e-39
LMO4	-0.591975	1.09362e-38
PSMG3	0.33218	1.28163e-38
GABRG3	0.320872	1.37614e-38
YWHAH	0.397865	1.76418e-38
TSHZ3	0.432622	4.65002e-38
SV2B	0.322941	4.9636e-38
PCDH10	0.420123	1.40527e-37
GAS7	0.460282	2.9187e-37
RIPPLY2	0.293394	8.94979e-37
SCG5	0.65755	9.78877e-37
TUBB2A	0.478372	1.15343e-36
GCSH	-0.421436	1.62305e-36
CSMD1	0.379195	1.79859e-36
CPNE7	0.247265	3.39919e-36
C14orf37	0.503489	4.00094e-36
KLHL1	0.327649	8.11509e-36
FAM65B	0.365951	1.1423e-35
SEMA3C	-0.678093	2.16938e-35
NRP1	-1.15037	6.05492e-35
SYT4	-0.82819	9.10212e-35
ZBTB18	-0.476185	1.41977e-34
PCDH9	0.628768	1.70889e-34
AJAP1	0.326368	1.87268e-34
NRN1	0.852421	1.92463e-34
KLHL14	0.295554	2.89974e-34
CALY	0.646239	6.2596e-34
FAM181B	0.342266	7.37966e-34
ITM2B	0.360249	7.44105e-34
MESP1	0.487167	1.5324e-33
CITED2	0.520669	1.905e-33
CHST1	0.422466	2.29413e-33
SRI	-0.392525	3.54899e-33
SYT13	0.440576	3.58039e-33
SMARCA2	0.491869	8.12509e-33
ZNF429	0.256246	1.42486e-32
BOC	-0.460243	1.7152e-32
ZNF568	0.211147	2.58593e-32
EPHA7	0.416374	4.18917e-32
ZBTB20	-0.794203	5.12985e-32
ZNF454	0.252935	8.99693e-32
HSP90AB1	0.22913	1.06024e-31
TBR1	0.424839	1.43356e-31
NTS	-2.32561	1.93624e-31
RPL11	-0.283812	2.04063e-31
SYN2	0.330713	2.91256e-31
GPRIN3	0.392038	6.97118e-31
CEP44	0.245338	7.13994e-31
FAM126A	-0.430174	1.33985e-30
TMEM161B	0.221014	1.39572e-30
ZNF608	-0.558099	2.6311e-30
HS3ST4	0.436142	2.84722e-30
PGRMC1	0.398487	3.92478e-30
BRINP3	0.595704	4.65617e-30
NCAM2	0.529778	7.12181e-30
LHFP	0.229606	1.9162e-29
NDFIP1	0.308954	4.92618e-29
MRPS6	0.463601	6.55737e-29
SGIP1	0.371281	7.31524e-29
ZNF737	0.275513	8.26021e-29
HMGB1	0.3039	9.41338e-29
MN1	0.253459	1.90025e-28
DOK6	-0.458359	2.16439e-28
IER5L	0.300578	2.90953e-28
PLPPR4	0.407129	3.55023e-28
ADCY2	0.247	3.72777e-28
PTMA	-0.294463	5.61413e-28
TRIB2	0.41876	5.82903e-28
TUBA1B	0.463891	6.62831e-28
ZNF493	0.308579	8.96052e-28
RUNX1T1	-0.548694	1.05836e-27
NECAB2	0.347342	1.11146e-27
RPS6	-0.349778	3.59585e-27
NEDD9	0.220306	3.7034e-27
NPM2	0.219332	5.08749e-27
REEP5	0.359954	1.70479e-26
C8orf34	0.33659	1.73251e-26
RAD51C	0.253118	1.7425e-26
ROBO1	-0.511683	1.98261e-26
GABRA5	0.399449	2.82271e-26
KIAA1644	0.233099	2.84227e-26
ZNF626	0.233422	4.71212e-26
RPL34	-0.296651	5.27197e-26
MRPL48	0.220897	6.37544e-26
CA9	-0.600167	8.47253e-26
CNRIP1	0.285548	1.42965e-25
TSPYL5	0.229028	1.52852e-25
RPL10	-0.272884	3.46886e-25
SULF2	0.265669	3.6965e-25
CSAD	0.351684	5.8722e-25
IFT57	0.324181	7.46764e-25
RASGRF1	0.347338	9.28707e-25
GRIK3	0.390687	1.05042e-24
RASL11B	0.335203	1.10619e-24
RPL30	-0.271196	1.32322e-24
KHDRBS3	0.446006	1.59515e-24
FGFR2	-0.412116	1.67792e-24
CCNI	-0.365203	1.67892e-24
MDGA2	0.300666	1.71063e-24
LRRTM4	0.339962	1.8211e-24
NECAB1	0.802945	3.70588e-24
CNTNAP2	0.518185	5.00254e-24
GRIN2A	0.261389	8.50325e-24
ZNF841	0.167475	1.11385e-23
EEF1A1	-0.247777	1.79815e-23
RPL39	-0.293845	2.07328e-23
C17orf51	0.260406	2.84022e-23
GRIA3	0.34588	3.05258e-23
ODC1	-0.309627	4.29074e-23
NAP1L2	0.308346	4.35412e-23
CD24	-0.327323	4.38801e-23
LMO1	-0.490706	4.62463e-23
C11orf96	0.439253	5.03268e-23
ZFP28	0.216958	6.58617e-23
MAN2A1	0.214192	7.33808e-23
EEF1E1	0.301261	8.68993e-23
PLK2	0.455391	1.26503e-22
DPP10	0.322151	1.35757e-22
ST6GAL2	0.458455	1.40699e-22
IGSF3	-0.418048	1.70915e-22
RPS27	-0.276981	2.58198e-22
PRICKLE2	0.292925	3.04316e-22
PLPPR5	0.354771	5.58736e-22
DMD	0.318455	6.81522e-22
GDA	0.345347	6.87995e-22
SCG2	1.92086	8.13326e-22
CELF4	0.40423	8.32728e-22
RPL5	-0.268504	8.37929e-22
RP11-553L6.5	-0.406465	1.07285e-21
CDH6	0.304543	1.19852e-21
TAGLN2	0.26234	2.02237e-21
ATP8A1	0.307132	2.47485e-21
RPL18	-0.247294	2.83132e-21
CAMK2D	0.352467	2.93176e-21
MAP4K4	-0.311336	3.01834e-21
RPS12	-0.25134	3.97738e-21
NCALD	0.34869	4.96649e-21
PCDHA6	0.285063	5.23516e-21
RPS18	-0.236356	6.79916e-21
NFIB	-0.344203	6.85306e-21
HRH2	0.148078	9.06722e-21
PTPRD	0.325744	9.39038e-21
TMEM59L	0.352718	1.08756e-20
RASGRP1	0.226686	1.1558e-20
FYN	-0.387584	1.27109e-20
PDZD2	0.382193	1.91834e-20
GNAL	0.345836	1.95421e-20
EHBP1L1	0.16098	2.7594e-20
INPP5F	0.318236	3.94626e-20
DUSP2	0.183501	4.34928e-20
SERP2	0.296687	4.35251e-20
PIK3R1	0.487554	4.45775e-20
FJX1	0.378826	4.9438e-20
RPS13	-0.256669	5.5303e-20
RASGEF1B	-0.497237	7.27231e-20
INSM1	-0.442451	8.84704e-20
RPL32	-0.227007	1.09866e-19
SRSF3	-0.322961	1.80623e-19
EZR	-0.486557	2.01422e-19
RPS19	-0.226593	2.25076e-19
YBX1	-0.204028	2.88859e-19
SCRG1	-0.489875	3.29456e-19
SMS	-0.344706	3.35346e-19
TTC3	-0.236008	3.47681e-19
RPL19	-0.218923	4.00546e-19
RPS8	-0.242283	4.729e-19
CSRP2	-0.324313	4.82754e-19
SNCA	0.390224	4.87625e-19
PCDH8	-0.481946	5.85013e-19
SPATC1L	0.189097	6.84415e-19
FAM171B	0.379031	9.20703e-19
RPL37	-0.256925	9.30344e-19
PRKAG2-AS1	0.298362	9.33188e-19
TOX	-0.33948	9.53106e-19
LRRC4C	0.302697	1.01332e-18
XKR4	0.479376	1.23644e-18
HSPH1	0.339057	1.28535e-18
RPS4X	-0.264204	1.3285e-18
MARCH3	0.271933	1.40028e-18
RPL38	-0.274034	1.45301e-18
ZNF680	0.191518	1.73052e-18
RBFOX1	0.385569	1.7693e-18
SLC17A6	0.345021	1.94158e-18
C11orf87	0.287738	2.01993e-18
PPP2R5A	0.158602	2.36222e-18
CORO1A	0.306868	2.91866e-18
GAPDH	-0.421834	3.01758e-18
NRXN1	0.388649	3.34182e-18
KCTD12	0.491675	3.45877e-18
IGFBP5	0.450246	4.92589e-18
GNB4	0.422857	5.70242e-18
VOPP1	0.281176	7.2328e-18
C9orf72	-0.334814	7.52157e-18
SCUBE1	0.214229	7.92424e-18
ZCCHC12	0.33932	9.10805e-18
NTRK3	-0.41298	1.08585e-17
MGLL	0.349248	1.44044e-17
MALAT1	-0.236918	1.51891e-17
ENAH	-0.315431	1.73914e-17
RPL18A	-0.227701	1.74861e-17
CDKN1C	0.185993	1.80868e-17
B4GAT1	0.310071	1.86732e-17
ALCAM	0.573779	2.2455e-17
MMP16	0.30748	3.54085e-17
PNCK	0.28185	3.98911e-17
AASDHPPT	0.263105	4.25909e-17
OLFM3	0.149521	4.68219e-17
RAB3C	0.316135	7.0668e-17
ATP6AP2	0.27022	9.45484e-17
KCNV1	0.267227	9.52723e-17
SYP	0.335572	1.01029e-16
NRP2	0.780691	1.05569e-16
BCL11A	-0.348498	1.07894e-16
DMTN	0.228818	1.17063e-16
OSBPL10	0.162718	1.38639e-16
PRICKLE2-AS1	0.156693	1.3957e-16
HSD11B1L	0.329532	1.51674e-16
FABP7	-0.590818	1.54688e-16
ARL4A	0.256043	1.62998e-16
KIF1A	0.267881	1.96374e-16
RPS5	-0.232929	2.15967e-16
LRRC16A	0.166843	2.22099e-16
SIRPA	0.138786	2.422e-16
PLD3	0.28567	2.45501e-16
RPS3	-0.228652	2.74896e-16
STXBP3	0.185024	3.05053e-16
HMGB2	-0.372837	3.12884e-16
C1orf216	0.25486	3.26069e-16
NRIP3	-0.368771	3.49146e-16
MAP7	0.13816	3.72261e-16
OLFM1	0.328562	4.64905e-16
PPP1R1B	0.252231	4.6542e-16
MIR137HG	0.27235	4.7064e-16
JUNB	0.430089	4.712e-16
ANKS1B	0.333174	5.01842e-16
SNCB	0.349853	6.03323e-16
PALMD	0.385539	6.4662e-16
CAMK2N1	0.38067	7.64403e-16
F12	0.218177	7.94852e-16
KIAA1107	0.332777	7.96925e-16
HPCAL4	0.277282	8.49644e-16
RPS9	-0.219781	9.20479e-16
RPL13	-0.19159	1.12842e-15
RCAN3	-0.379979	1.27022e-15
HUNK	-0.344308	1.74575e-15
TLK1	0.358881	1.90023e-15
CALM3	0.320211	1.9885e-15
SOX5	0.403847	2.0856e-15
ATXN10	0.281366	2.27795e-15
HMGCR	0.385317	2.32596e-15
IGFBP2	-0.565934	2.33443e-15
RPS11	-0.271976	2.90753e-15
GALNT13	0.193323	3.1425e-15
SLC17A7	0.294449	3.60695e-15
CD47	0.338797	3.95608e-15
SATB2	0.359719	4.12296e-15
DGKH	0.208865	4.32509e-15
PNMAL2	0.237298	4.34761e-15
VEGFB	-0.280962	4.4533e-15
HECTD2	0.235007	5.69049e-15
RPS23	-0.226703	7.34175e-15
LRPAP1	0.288519	9.57385e-15
TMEM50A	0.249693	9.65175e-15
RPL35A	-0.203885	1.04026e-14
SEZ6L	-0.386257	1.06612e-14
RPS4Y1	-0.27917	1.11062e-14
ATP1B2	0.227481	1.22946e-14
CNTN1	0.275176	1.2693e-14
CDH2	0.406164	1.32167e-14
DYNC1I1	-0.290195	1.41827e-14
JAK1	-0.262308	1.44955e-14
RPL37A	-0.278372	1.80841e-14
EPB41L3	-0.369666	2.38745e-14
RPS29	-0.243341	2.47915e-14
KCTD16	-0.32475	2.81588e-14
PPM1K	0.260113	2.83171e-14
SHISA7	0.153111	2.83817e-14
TPT1	-0.273471	3.83816e-14
PJA2	0.209486	3.98182e-14
AHI1	0.272005	4.02207e-14
CHN2	-0.354658	4.32224e-14
CYB561	0.136871	4.59199e-14
ACSL4	0.250117	4.95413e-14
TTC9B	0.304878	5.39297e-14
RALYL	0.307448	5.69808e-14
KIAA0319	-0.311796	6.09424e-14
ETFB	-0.329353	6.33646e-14
YWHAZ	0.236029	6.97465e-14
KCNF1	0.181595	7.8129e-14
CHGB	0.224276	9.46244e-14
MAGI1	0.240243	9.66926e-14
CRIM1	0.232002	1.03064e-13
SEC61B	-0.241867	1.06533e-13
RPL28	-0.217354	1.24016e-13
LNX1	0.169964	1.30491e-13
TSC22D3	0.196867	1.43205e-13
MAOA	0.179891	1.79071e-13
HMGCS1	0.439286	1.79809e-13
DYNLT1	-0.245842	2.08576e-13
RBM3	-0.277121	2.08959e-13
DPH6	0.111572	2.11719e-13
DDAH1	0.239504	2.30378e-13
CHD5	0.309733	2.35379e-13
PLXNC1	0.301744	2.61389e-13
RPS16	-0.237938	2.81215e-13
RPLP2	-0.226924	3.55802e-13
PLAGL1	0.205826	3.83348e-13
SLC35G1	0.198908	3.97319e-13
SYN1	0.246519	4.00366e-13
RPL9	-0.178969	4.08184e-13
NHSL1	-0.279773	6.03145e-13
RPL22	-0.187444	7.13726e-13
TMEFF2	0.251617	7.81011e-13
CCDC28B	-0.265821	9.22468e-13
FUCA2	0.116564	9.40671e-13
FAM49A	0.276316	1.20852e-12
ACTR10	0.231869	1.32081e-12
LRP1B	0.268285	1.43826e-12
ATP8A2	0.254417	1.47424e-12
PPFIA2	-0.30229	1.63181e-12
B3GALNT1	0.181323	1.75666e-12
PELI1	0.281579	2.3042e-12
TENM2	-0.261375	2.39259e-12
DACH2	0.198211	2.78292e-12
PSEN2	0.107661	2.87847e-12
ROBO2	0.301973	2.91466e-12
GNAS	0.240882	2.98865e-12
RPL29	-0.193061	3.35055e-12
SEMA6A	0.266205	3.50729e-12
GLRA2	0.173418	3.71409e-12
ZNF331	0.202586	3.83624e-12
RPL6	-0.189276	4.40474e-12
SUB1	0.211257	5.04381e-12
VAMP2	0.224827	5.86649e-12
GLRX	-0.290261	6.37353e-12
CCDC85B	0.266717	6.59549e-12
B3GALT2	0.34547	7.89543e-12
DLGAP2	0.159451	8.99142e-12
ATP1A3	0.248952	9.48144e-12
NAV1	-0.305695	1.15737e-11
MIR124-2HG	0.14892	1.15906e-11
MDK	-0.378141	1.2521e-11
PNPLA3	0.108239	1.3092e-11
PIK3R3	-0.300477	1.31354e-11
CABP1	0.151137	1.33244e-11
ARID5B	0.217867	1.8821e-11
TRIM36	-0.280096	2.36559e-11
ANKRD46	0.239623	2.7565e-11
CSDE1	-0.203511	2.85074e-11
C14orf132	-0.350973	3.00413e-11
ZNF483	0.214623	3.74688e-11
NSF	0.228951	3.82583e-11
PIK3CB	0.183787	3.91933e-11
RPL3	-0.183805	4.69094e-11
RNF182	-0.284117	4.73501e-11
KCNG1	0.181409	5.42156e-11
PHYHIPL	0.250038	5.57971e-11
NAP1L3	0.273604	5.59558e-11
DDAH2	-0.371571	5.83595e-11
SNAP91	0.260474	5.96909e-11
TMEM158	0.46002	6.31219e-11
SOX11	-0.381139	6.65e-11
VSTM2B	0.179274	7.58299e-11
FAM19A2	0.330699	7.63579e-11
RIMS2	0.186864	7.78387e-11
PCBP2	-0.222617	8.22433e-11
ZSWIM6	-0.253675	9.98416e-11
ZNF91	-0.254724	1.03211e-10
CIB2	0.175592	1.15496e-10
ZEB2	-0.41055	1.27812e-10
TSPAN13	0.269041	1.36046e-10
IQCJ	-0.209824	1.37353e-10
LMO7	0.25554	1.51509e-10
TRIM4	0.114023	1.52209e-10
CADM1	0.269618	1.52617e-10
SLC35G2	0.106443	1.57947e-10
RBM24	0.121096	1.60984e-10
HDAC9	0.184779	2.03361e-10
TCF12	-0.246152	2.40074e-10
KAZN	0.183058	2.60431e-10
ESD	-0.241876	2.6807e-10
DDX5	-0.201314	2.70692e-10
CADM3	0.25752	2.91455e-10
NR4A2	0.603414	2.92657e-10
RPS24	-0.190786	3.00644e-10
DIRAS2	0.238992	3.09302e-10
RPS14	-0.179145	3.45085e-10
TGFBR1	-0.244571	3.63106e-10
PALLD	-0.344329	3.65401e-10
HIST1H1C	0.18512	3.78232e-10
NPAS4	0.295365	3.78534e-10
SCOC	0.260936	3.83084e-10
GNAO1	0.210133	3.99793e-10
EDIL3	-0.268403	4.05433e-10
TSSC1	0.227539	4.10569e-10
NPTXR	-0.458005	4.1139e-10
SSBP2	0.292465	4.51813e-10
BTBD3	0.249648	5.13811e-10
MTRNR2L12	0.333272	5.35728e-10
TEAD1	-0.245512	5.79642e-10
GPR22	0.277724	6.23833e-10
MPP6	-0.369428	6.29187e-10
HMGB3	0.219771	6.52833e-10
CMAS	0.249062	7.04106e-10
BSG	0.222725	7.16024e-10
IP6K2	-0.251288	7.59963e-10
DUS4L	0.12688	7.72305e-10
DALRD3	0.185041	8.24394e-10
GPC2	-0.283643	9.15056e-10
COX4I1	-0.179423	9.77e-10
HSPB11	-0.219979	1.0628e-09
LCORL	0.306888	1.09016e-09
CTNND2	0.286623	1.10574e-09
RAMP2	0.179274	1.14811e-09
AFAP1	-0.293172	1.17186e-09
VTA1	0.266156	1.17462e-09
CD164	0.206482	1.23658e-09
TTYH1	0.212272	1.74912e-09
OPRL1	0.123353	2.03438e-09
HACD3	0.238905	2.04848e-09
PPP1R14C	-0.247763	2.06857e-09
SEMA3A	0.245522	2.35165e-09
MAPK10	0.194176	2.47834e-09
BLCAP	0.239135	2.56781e-09
TENM1	0.179053	2.57758e-09
CAMK1	0.174014	2.65345e-09
MAPRE2	0.195072	2.68488e-09
RPS15A	-0.173927	2.71326e-09
PRICKLE1	0.152384	3.01329e-09
CAMK2N2	0.435771	3.01914e-09
RPS6KA2	0.128595	3.14344e-09
RPLP1	-0.170689	3.20338e-09
NUDT1	-0.217687	3.29799e-09
RAB33A	0.199064	3.55598e-09
NBEA	0.251637	3.59765e-09
MDH1	0.199025	3.65047e-09
RP11-490M8.1	0.151261	3.87628e-09
ARC	0.144834	4.0379e-09
PRKCE	0.196725	4.06994e-09
RPL26	-0.170801	4.07111e-09
CD99	-0.190115	4.08664e-09
RIMS1	0.269712	4.28216e-09
CHPT1	0.198406	4.59214e-09
HECA	0.135922	4.6045e-09
ECI2	-0.193721	4.75992e-09
NUAK1	0.173569	5.43756e-09
ACSL3	0.236994	5.96763e-09
HIVEP2	0.237484	6.08708e-09
PPFIBP1	-0.27716	6.19634e-09
CCNA1	0.126358	6.41279e-09
NAP1L5	0.232332	6.43072e-09
MEST	0.131307	6.50713e-09
PTBP3	-0.294223	6.95281e-09
FBXL17	0.235044	7.00961e-09
FARP1	0.212834	7.20763e-09
RPS15	-0.152352	7.59671e-09
LY6H	0.254347	8.37208e-09
NACA	-0.138633	8.70384e-09
LBH	-0.242664	8.72892e-09
LMO2	-0.33627	8.99562e-09
MXRA7	-0.234214	9.71627e-09
SH3GL3	0.237486	9.73489e-09
RPL23	-0.252942	9.98025e-09
GLS	0.23959	1.00025e-08
SNRPB2	-0.190713	1.02399e-08
SERINC5	0.141258	1.03634e-08
CES4A	0.119308	1.08519e-08
GSTK1	0.111775	1.10496e-08
SLC4A7	-0.281342	1.17167e-08
SNX32	0.123985	1.23885e-08
NCK2	-0.244706	1.26246e-08
RAP1GDS1	0.225254	1.30576e-08
LGALSL	0.207664	1.34834e-08
CBX6	0.182032	1.35224e-08
TBC1D9	0.206954	1.40484e-08
DTD1	-0.228372	1.42434e-08
LHX2	-0.236522	1.68552e-08
RASSF2	-0.201965	1.68682e-08
VPS41	0.222766	1.88435e-08
NEFM	-0.631669	1.91281e-08
PDE4D	-0.280622	1.92541e-08
ATP2B1	0.221675	1.98165e-08
VAPA	0.159989	2.0545e-08
FAM81A	0.130617	2.12332e-08
GABBR2	0.22494	2.12403e-08
PEBP1	0.174047	2.14223e-08
ATP1B1	0.25892	2.18656e-08
PLXND1	0.118392	2.22888e-08
IGF2BP2	0.161417	2.37616e-08
RPL7A	-0.142287	2.53422e-08
JMJD1C	-0.234796	2.59878e-08
GLMN	0.136146	2.6525e-08
PRKAR2A	0.210104	2.67584e-08
NRXN2	0.20524	2.767e-08
RPS3A	-0.17082	2.88769e-08
ARG2	0.0968888	2.97771e-08
CAP2	0.196531	2.98144e-08
DPF1	0.212166	2.99229e-08
MTURN	0.252093	3.03807e-08
PACSIN1	0.175251	3.12473e-08
FTH1	-0.217118	3.22127e-08
SNX10	0.208677	3.26421e-08
IVNS1ABP	0.296171	3.53418e-08
ZDHHC2	0.142004	3.93088e-08
SPCS3	0.211771	4.06521e-08
FNDC3A	0.20552	4.36195e-08
SSBP3	0.264114	4.5552e-08
BEX4	0.177835	4.69844e-08
RPL27A	-0.187635	4.76377e-08
RAB11FIP4	0.198145	4.8742e-08
STMN1	0.194228	4.92933e-08
PRR7	0.19654	5.16173e-08
ASAP1	0.246798	5.21163e-08
RPL7	-0.18095	5.6752e-08
DOC2A	0.118703	5.82848e-08
HNRNPA1	-0.170877	6.00753e-08
GUCY1B3	0.336489	6.0618e-08
MICAL2	0.182575	6.23527e-08
CYP46A1	0.152447	6.27961e-08
GNG5	-0.232709	7.47324e-08
DHRS7	0.123282	7.53552e-08
UBE2E2	0.139867	8.31462e-08
VDAC1	0.190756	8.7614e-08
CMIP	0.18269	8.79213e-08
ACTR3	-0.247105	8.87296e-08
TMSB15A	-0.319325	9.47476e-08
ABRACL	0.229962	1.04691e-07
KMT2C	-0.215716	1.09094e-07
GABARAPL1	0.189567	1.15412e-07
HLA-C	-0.230017	1.20106e-07
FAM3C	0.257094	1.32058e-07
ADCY1	0.384048	1.41898e-07
GTF2I	-0.231923	1.46759e-07
C1orf95	0.19496	1.48701e-07
CYP2R1	0.0908668	1.54694e-07
PDE2A	0.126676	1.5514e-07
ISOC1	0.137542	1.5641e-07
BTBD1	0.193111	1.91996e-07
EFNB2	0.245043	1.92128e-07
MEX3A	-0.222865	2.00895e-07
TMEM178A	0.177575	2.16216e-07
TP53I11	0.201309	2.21929e-07
ATP6V1B2	0.198875	2.30558e-07
ACTN1	0.121802	2.49695e-07
WSB1	-0.184014	2.52925e-07
DPP7	-0.18942	2.65422e-07
EPCAM	0.151082	2.70024e-07
RCN2	0.176386	2.75433e-07
ADGRL3	0.256143	2.83826e-07
KIAA0825	0.108994	2.85093e-07
PCLO	0.213933	2.88875e-07
C1orf61	-0.243538	2.91005e-07
SORCS3	0.109104	2.92474e-07
RAP1GAP	0.112934	3.0335e-07
TRAPPC4	0.183089	3.0605e-07
NAV3	0.223041	3.15675e-07
PRMT9	0.0963981	3.41036e-07
NPTN	0.196541	3.53364e-07
CRELD1	0.135029	3.57014e-07
FAU	-0.143911	3.65603e-07
ACVR2B	0.113605	3.7131e-07
WBP4	0.156344	3.74129e-07
RHOBTB3	-0.232989	3.8373e-07
RPL36	-0.178336	3.84526e-07
SH3GLB2	0.173479	3.91872e-07
ATP6V0E2	0.27606	3.92172e-07
PGP	0.212512	4.06596e-07
C11orf1	-0.214863	4.24285e-07
NETO2	0.333139	4.31836e-07
ETV1	0.188738	4.44282e-07
DOPEY2	-0.213314	4.51623e-07
SSBP4	0.19427	4.63442e-07
SOBP	0.221909	4.94043e-07
LINC01102	-0.185387	5.04897e-07
PRKAG2	0.182635	5.20092e-07
BLVRB	-0.216334	5.60703e-07
H3F3A	-0.167862	5.76082e-07
USP11	0.206416	5.77986e-07
CTSL	0.137289	5.82055e-07
RTN3	0.141063	5.83433e-07
PTGES3	0.151679	6.00418e-07
PODXL2	0.210578	6.27161e-07
PDGFA	0.159736	6.60491e-07
JADE1	0.115686	6.65406e-07
RPS28	-0.159726	6.66989e-07
RALGPS2	0.220546	6.67572e-07
ZFPM2	-0.316903	6.70437e-07
CAMK2A	0.132707	6.72931e-07
FAM173A	0.176056	6.83446e-07
ATP2B2	0.268699	7.87774e-07
MAP7D2	0.117853	8.07393e-07
CAMK2B	0.216989	8.21277e-07
DOCK9	0.182416	8.32947e-07
LRRC73	0.13068	8.50892e-07
C9orf142	0.207858	8.84557e-07
IGSF21	0.197014	8.91147e-07
MTX2	0.193723	9.4059e-07
SLC26A4-AS1	0.152283	9.42369e-07
NKIRAS1	0.162112	9.77842e-07
DYNLL2	0.188627	9.88137e-07
PPP3CB	0.215683	1.02689e-06
ABHD14A	0.197919	1.03549e-06
EPB41L4A	0.146024	1.06671e-06
NEDD4L	-0.220706	1.1518e-06
TERF2IP	0.129127	1.15498e-06
PCSK2	0.222609	1.26863e-06
RPL21	-0.154383	1.3215e-06
MACROD1	0.114029	1.33618e-06
NEUROD2	-0.209151	1.34541e-06
ACBD6	0.199057	1.41818e-06
PCDHB16	-0.197605	1.64129e-06
TTC39B	0.112518	1.67174e-06
PCDH1	0.0835015	1.68321e-06
CLTB	0.219253	1.71792e-06
CD320	0.13198	1.74827e-06
CYP51A1	0.148424	1.82331e-06
EBP	0.185011	1.84383e-06
MPHOSPH6	0.119473	1.96134e-06
SFPQ	-0.200243	2.00932e-06
SPHKAP	-0.19334	2.01776e-06
RYR2	0.119215	2.06475e-06
CDK14	-0.185827	2.09775e-06
DOCK3	0.179414	2.10717e-06
GSTM3	0.189901	2.15313e-06
FOS	0.355993	2.17699e-06
LRP11	0.151786	2.23854e-06
SEL1L3	0.120971	2.25398e-06
INPP1	0.117446	2.29261e-06
RIOK3	0.161196	2.2971e-06
SUMF2	0.137519	2.43018e-06
CCNG2	-0.241818	2.50038e-06
GNB2L1	-0.138339	2.55044e-06
CNOT2	-0.231709	2.56347e-06
COASY	0.0896579	2.5716e-06
YPEL3	0.177983	2.63064e-06
TOP2B	-0.222844	2.66823e-06
CD200	0.18605	2.74252e-06
SCN3A	0.17907	2.80465e-06
NT5DC3	0.144859	3.04999e-06
DHCR7	0.126986	3.08188e-06
GRIN1	0.170871	3.18716e-06
TMPO	0.152142	3.1943e-06
GOT1	0.177412	3.40835e-06
EIF1	-0.147847	3.6012e-06
RAB14	0.155583	3.69853e-06
MAL2	0.177201	3.70276e-06
LPCAT4	0.140064	3.72987e-06
PTMS	-0.136667	3.73273e-06
MT3	0.203588	3.79431e-06
TPM1	0.215565	3.82517e-06
ZNF462	-0.266397	3.84342e-06
RAB23	0.0885396	3.85428e-06
ZDHHC21	0.137441	4.12151e-06
ELAVL3	-0.148446	4.32139e-06
MYO5A	-0.202382	4.43619e-06
HIST1H1E	0.231251	4.56e-06
ARF3	0.211848	4.64591e-06
SGMS1	0.0922905	4.73193e-06
L3MBTL1	0.179935	4.73804e-06
GSTP1	-0.205945	4.91812e-06
TRAPPC2L	0.189854	5.30773e-06
WDR37	0.130659	5.3908e-06
ATPIF1	0.217274	5.64981e-06
IGLON5	-0.198661	5.745e-06
CLSTN3	0.182239	6.56002e-06
GPM6A	0.150855	6.73299e-06
GDPD5	0.105014	7.21515e-06
CALM1	0.158449	7.54247e-06
CSPG5	0.164341	7.55825e-06
OAZ1	0.168964	7.81633e-06
DPCD	0.140944	7.82536e-06
SMARCD3	0.159307	7.84825e-06
JUND	0.169968	8.42057e-06
ATL2	0.117367	8.49237e-06
BTG2	0.0815644	8.568e-06
SPTBN1	0.191252	9.22939e-06
IDI1	0.199314	9.27326e-06
DPYSL3	-0.184407	9.45126e-06
RGS2	0.114116	9.90119e-06
STMN3	0.226869	9.93775e-06
SV2A	0.203365	9.93916e-06
CEP170	-0.173694	9.93993e-06
AHR	0.110524	9.95057e-06
MBOAT7	0.129821	1.01291e-05
PIGP	0.129225	1.03924e-05
C2orf80	0.141634	1.07976e-05
MSMO1	0.248942	1.10167e-05
MYO6	-0.20262	1.11594e-05
ENHO	0.214366	1.14028e-05
SORBS1	-0.208817	1.1451e-05
TMEM191B	0.089465	1.16019e-05
MIR7-3HG	0.0980653	1.19363e-05
ZNF365	0.0880816	1.19442e-05
FAM131A	0.178023	1.23069e-05
KCNMA1	0.188687	1.24123e-05
RP11-490G2.2	0.108753	1.25288e-05
CHAC1	0.0956599	1.27776e-05
ZBED9	0.0937657	1.28592e-05
BASP1	0.124073	1.29979e-05
SH3BP5	-0.207234	1.3185e-05
ITPK1	0.11162	1.38571e-05
TMEM42	0.082739	1.38859e-05
ATP6V0A1	0.186506	1.429e-05
CMBL	0.155542	1.44326e-05
SYT5	0.201917	1.4917e-05
ZNF880	0.0865329	1.52969e-05
ZNF292	-0.194676	1.57071e-05
RPL35	-0.14508	1.60801e-05
KIF5A	0.211537	1.63393e-05
CDKN2D	0.18945	1.69142e-05
CLVS1	0.117663	1.7475e-05
COPRS	0.193554	1.7588e-05
VSTM2L	0.149368	1.76151e-05
TM7SF2	0.189236	1.77481e-05
NR2F6	0.146327	1.96441e-05
EID1	0.120386	1.97336e-05
FAHD2B	0.0854497	2.02039e-05
ARL17A	0.0994727	2.02661e-05
NRIP1	-0.275681	2.03444e-05
NSMF	-0.274141	2.04533e-05
NENF	-0.221887	2.04785e-05
TACC2	-0.223906	2.04853e-05
CDK10	0.107906	2.10455e-05
CHGA	0.157804	2.31346e-05
LRRC28	0.0881809	2.36165e-05
DYNC2LI1	0.123195	2.36894e-05
FAM69B	0.163621	2.49538e-05
BEX5	0.23052	2.51381e-05
AGAP2	0.14686	2.52377e-05
PINK1	0.197757	2.53575e-05
WWC2	0.101957	2.55327e-05
PGAP1	-0.218569	2.66864e-05
DOC2B	0.174188	2.68418e-05
NDUFB5	0.167308	2.78435e-05
NEUROD6	-0.175222	2.90974e-05
FOXP1	0.2071	2.93897e-05
NAT14	0.152786	2.94199e-05
RPL8	-0.135383	2.98012e-05
CNTNAP3B	0.0975666	3.03706e-05
TMED1	0.074835	3.0547e-05
CPNE5	0.124371	3.22352e-05
APBA1	0.163775	3.32939e-05
FAM107B	-0.247224	3.40089e-05
PEF1	0.0951429	3.41477e-05
ITGB8	0.143364	3.45558e-05
LINC01420	0.178718	3.47333e-05
FAM184B	0.0730873	3.49233e-05
ID2	0.244971	3.71366e-05
SNX7	0.190599	3.83408e-05
ZNF385D	0.123649	4.05948e-05
LYRM2	0.166312	4.10793e-05
CCDC88C	-0.179675	4.19174e-05
FOSB	0.159718	4.34549e-05
DGKI	0.171577	4.4732e-05
LTBP3	0.116008	4.67849e-05
MRAS	0.163064	4.73234e-05
SGK223	-0.192897	4.99708e-05
SEPT6	-0.232424	5.05944e-05
NOV	-0.226272	5.21793e-05
OSTF1	0.100454	5.25439e-05
SRSF5	-0.16488	5.27159e-05
ERGIC2	0.146873	5.32973e-05
SNX3	0.205718	5.65581e-05
CFLAR	0.0827422	5.69748e-05
ICA1	0.155084	5.95595e-05
GTF2A2	-0.177642	5.95781e-05
CAT	0.0889113	6.00057e-05
KATNAL1	0.150821	6.17029e-05
SLC1A6	0.156238	6.17824e-05
RIPK2	0.0709083	6.29889e-05
CHL1	-0.235968	6.30805e-05
SLC39A10	0.20309	6.36001e-05
TAF9B	0.121809	6.37797e-05
SPG11	0.0878715	6.53989e-05
UQCR10	0.225687	6.73425e-05
SSB	0.143451	6.80048e-05
KLF6	0.161592	6.9519e-05
PAM	-0.214299	7.09169e-05
DEAF1	0.189251	7.8081e-05
ARHGEF9	0.181259	8.02303e-05
BORCS5	0.0935253	8.30637e-05
HIPK3	0.141589	8.6952e-05
MEX3C	-0.23088	8.95437e-05
CERS1	0.0949836	9.1282e-05
RAD21	0.183297	9.56988e-05
CKMT1A	0.0773771	9.71702e-05
LRRTM1	-0.189134	9.72913e-05
SIPA1L1	0.186479	9.81901e-05
EEF2	-0.131087	9.90869e-05
CELF1	-0.194882	0.000101345
CALM2	0.171906	0.00010438
CDH10	0.363725	0.000106287
GAP43	-0.158405	0.0001176
OXCT1	0.181779	0.000118849
GPR137	0.115672	0.000121859
MGAT4A	0.112524	0.000124429
VCL	-0.159171	0.000125674
PAK2	-0.1674	0.000127118
FADS3	0.130725	0.000130222
ATP2C1	0.165932	0.000131914
PGK1	-0.292174	0.000132885
DDX25	0.130938	0.00013303
MAP4K3	0.161062	0.000135042
NDRG2	-0.17814	0.000139519
DUSP5	-0.194716	0.000142719
H2AFY2	0.0862918	0.00014307
CCDC184	0.155617	0.000148118
RPL24	-0.109022	0.000153778
C19orf48	0.104212	0.000158304
APLP2	0.183602	0.000160707
VPS35	0.14668	0.00017458
PAK6	0.143918	0.000175089
HSPBP1	0.115292	0.000176206
GABBR1	0.190645	0.000178732
NCDN	0.152027	0.000184299
AKIRIN1	0.153156	0.000184846
BAZ2B	-0.278469	0.000192816
ST8SIA2	-0.201391	0.00019503
NCKAP1	-0.176998	0.000197685
ABLIM3	0.0854809	0.000198427
GARNL3	0.0796808	0.00020428
USP46	0.151283	0.000205891
PORCN	0.0719229	0.000208046
TEX264	0.131373	0.000208801
RBBP6	-0.204419	0.000215205
NXPH3	0.20348	0.000217158
NDUFA4	0.181909	0.000221228
INSIG1	0.102705	0.000227424
STIM2	-0.242679	0.000234344
ADRA2A	0.237474	0.000237334
FEZF2	-0.244699	0.000237743
FAM234B	0.111684	0.000238979
PLEKHA6	0.0670513	0.000243436
NFIA	-0.326472	0.000246443
SEZ6	0.171186	0.000257737
BLOC1S1	0.181168	0.000269486
NABP2	-0.174145	0.000270089
LINC00672	0.104035	0.000270837
PDK1	-0.263178	0.000273454
PTGFRN	-0.167572	0.000280673
SYT7	0.127058	0.000288481
UCHL3	0.126889	0.00028994
MAP9	0.188441	0.000292367
LSM4	0.152116	0.000295775
CPNE3	-0.209236	0.000302467
KCNQ3	0.152576	0.000312147
TTYH3	0.141826	0.000315642
ARHGEF12	0.151024	0.000319303
ARMCX2	0.122878	0.000321373
TAPT1	0.0962322	0.000330658
SPATA2L	0.0971754	0.000332519
TLE1	-0.203892	0.000351562
CNR1	-0.176318	0.000354934
FAM196A	0.180095	0.00036687
YWHAB	0.14454	0.000368093
GHITM	0.164404	0.000392378
CCDC149	0.0673847	0.000394277
ZNF540	0.112636	0.000396604
AKAP12	-0.213776	0.000408777
BCOR	0.103136	0.00041442
SYN3	0.0835513	0.000417418
SLC22A23	0.103935	0.000428036
NUDT12	0.074953	0.000441842
C19orf60	0.156149	0.000446306
TMEM108	0.213214	0.000453581
AKAP9	-0.176626	0.000462474
RNF19B	0.101614	0.000464059
CKAP2	-0.15308	0.000473647
JUN	-0.277745	0.000476475
B2M	0.338939	0.000486105
ACHE	0.100481	0.000491197
PVRL3	-0.245485	0.000493355
GABRB2	0.23799	0.000493446
HSPA1A	0.150737	0.000504943
FBXL2	0.13737	0.000526351
ARHGDIG	-0.179412	0.000542993
CALR	0.170247	0.00054847
BTN3A1	-0.133555	0.000550904
ZCCHC2	0.0878677	0.000558074
ATP5E	-0.121413	0.000566872
ZNF503	-0.233405	0.000572093
EIF3L	-0.159957	0.000580747
BCAS4	-0.167051	0.000586461
TEX2	0.112892	0.000588409
PANK1	0.0678461	0.000603816
TRIM2	-0.181153	0.000613467
BEX2	0.16731	0.000628473
PTCHD2	-0.218839	0.000637998
TANC2	0.183507	0.000638472
SPRYD3	0.129379	0.00066849
AP1S2	0.317865	0.000682377
BEND6	0.119222	0.000686025
EPHA4	-0.479333	0.000703241
PHF24	0.119408	0.000710766
LINC01003	-0.175953	0.000762604
NAPB	0.186101	0.000787239
NTPCR	-0.157093	0.000798639
MTSS1L	0.100402	0.000802853
WASF3	0.143594	0.000803308
STX1A	0.162075	0.00081206
TXN	0.185944	0.000816573
NEURL1	0.0838294	0.000842183
FAM169A	0.13532	0.000849931
PPM1L	0.242869	0.000851625
CHD9	-0.174753	0.000871743
SAMD12	0.105011	0.000874194
CDK5R2	0.160172	0.000901817
MT-ND4	0.246441	0.000919576
SGSM3	0.123331	0.000941069
GRM5	0.184802	0.000975716
RAB2A	0.133688	0.00097774
WNT7A	0.103899	0.000994493
UBTD2	-0.198996	0.000997815
FXYD7	0.260377	0.00100787
TXNDC16	0.115139	0.0010141
FAM173B	0.0834021	0.00101819
SH3GL2	0.150197	0.00106278
SEMA6D	-0.249181	0.00106394
PNMAL1	0.126764	0.00107983
ZFYVE16	0.100739	0.00108289
CNIH2	0.208742	0.00110389
KAT6B	-0.162956	0.00115287
TMEM151B	0.10127	0.00115652
C5orf28	0.061152	0.00117417
GNG2	0.179291	0.00117791
GRM3	0.252105	0.00122666
NDRG4	0.170194	0.00125823
CSNK1A1	-0.133584	0.00128511
CCS	0.131861	0.0013325
PRKAA2	0.138468	0.00133384
TMEM130	0.113757	0.0013533
TYRO3	0.102749	0.00135977
TMEM35	0.190586	0.00137198
AC007246.3	0.104234	0.00137268
CREG2	0.274645	0.00140348
ERP29	0.146292	0.00141528
SLC1A4	0.117323	0.00142233
FBXL16	0.120803	0.00142566
PHLDA1	-0.495021	0.00147141
ACTB	-0.10616	0.00148701
HOMER3	-0.172617	0.00152767
ARHGAP44	0.088977	0.00156968
CCBE1	-0.197626	0.00157499
RHOBTB2	0.103936	0.00160398
DONSON	0.0679629	0.00162933
ABHD6	-0.191627	0.00163598
PRRT2	0.155771	0.00166384
RAB3A	0.178694	0.00166868
BRWD1	0.141363	0.00170431
PTPRU	0.110865	0.00172106
CCSAP	0.17372	0.00172388
PYGO1	-0.197347	0.00173044
FHL1	-0.172162	0.00177739
BNIP3	-0.269476	0.00182167
PTPRZ1	-0.234846	0.00191278
MCFD2	0.137127	0.00197399
PSIP1	0.148964	0.00207024
TMX4	0.139907	0.00209978
SULT4A1	0.180167	0.00211689
SPINT2	0.142314	0.00221199
IFT122	0.0537999	0.00221239
PPP2R2C	0.163826	0.00222896
NDRG1	0.13179	0.00224283
CALN1	0.11105	0.00225196
SMDT1	-0.16506	0.00228837
MESDC1	0.0847242	0.00230274
CAMSAP2	-0.162181	0.00230854
RP11-758H9.2	0.0823597	0.00230899
PMVK	0.147563	0.00231453
NCOA1	-0.174674	0.00232221
BID	-0.158054	0.00235769
THNSL1	0.0604921	0.00235838
FBXO11	-0.183905	0.0023706
PELI2	0.0932367	0.00240448
ZNF441	0.106796	0.00242981
TMEM132B	0.1092	0.00245108
THRA	0.13413	0.00245269
FAM234A	0.0657603	0.00249908
MAPT	0.139391	0.00251388
SEMA4D	-0.236959	0.00251418
MARK1	0.157228	0.00254579
RPL27	-0.117544	0.00261557
CCSER1	-0.200321	0.00261671
CRY2	0.0657936	0.00270586
RPS27A	-0.094404	0.00274482
FAM149A	-0.195614	0.0027694
COQ7	0.118696	0.00277428
ENO2	-0.20819	0.00279868
COPS7A	0.112398	0.00282374
SHISA4	0.0895351	0.00285579
EIF3J-AS1	0.09627	0.00286481
POR	0.136918	0.00288524
THY1	0.158066	0.00292137
WBP2	0.119027	0.00296128
OCIAD1	0.131147	0.00302837
APAF1	0.103749	0.00310863
ANAPC4	0.0774053	0.0031438
NCAN	-0.169761	0.00317012
ABCC5	0.0955239	0.00318664
SLC16A2	0.136012	0.00321138
LYRM5	0.118831	0.00340303
RWDD2A	0.0954714	0.00340413
NREP	-0.147023	0.00341259
FKBP4	0.153173	0.00346725
RPL23A	-0.135188	0.003582
B3GAT3	0.161402	0.00359809
KHDRBS2	0.215606	0.00360152
ZMIZ1	-0.200767	0.0036462
GPR155	-0.195806	0.00366464
PIGQ	0.0894371	0.00371109
CARS	0.14236	0.00371253
SRPK2	0.136743	0.00373355
ACTG1	0.114572	0.00376536
SYNGR3	0.159015	0.00376617
MT-ND3	-0.189312	0.00385001
CAMK4	0.138922	0.0038608
SURF2	0.139873	0.00388781
ASIC1	0.092103	0.003893
KLHL35	0.0976793	0.00396618
TBRG1	0.141941	0.00396844
C6orf120	0.10077	0.00400834
GNAI1	-0.176164	0.00401068
SMAP1	0.154965	0.00401555
MT-CO3	-0.155761	0.00434415
RFK	0.14667	0.00436914
MOGS	0.0682769	0.00440051
SYT1	0.127565	0.00441171
ASNS	-0.207064	0.00444586
COA7	0.124815	0.00445076
SERPINI1	-0.261855	0.00464297
ASPHD1	0.114611	0.00486023
HDAC6	0.0904653	0.00489385
KCNJ3	0.0768175	0.00496254
SPRYD7	0.130069	0.00504626
ST3GAL1	0.169965	0.0050549
MAGEE1	0.0872413	0.0050932
ERCC1	-0.156323	0.00510565
RPS20	-0.207176	0.00522852
MAP2K1	0.136854	0.00531475
DCAKD	0.101682	0.00533671
SERBP1	0.165311	0.00541896
IFI27L2	-0.164704	0.0054492
TCEAL1	0.10519	0.00570953
GALC	0.0922155	0.0057241
CSMD3	0.130254	0.00583737
JAZF1	0.137394	0.00584673
GTPBP6	0.0866821	0.00592787
FUCA1	0.0911513	0.00594288
SUCLA2	0.137398	0.00594677
SNAPC5	0.138834	0.0062547
TSPYL2	0.174666	0.0062588
HSP90AA1	0.0941428	0.00631782
ITSN2	0.0767814	0.00636579
CDK5	0.116879	0.00639459
TMEM74	-0.208269	0.0064519
PFKP	-0.184461	0.006519
ZMAT3	0.090305	0.00653734
ZNF467	0.082937	0.0066784
CLMP	0.0868163	0.00670268
WDFY1	0.0921323	0.00680193
GRIA2	0.177342	0.00684726
ATXN1	0.0815671	0.00693837
PRRT1	0.121516	0.00698214
STX16	0.0706917	0.00709702
NRG3	0.0872799	0.0073067
TJP1	0.140072	0.00730924
OPTN	0.155215	0.00733471
PCMT1	0.115227	0.00758269
DSCAML1	0.0982838	0.00772323
ITM2C	0.195851	0.00784851
MPI	0.0580935	0.0078665
RPL13A	-0.123764	0.00789714
HEXIM2	0.0545389	0.00813513
RIC3	0.148286	0.00816105
CHRNB1	0.0917429	0.0081709
RPS25	-0.126879	0.00821527
SPIN1	0.139123	0.00823604
ATP6V0B	0.136005	0.00834626
ZWILCH	0.0935304	0.00839622
MTA3	0.0636246	0.00840784
CLSTN2	-0.434764	0.00884772
PRDX5	0.185706	0.00886973
FAM217B	0.126959	0.00891415
PSD3	0.147548	0.00944478
PITPNM1	0.0756161	0.00947245
NPM1	-0.108832	0.00957339
BCL2	0.0931775	0.00958598
HSP90B1	0.158266	0.0096163
HNRNPA0	-0.14836	0.00969747
ZNF585A	0.0697239	0.0100952
DNAJA1	0.103485	0.0100999
ENDOD1	0.07691	0.010238
ZNF195	-0.174993	0.0102644
RPS7	-0.0972276	0.0102658
PDE9A	0.0799455	0.0102998
B3GAT1	0.141174	0.010657
TBC1D7	0.100453	0.0112273
HLTF	-0.148167	0.0112573
FAM110A	0.0649199	0.0113745
ATP6V0D1	0.162796	0.011404
ATXN7L3B	0.125372	0.0115183
SYNE1	0.138476	0.0118504
MAGED2	-0.168603	0.0119638
CST3	-0.173308	0.0119766
C5orf22	0.0913449	0.0120982
HIVEP1	0.103464	0.012654
CDKL3	0.0714463	0.0128216
PTP4A2	-0.155248	0.0130489
TMEM65	0.111438	0.0132213
NECAP1	0.136334	0.0134874
TFDP2	-0.207662	0.0135795
KIT	-0.198231	0.0138628
DPM2	0.148094	0.0139828
ATP6V1F	0.133776	0.0141978
ACP2	0.0783826	0.0143702
LINC01315	-0.203974	0.0145064
EIF1AD	0.0719245	0.0146017
ADGRL1	0.139992	0.0149055
RNF24	-0.151932	0.0149736
ZNF605	-0.175218	0.015202
TUBG2	0.0938514	0.0153438
AC013461.1	0.0732178	0.0153441
MT-ND5	0.233631	0.0154339
EFNB3	0.131725	0.01555
DCX	-0.164574	0.0159733
PCSK5	0.0951255	0.0160322
TMSB10	-0.113192	0.0166645
ADI1	0.0844197	0.0166883
NDUFB6	0.147233	0.0169347
DUSP6	0.143902	0.0170592
ENTPD6	0.111342	0.0176088
HDDC3	0.0846694	0.0177503
UBA52	-0.109824	0.0178261
HOOK2	0.144311	0.0179714
TIMP2	0.199796	0.0181579
LIN7A	-0.200615	0.0184615
RPL14	-0.0945304	0.0186747
PRRC2C	0.108913	0.0188469
LTBP4	0.126345	0.019471
ZNF385B	0.107827	0.019712
ACTN4	0.105268	0.0200193
PFN2	0.140102	0.0204483
SF3B6	-0.142169	0.0204655
MICU3	0.136559	0.0206972
WBP11	0.145507	0.0210924
WNT4	0.0831504	0.0214768
CLIP1	0.14756	0.0218919
DCTN3	-0.110291	0.0220372
ULK3	0.140566	0.0223626
TMEM145	0.0676962	0.0224866
ACVR1	-0.144186	0.0226302
DST	0.166886	0.0226941
ARPC5	-0.133488	0.0227281
STMN2	-0.122532	0.0232744
ZFR2	0.0867591	0.023458
FAM134A	0.120565	0.0236673
UNC45A	0.0732759	0.0236951
IRS2	-0.208215	0.0237293
DOCK4	-0.191811	0.0237766
PFDN5	-0.106744	0.025543
DPY19L2	0.068207	0.0257031
RAI14	-0.173729	0.0257238
LNPEP	0.0855874	0.025844
OTUD6B-AS1	0.103282	0.0260808
RAB15	0.106886	0.0261419
TBC1D24	0.0862496	0.0261497
AFF4	-0.144951	0.0268623
CADPS	-0.194686	0.0270334
AGL	0.114145	0.0271165
ARHGAP20	0.130602	0.0272757
CCDC64	0.102606	0.0280678
ERO1A	0.0465425	0.0283412
TMEM151A	0.106713	0.0285419
RASGRP2	0.10194	0.0295031
KIAA0319L	0.0961007	0.0296593
GOLGA8B	0.144372	0.0296981
NLRP1	0.170982	0.0304608
CBWD5	0.0609285	0.0305087
RRP7A	0.11899	0.0307105
PPIL6	0.0777138	0.0307325
SIGMAR1	0.0890787	0.0310855
CECR6	0.0693382	0.0310943
JAM2	0.112073	0.0311222
EBPL	-0.147453	0.0313493
TMEM107	0.10344	0.0317246
GPM6B	0.132579	0.0319004
GDPD1	0.0829532	0.0324226
CDIP1	0.114444	0.0324484
CCDC71L	-0.199481	0.0335878
MAGEH1	0.114224	0.033682
ATP6V1C1	0.169541	0.033691
TXNDC12	0.0834139	0.0337861
CSK	0.0980096	0.0340176
FAM117B	-0.151533	0.0354415
STOML1	0.0914131	0.0355699
RBFOX2	-0.140556	0.0357368
MBLAC2	0.105771	0.0363135
C19orf25	0.139719	0.0367153
EPHA5	-0.414531	0.0373318
ARGLU1	0.151785	0.0377198
BTG3	-0.157359	0.0379174
EEF1B2	-0.132054	0.0379651
BRMS1L	0.100954	0.038074
MRPL34	0.136379	0.0386506
ASAH1	0.136465	0.0386596
CREG1	0.121355	0.0387685
CABYR	0.0422875	0.039073
SLC1A2	-0.23452	0.0395752
HPS3	0.119128	0.0403298
ING2	0.110763	0.0409388
ZFYVE19	0.0686167	0.0414031
DNAJB4	0.0714395	0.0418144
FAM21C	0.0640773	0.0419679
EXOC6	0.115446	0.0423464
MXI1	-0.211303	0.0427533
PRELID3A	0.0579587	0.0429011
TLE4	0.268853	0.0435039
SLC30A10	0.0584209	0.0437479
COL6A1	-0.108182	0.0450346
FBXO16	0.0699583	0.0451236
KLHDC8B	0.0560519	0.0451274
FAM104B	0.0616402	0.046002
MORF4L2	0.114648	0.0461273
KDM5B	-0.152492	0.047537
XBP1	0.0631756	0.0476388
ZNF544	0.0820829	0.0493437
MAP6	0.128888	0.0500094
ACSL6	0.0637894	0.0500788
ARL6IP5	0.126734	0.0508317
GATB	0.0764355	0.0510824
HSPA4L	0.0803829	0.05121
PHC2	-0.16886	0.0516965
CDHR3	0.0712492	0.0518306
ABCE1	0.136549	0.0524772
SERINC1	0.118242	0.0533063
LSM6	0.120359	0.053705
PCDHB10	-0.170331	0.0541921
MAP4K5	-0.180604	0.0542906
CCPG1	-0.161924	0.054395
DLL3	0.122989	0.0544093
TMED8	0.0911873	0.0549167
UBQLN2	0.121397	0.0550562
GALNT2	0.094393	0.0559728
GSE1	-0.218908	0.0567584
SLC25A22	0.123636	0.0577191
LINC00936	0.0441147	0.0592039
ARFRP1	0.0867055	0.0592932
CC2D2A	0.0443054	0.059626
ZNF436-AS1	0.114538	0.0606772
PSMG1	0.117797	0.0613826
BTF3	-0.105746	0.0615357
AMPD2	0.0664749	0.0639126
SMIM10L1	0.119943	0.0653778
HNRNPAB	-0.12114	0.0661991
AC093323.3	0.0712941	0.0669071
PRKX	-0.159716	0.0687234
SLC6A17	0.0901918	0.0698468
COX18	0.0814907	0.0704028
KIF2A	0.11498	0.0744025
GCC2	0.118127	0.0747883
NDN	0.155524	0.0749369
PLEKHA1	0.143111	0.0763369
PSTK	0.0629579	0.0766044
C9orf91	0.0736789	0.0769791
FGD6	0.0450383	0.0782499
FCHO1	0.0677956	0.0807994
FAM98C	0.071248	0.0826485
KCNK12	0.130535	0.0839106
HS6ST3	-0.304209	0.0858693
PMM1	0.114194	0.0861045
ABR	0.126988	0.0891014
ABAT	0.126025	0.0893276
EPS8	-0.160576	0.089672
RP11-841O20.2	0.0871144	0.0931642
TUBG1	0.0975995	0.0960637
STUB1	0.144919	0.0961916
LRRC20	0.0625017	0.0963705
KCNQ1OT1	0.159989	0.0976464
SPATA33	0.0786066	0.0984151
SSX2IP	-0.207871	0.0984843
ACAT2	0.183937	0.0995933
CDK8	0.105301	0.101133
TRAF4	-0.148184	0.104021
PSPH	0.0824314	0.105781
RIMS3	0.0868456	0.106421
RANGAP1	0.116659	0.106849
MGEA5	-0.156892	0.106935
EPT1	0.101493	0.10728
RPL4	-0.0881408	0.107857
PDP1	0.106014	0.109558
LIG1	0.0486347	0.11001
MXD4	-0.167564	0.110249
DNM1	0.11739	0.110858
SPRY2	0.0723957	0.111206
ELK4	0.0863781	0.111891
PNRC1	-0.173994	0.112002
STAT1	0.0790037	0.112304
RARA-AS1	0.110655	0.112563
SEZ6L2	0.139887	0.112636
PEX3	0.0627499	0.113471
ARHGAP21	0.167087	0.114264
SIAH3	0.107526	0.1147
SDHA	0.124392	0.115405
TOB2	0.068043	0.115622
IQSEC1	0.102142	0.118332
TADA3	0.131405	0.119312
AHSA1	0.120529	0.119413
EIF3F	-0.108889	0.119931
ANXA7	0.10915	0.120278
C22orf39	0.101377	0.12161
TOMM7	-0.144498	0.124137
YIF1B	0.0798053	0.124244
ETNK1	0.115321	0.124406
PRMT1	-0.121033	0.124874
GRB10	0.0542711	0.125408
TNR	0.0992571	0.129407
TAF12	0.0686796	0.129596
RP1-34H18.1	0.118696	0.130287
CRMP1	0.115288	0.130456
ACADM	-0.147766	0.130629
PAK3	0.150016	0.130991
HECTD1	-0.146715	0.131384
LONRF2	0.135932	0.132009
PIAS1	0.0887318	0.132126
DUSP4	-0.215385	0.138551
MED8	0.0913175	0.139787
FZD7	-0.172914	0.139813
KDM1A	-0.11804	0.14119
COA3	0.13895	0.141835
GOSR1	-0.173042	0.14227
NPDC1	0.131658	0.142862
LASP1	0.100623	0.143458
MFSD12	0.0634365	0.145331
COX5B	0.151958	0.147659
PGRMC2	0.112202	0.148759
PCDHB9	-0.167047	0.149237
ATG16L1	0.0370849	0.149258
TRIM16	0.0681474	0.149521
RPL15	-0.0795009	0.150114
LIN7B	0.108093	0.152865
FGFR1OP	0.0479939	0.152988
KIF22	0.0576629	0.153546
PRAF2	0.0951013	0.153661
NDUFA11	0.17413	0.153833
DDHD1	0.124769	0.154953
C9orf9	0.0774016	0.155771
JKAMP	0.0560522	0.158896
MAPK9	0.127011	0.159279
EIF4E	0.101032	0.160194
TOLLIP	0.103012	0.16108
SNRPN	0.157485	0.162749
FDPS	0.160164	0.165342
EIF4B	-0.132057	0.168155
TMEM184B	0.0667505	0.168609
CYB5D2	0.0749794	0.169918
NFIC	-0.17108	0.181533
FZD3	0.0945907	0.18189
MRPL43	0.125565	0.182154
ETS2	0.119376	0.186231
ZNF428	-0.113561	0.18668
ZNF579	0.108482	0.186773
CSMD2	0.0912755	0.188273
CYB5A	-0.152666	0.188429
PTPRS	-0.139446	0.189024
EXOC2	0.069077	0.18944
ATP6V1A	0.140954	0.191859
TCTN1	0.0618107	0.192475
KHDRBS1	-0.126736	0.194547
GLRB	0.0645658	0.194612
MVD	0.138163	0.195303
PGBD5	-0.209989	0.196061
PPIE	0.0677373	0.197138
C4orf32	0.0776648	0.198131
CADM4	0.16217	0.199001
IQCK	0.0668268	0.20009
MOAP1	0.165433	0.200438
C5orf34	0.048281	0.206903
MAD1L1	0.067442	0.206968
UCK2	0.0584979	0.208225
CAMTA2	0.0419426	0.211737
FASTKD2	0.0831593	0.211789
DNAJA2	0.116119	0.212264
LRFN3	0.0728864	0.218646
SLC38A2	-0.173653	0.219316
RUNDC1	0.0581815	0.219368
FDX1L	0.0622049	0.219388
JPH4	0.123831	0.220084
POGK	-0.156507	0.220561
MRPS18B	0.0999276	0.224363
ARF1	0.12023	0.225819
CDK20	0.0665327	0.226402
SLC5A3	0.163586	0.227169
POU3F2	-0.236509	0.227288
EPC1	-0.134066	0.227486
RNF19A	0.131421	0.229134
PEX5L	0.128608	0.233859
CCDC24	0.0319978	0.235337
HEBP2	-0.202348	0.235801
RGS17	0.119674	0.238596
C11orf68	0.0715407	0.238984
MORF4L1	0.0918762	0.248717
GNB5	0.100651	0.25059
CECR2	-0.16768	0.25113
PPIA	0.123125	0.255897
FAM160A2	0.060199	0.259615
SLC25A33	0.0949989	0.261289
SGSM1	0.0629745	0.266
FAM13C	-0.171554	0.266472
LANCL2	0.104823	0.266984
HDHD2	0.0793709	0.26908
TAOK3	0.135929	0.272062
RP11-382A20.3	0.104107	0.272937
ANKIB1	-0.13411	0.273269
HSBP1	0.120316	0.275276
HEY1	0.0611902	0.27706
RAB2B	-0.158964	0.280245
SLC35A1	0.0535371	0.28043
UGGT2	0.0923503	0.28166
CEP85L	-0.168944	0.283966
SNRPA1	0.117889	0.287836
CC2D1A	0.0663572	0.289064
CNPY2	0.111498	0.292277
MARCH4	0.123862	0.292579
UQCRFS1	0.107451	0.296349
CBX5	0.125695	0.302028
ARFGAP2	0.105794	0.303747
SMARCC1	-0.146941	0.305971
ATP6AP1	0.110958	0.307872
METAP2	-0.161694	0.308807
ABI2	0.119329	0.30937
C19orf43	-0.104959	0.315546
PBX1	-0.173623	0.317497
RNF34	0.0934131	0.318301
ERLEC1	0.08199	0.319222
PRKCZ	0.12439	0.320418
ZNF706	0.123395	0.320615
KIZ	0.0647558	0.324844
IRF3	0.0498491	0.325077
TRAPPC1	0.128999	0.325767
PEX19	0.0713809	0.326497
SMIM13	0.0988194	0.327177
C2CD2L	0.0579948	0.335799
CNPY3	0.0696874	0.344157
C5orf45	0.097936	0.344568
ADCY6	0.0466909	0.347149
IFT74	0.0760049	0.350954
GGA2	0.0523748	0.356443
TRIM24	-0.129257	0.360405
ISLR2	-0.199503	0.361742
C2orf69	0.111661	0.362346
ADCY5	0.0570472	0.363076
IFIT5	0.0839878	0.369378
TNPO1	0.129716	0.373891
ITFG1	0.144756	0.377384
YTHDF2	-0.12598	0.381582
ACTR3B	0.107574	0.383051
TNRC6B	-0.182269	0.384239
CA11	0.0859305	0.385647
PPCS	0.0894213	0.388976
NUB1	0.0775784	0.394253
SDHAF4	0.075867	0.394479
B3GNT4	0.0612436	0.403302
CHCHD7	0.0859823	0.408835
NAPG	0.113925	0.4127
PSMD10	0.0849928	0.415066
MAPK1	0.134486	0.416356
UXT	-0.158052	0.416544
MED30	-0.170412	0.417786
TPPP	0.0499613	0.419607
PDE4DIP	0.136856	0.424313
SLC4A8	-0.143343	0.426678
UBA3	0.0885023	0.42838
NME3	-0.12889	0.430444
CDC26	0.0825606	0.430666
PCGF5	0.0485397	0.431878
EXOSC5	0.0827583	0.434731
LDB2	0.0626489	0.435055
AMOTL1	-0.13624	0.436587
SQLE	0.137288	0.447669
HIGD1A	0.106606	0.457173
CIAO1	0.111773	0.457978
IPP	0.0512679	0.460389
AC091878.1	0.0747003	0.461539
TOP3A	0.0895912	0.461665
FAM102B	0.0848527	0.465652
RP11-195F19.5	0.0642196	0.469142
RAD23A	0.124115	0.475617
DAP	0.0914582	0.476023
RPRML	0.0733743	0.490001
CDKL5	-0.178606	0.490659
C9orf40	0.0680499	0.492217
FIG4	0.0553598	0.494369
NME6	0.0316584	0.497649
PAPOLG	0.0767455	0.498358
EXTL3	0.0844612	0.500327
HDAC8	0.0674148	0.505028
C1GALT1	0.107829	0.505078
BPTF	-0.143521	0.5104
XPR1	0.117341	0.528815
CPE	0.124855	0.530402
ATP11C	-0.139283	0.531942
LPCAT1	0.0806083	0.535469
MUS81	0.049239	0.544447
GPT2	0.0432269	0.553108
RP11-182L21.6	0.0524104	0.556743
MMP15	0.0329957	0.561719
BTRC	0.0754821	0.562358
SH3PXD2B	-0.150743	0.575733
PPFIA3	0.0798675	0.588559
NFE2L1	0.0863185	0.591733
FEZ2	-0.128299	0.593095
CCNYL1	0.0532564	0.593414
DHDDS	0.0637051	0.595449
ST6GALNAC6	0.0884829	0.596802
HNRNPLL	0.0721563	0.599755
USP15	0.100046	0.599996
CHID1	0.112576	0.60197
RPL31	-0.132261	0.602893
GRIP1	0.0425568	0.605786
MYCN	-0.152978	0.606802
GLUL	-0.112906	0.615351
MFHAS1	0.0590789	0.625917
NDUFAF1	-0.135314	0.639256
SPIRE1	0.0991919	0.647447
DZIP1	0.0715426	0.647822
FAM78B	-0.123946	0.65102
SELK	0.12739	0.652654
RNF115	0.128597	0.654553
GLTSCR2	-0.133803	0.657539
FGD4	-0.135346	0.658561
CEND1	0.111678	0.660432
HBQ1	0.0767638	0.665612
RP11-511P7.5	0.068657	0.667599
RASGEF1A	0.0779199	0.671199
ARMCX6	0.0526029	0.674881
TBC1D2B	0.0576618	0.676968
DRAXIN	-0.207415	0.680628
HNRNPDL	-0.0838517	0.690719
ZBTB44	-0.152591	0.691901
RTN4RL2	-0.115375	0.697674
ARL4D	0.1589	0.704308
PDGFC	0.0602927	0.705927
SDCBP	-0.122168	0.715047
PDS5B	0.150351	0.731406
CBWD1	0.0858722	0.732457
ISCU	0.113813	0.73262
RP11-111M22.2	0.0574704	0.746228
FBXO3	0.0709156	0.748292
ABLIM1	0.0947621	0.75478
ZNF624	0.0406496	0.758715
PPP1R12B	0.106645	0.759727
PLXNA2	-0.278417	0.761732
RPLP0	-0.0892812	0.763501
GOPC	0.109609	0.782273
NIT1	0.0648673	0.782745
MRPL40	0.112191	0.783195
PANK2	0.0772579	0.785512
FRY	0.139549	0.787454
C1QTNF4	0.177117	0.790023
SLC8A3	0.0393737	0.790275
PTPRF	-0.113299	0.809745
ZNF33A	-0.179331	0.811725
TMEM18	0.0620319	0.815152
NTHL1	0.0979938	0.820703
FAT3	-0.237406	0.826122
REXO1	0.0552231	0.83083
TMEM101	0.0542434	0.831144
MRI1	0.0287099	0.837313
C12orf76	0.108394	0.837817
PIGT	0.0524965	0.840374
FRMPD4	0.100838	0.847321
RPS21	-0.105697	0.85149
CTXN1	0.12429	0.854959
TAMM41	0.0596708	0.85642
AP006222.2	0.0618844	0.858438
ADSS	0.130763	0.859218
UBAP2	0.060808	0.87332
INTU	0.101265	0.888384
JAKMIP1	0.119784	0.88884
ZBED3	-0.142101	0.890011
POP5	0.11235	0.891616
UBL3	0.106595	0.892014
IVD	0.0568377	0.90063
MXD1	0.0395284	0.901053
OXA1L	0.0475066	0.904377
CDR2	0.0598221	0.906109
SUN2	-0.1371	0.906935
MAPRE3	0.105193	0.914877
CLSTN1	0.137981	0.922801
MIEF2	0.0554762	0.927661
TRIM16L	0.0453642	0.933032
NUDT11	0.0759472	0.941441
DCTN1	0.128143	0.972549
TMEM115	0.0383556	0.976044
WRB	0.11794	0.97965
SC5D	0.0901049	0.97976
FAM171A2	0.0984877	0.989029
CCDC115	0.0976659	0.996728
SCRN1	0.107243	0.997493
WDR54	0.0960083	1
MRPL17	0.0636316	1
GABRA3	0.0651852	1
C14orf119	0.0622721	1
RNF215	0.0702728	1
BAIAP2	0.0891276	1
COA6	0.0761369	1
MADD	0.0924768	1
CCND3	0.0844523	1
LIMK2	0.0365201	1
MAGEF1	0.101522	1
CDKL2	0.104847	1
LMTK3	0.0758141	1
FH	0.109502	1
MT-CO2	0.164119	1
B3GALT6	0.0797803	1
PNMA1	0.121025	1
SH3RF3	-0.176417	1
ATF5	-0.214939	1
TCEAL3	0.101395	1
PCDH19	-0.156565	1
CASKIN1	0.0821917	1
EZH1	0.104503	1
LINC00632	0.130903	1
ELAC2	0.0565149	1
NDUFS5	-0.107318	1
TSGA10	0.038233	1
LRRC4	0.0587292	1
ARPC1A	-0.17008	1
OLFM2	-0.135513	1
MOCS2	0.110586	1
HKR1	0.0207117	1
RPS17	-0.121718	1
HIRIP3	0.0353381	1
ASMTL	0.0582249	1
ARRDC1-AS1	0.0456449	1
SPRN	0.0682794	1
PEAK1	0.0322404	1
UBE3A	0.0956414	1
PDIA6	0.114089	1
LMAN1	-0.139405	1
CFL2	-0.164639	1
PRRC2B	-0.126614	1
DTNBP1	0.0545144	1
EDEM3	0.101823	1
RCOR2	-0.182111	1
ADGRB2	-0.136866	1
FIP1L1	0.0731186	1
FAM162A	-0.308825	1
RP11-111M22.3	0.0418863	1
RALA	0.114487	1
TLDC1	0.0472384	1
CHST2	-0.192478	1
BRMS1	-0.129226	1
USP22	-0.123766	1
SNX17	0.0844407	1
PPME1	0.0961938	1
STAM	0.0925765	1
ELOVL6	0.109467	1
UGP2	0.0975434	1
PPP3R1	0.122707	1
CISD1	0.122029	1
IRF2BPL	0.103771	1
ABCD3	0.0660228	1
UBXN6	0.0859669	1
ATRAID	-0.152543	1
ALDOA	-0.325153	1
RAB3B	0.22981	1
WARS	0.0726356	1
PHF10	0.0536227	1
TNKS	-0.156189	1
RP11-660L16.2	0.103968	1
HIVEP3	0.0624812	1
ERC2	0.0778087	1
ACBD5	0.103733	1
GAREM1	-0.144781	1
THAP11	0.0660775	1
COMMD6	-0.106733	1
SRD5A1	0.100207	1
MARCKS	0.0883108	1
TNK2	0.0454029	1
NT5C3A	0.100352	1
TARS	0.0924798	1
PRDX6	-0.104887	1
METTL3	0.0268333	1
VPS28	0.0930043	1
ZMAT5	0.0361722	1
RHOV	0.0734584	1
ZNF532	-0.167684	1
KIAA1211	-0.168613	1
STXBP1	0.0953944	1
SMYD3	0.0911348	1
PSMC6	0.0907221	1
TSPAN2	0.0450062	1
STX4	0.0564475	1
MMP24-AS1	-0.117862	1
DDX1	-0.136347	1
INPP4A	0.0830995	1
DSEL	-0.227304	1
FER	0.0864725	1
DAB1	-0.149751	1
NUDT10	0.058773	1
SLIT1	0.135805	1
UROS	0.101154	1
MFSD3	0.062749	1
NAP1L4	0.100912	1
ILK	0.0549686	1
SLC6A8	0.0360367	1
ABHD12	0.0426938	1
KPNB1	-0.124259	1
GALE	0.055278	1
HCN3	0.0757987	1
ELP6	0.0586241	1
RPP30	0.0765169	1
PER1	0.04377	1
SCN2A	0.121512	1
OSBPL8	0.095556	1
SEPW1	0.155762	1
IKBKAP	0.046096	1
PPM1B	0.0371396	1
CADM2	-0.0799692	1
EID2B	0.102147	1
THOC7	0.108125	1
CKS1B	0.0546469	1
KDM6B	-0.127524	1
SGPP1	0.0246716	1
RNF41	0.0939354	1
COA5	0.0779824	1
GID4	0.0419176	1
RABAC1	0.136795	1
MFSD10	0.077281	1
KLHDC2	0.0882371	1
PSME2	0.0646205	1
TCEAL7	0.123483	1
NUDT16L1	0.0871999	1
TPT1-AS1	0.0787325	1
DBN1	-0.130559	1
CALD1	-0.15597	1
MMS19	0.0436696	1
TSPYL4	0.101245	1
MDM2	-0.152406	1
TPRG1L	0.0594821	1
HIP1	0.0616228	1
POLR1D	-0.104664	1
AIP	-0.132264	1
SLX4	0.0575609	1
CHP1	0.0782961	1
SCN8A	0.0604446	1
TSC22D1	0.107228	1
ZNF576	0.0430875	1
NASP	-0.164852	1
NAB1	0.10401	1
C12orf73	0.090071	1
GDE1	0.0787547	1
HMGN3	-0.145224	1
ADAR	0.122144	1
ADAMTS10	0.0422888	1
SLC8A1	-0.16612	1
TMEM50B	0.0723366	1
DAAM1	0.10114	1
FBXW5	0.0855293	1
ZMYND11	0.104518	1
MPC1	0.0990795	1
MAN2A2	0.0659244	1
YWHAE	0.0904633	1
PSMC5	0.0939575	1
WDR75	0.0814861	1
NR2C1	-0.133388	1
TMEM263	0.0597746	1
GAK	0.0541397	1
YWHAG	0.0854637	1
MMD	0.0932252	1
PSMA7	-0.0843275	1
NDUFA8	0.106833	1
TMEM57	-0.121326	1
GTDC1	0.0699443	1
TIMM17B	0.10446	1
QSOX1	0.0383144	1
DNAJC15	0.078015	1
FAM134B	0.105977	1
LINC00685	0.0326419	1
OXR1	0.0486102	1
CDC34	0.0743554	1
ADGRB1	0.0344119	1
SRPK1	0.114626	1
ZNF699	0.046944	1
FXYD1	0.058743	1
PAXIP1-AS1	0.0735206	1
MIDN	-0.156847	1
NUMB	0.0898359	1
DNAJB2	0.0759913	1
ATP6V1D	0.108926	1
SRPRA	0.0450617	1
TBCC	0.0641381	1
ATP6V0E1	-0.147175	1
TNRC6C	0.108613	1
CETN3	0.0542637	1
FSCN1	-0.125823	1
FIBP	0.114462	1
COG1	0.0716239	1
SLMAP	0.0558137	1
CNP	0.0757187	1
FBXO41	0.0654046	1
GRIK2	-0.121693	1
GCA	0.0675574	1
C4orf48	-0.0964766	1
PRUNE	0.0405387	1
ARMC9	0.0332086	1
COMMD9	0.0743586	1
VEGFA	-0.165362	1
TTC33	0.0629213	1
MARCH9	0.0809336	1
NOS1AP	0.0734537	1
MFSD6	0.071722	1
C9orf69	0.0617782	1
CACNG2	0.0389269	1
EGFL7	0.0637501	1
CIPC	0.0987753	1
KMT5B	-0.126788	1
CKB	-0.103148	1
FBXW11	0.082221	1
TRAP1	0.0779952	1
FAM155A	-0.148828	1
HIBCH	0.0541998	1
RFWD2	0.0657876	1
PRSS23	0.0468637	1
LYPLA2	0.0667221	1
CDK2AP2	0.0635654	1
HIGD2A	-0.137491	1
CHD3	-0.128012	1
DNAJB5	-0.136271	1
NPM3	0.0763538	1
PHF23	0.0578468	1
COX6A1	0.116841	1
NIT2	0.0740002	1
CERS4	0.0511139	1
IFT22	0.0851988	1
PBRM1	-0.148704	1
NRSN1	0.0711032	1
BYSL	0.0333249	1
CBARP	0.0609476	1
KLHL7	-0.115816	1
NELFA	0.0408825	1
STX10	0.076079	1
LRFN5	0.0749002	1
KBTBD6	0.0994575	1
TPGS2	-0.129957	1
UBB	-0.090791	1
CUTC	0.0576873	1
GABRB3	0.15698	1
ULK2	0.0880584	1
SLC48A1	0.0318963	1
COX7C	-0.0565523	1
RPL22L1	0.0575595	1
ASPHD2	0.0833786	1
RPP40	0.0541873	1
DNAL1	0.0581485	1
MYADM	0.0687749	1
HOOK1	0.0681676	1
DEGS1	0.0694047	1
ADAM23	0.100552	1
RNF165	-0.126044	1
PISD	0.0268072	1
RBM8A	-0.10002	1
DGKZ	0.0966026	1
CDC42	0.0839713	1
LGMN	0.0432216	1
FLAD1	0.0394468	1
AGTPBP1	0.104768	1
EPB41L5	-0.11472	1
LUC7L	0.0965247	1
OCIAD2	0.0762438	1
LMBRD2	0.0834986	1
ABCC10	0.0450703	1
STK19	0.0923592	1
RAI1	0.0738799	1
SLC25A29	0.115092	1
CDH11	-0.21262	1
ZNF362	0.0756458	1
AP2M1	0.116924	1
UQCRQ	0.0786954	1
FDX1	0.0704	1
RAB12	0.0642435	1
RANBP9	0.0620541	1
CENPT	0.0537571	1
MOB4	0.0965368	1
HIST1H1D	-0.149666	1
ATP6V1G2	0.0966909	1
RGMB	0.0376084	1
SAE1	0.0746908	1
PTRH1	0.0301765	1
NEIL2	0.0675589	1
SNX27	0.0733034	1
IGHMBP2	0.0603456	1
PIN1	0.123088	1
CCDC106	0.0833933	1
TSR3	0.109982	1
RNF113A	0.0588115	1
SMC3	-0.118248	1
EEF2K	0.0491391	1
NRSN2	0.0975667	1
ATP13A2	0.0941455	1
UQCRC1	0.095639	1
CEP290	0.141428	1
CHST11	-0.10804	1
RP11-356J5.12	0.122507	1
TBC1D25	0.0785203	1
GFPT1	0.12249	1
DUSP22	0.060253	1
LZTS1	0.113858	1
CARHSP1	-0.106694	1
HDAC5	0.0810888	1
EXOG	0.046674	1
PRDM8	0.136781	1
FTL	-0.158517	1
RBFOX3	0.0879488	1
SLC4A10	-0.158133	1
FRMD4B	-0.180465	1
VGLL4	-0.121601	1
MAP3K2	-0.115946	1
NR4A1	0.115968	1
C11orf49	0.0924502	1
PSMD8	0.0988294	1
DHX40	-0.125521	1
SGK1	0.0351141	1
DDX19A	0.0418279	1
DYNC1LI1	0.10289	1
SAMD1	0.112585	1
TBK1	0.0435329	1
GAL3ST3	0.069407	1
TLN2	0.110211	1
PARD6A	0.0653475	1
KDM5D	0.0396084	1
OXLD1	0.0752258	1
C15orf61	0.0715613	1
ARHGEF3	-0.154447	1
TTN-AS1	-0.107442	1
MT-ND2	-0.109733	1
HECW2	0.0747836	1
ANKRD13C	0.0814247	1
FAM200A	0.0555242	1
AEBP2	0.0625944	1
[truncated: 5,871 more rows]

## Sheet: Astroglia
Gene	Average LogFC	Adjusted p-value
PUS7L	0.658388	0
EDNRB	0.990316	0
ZNF677	0.713443	0
ZNF667-AS1	1.06774	0
GFAP	-1.28132	2.24296e-259
MAP3K13	0.504395	2.47201e-230
CHCHD2	0.612668	1.17886e-213
GABRA2	-0.807757	1.28309e-213
NR2F2	0.772785	2.08223e-206
NPY	1.55484	3.03996e-196
CTSF	0.464731	1.20237e-190
NEAT1	-0.893745	8.57057e-166
LGALS1	-0.826853	9.58448e-151
PPP1R1A	-0.609358	4.16291e-139
CLU	-0.497814	2.38261e-134
PRSS35	-0.549326	1.1897e-125
SFRP1	0.52323	6.56991e-119
CRYAB	-1.61688	1.1576e-108
AHNAK	-0.573196	2.77191e-108
TMSB4X	0.319935	1.37504e-106
H1F0	-0.566527	1.48917e-106
PEG10	0.512034	6.99446e-103
ZFP36	-0.900472	4.05189e-102
ZNF506	0.381831	1.01205e-98
GABRB2	0.586399	1.11235e-95
UBB	-0.418114	4.15123e-93
ID4	-0.528679	1.43871e-86
CAMK2N1	0.495659	1.94043e-83
PMP22	-0.481575	8.27782e-83
SERPINE2	-0.606901	1.8039e-81
SPARC	0.444894	1.73682e-79
C1QL2	0.491073	6.83245e-78
ANXA1	-0.49787	5.95035e-77
OLFM2	-0.455492	1.48356e-74
NCAN	-0.442735	8.67925e-74
DYNLL1	-0.343783	2.38708e-73
NR2F1	0.359141	6.9736e-71
FOS	-0.535348	1.33541e-70
DLGAP1	0.369015	6.53613e-68
CNTLN	0.348634	8.35771e-68
SLC35F1	-0.412171	6.85661e-67
PCSK1N	-0.436159	9.13551e-67
DHRS3	0.349538	2.87956e-66
JUN	-0.502371	1.09656e-65
MAPT	-0.420491	6.35283e-65
S100B	-0.915553	3.19308e-63
PID1	0.370065	1.26138e-61
COL5A2	-0.27763	1.24575e-59
NFIX	-0.387896	1.82809e-59
B2M	-0.326503	1.38641e-58
S100A16	-0.373998	2.36245e-58
HSPA1A	-0.536104	4.4355e-58
MN1	0.273001	5.32503e-56
JAG1	0.291271	9.89074e-56
PLXNC1	0.370286	1.28789e-55
RTN1	-0.397655	1.69604e-55
FAM134B	-0.382064	6.96399e-54
ANXA5	-0.36453	1.56856e-53
TMEM161B-AS1	0.358697	5.28686e-53
BAALC	-0.418746	4.69184e-52
DAAM2	-0.361542	1.03576e-51
ZNF493	0.27574	5.02026e-50
FGFR3	0.368068	7.39625e-50
RAB8B	0.347937	1.369e-49
MFGE8	0.391706	4.2544e-48
WSB1	0.28633	1.67909e-47
B3GAT2	-0.374471	2.78181e-47
CAT	0.281886	2.99445e-47
WSCD1	0.29587	7.51112e-47
AQP4	-0.394741	1.69651e-46
CYB5A	0.386016	3.56263e-46
CD81	0.267956	1.15115e-45
SYNE2	0.360488	2.7025e-44
SPAG9	0.277756	1.07745e-43
CST3	-0.467114	4.92494e-43
GNPTAB	-0.340892	7.88946e-43
TRIM24	0.324428	6.26707e-42
PSAT1	-0.304908	7.38107e-42
ZNF626	0.250128	7.3997e-42
FOSB	-0.435809	8.66186e-42
PSD2	-0.273358	2.2911e-41
LRRCC1	-0.365946	9.78726e-41
NTNG2	0.287591	1.14721e-40
PEBP1	-0.226608	1.26453e-40
ST6GAL2	-0.33892	3.80641e-40
RPL6	0.234897	3.87744e-40
PLAT	0.339879	1.48291e-39
C1QL1	0.308825	3.51657e-39
PDGFD	0.291678	8.6553e-39
ALDH7A1	-0.352697	9.95873e-39
SSPN	-0.304787	1.7229e-38
APOE	-0.495521	2.50404e-38
AGT	-0.333332	3.47616e-38
FAM181B	0.31309	3.70149e-38
LIPG	0.29999	1.53053e-37
CD9	-0.378983	1.72582e-37
SLC25A5	0.298647	2.14338e-37
MT-ND3	-0.254692	2.72109e-37
PSMG3	0.224714	1.64596e-36
LMO2	0.317794	1.7797e-36
GRIA2	-0.295323	6.17319e-36
NAV1	-0.310187	8.55433e-36
MT-ND2	-0.282635	7.43693e-35
KIF5C	0.251095	4.38728e-34
ADD3	-0.317514	6.53904e-34
NUPR1	-0.339035	1.03505e-33
PLAGL1	0.293912	1.17297e-33
MGST3	0.187189	1.24438e-33
SEPT11	0.225651	1.46423e-33
RPS13	0.204674	3.02037e-33
SQLE	0.333294	4.79607e-33
C3orf14	-0.246616	5.10914e-33
CTSH	-0.336825	5.12994e-33
RPL8	0.190744	5.37973e-33
GNB2L1	0.204473	1.40876e-32
SPTBN1	-0.311738	5.80868e-32
ACTR3B	0.31125	5.83526e-32
PPP1R3C	-0.275497	2.59853e-31
FSTL5	0.28666	2.77383e-31
SEPW1	-0.212247	2.83885e-31
ANGPTL1	-0.245515	3.199e-31
DCLK1	-0.377541	3.63936e-31
GNG5	-0.247527	4.72613e-31
NEDD4L	0.258019	7.18716e-31
CSTB	-0.240521	7.26316e-31
CDO1	0.243962	8.94029e-31
ANKRD29	0.236178	1.02616e-30
AEBP1	0.222502	2.90532e-30
SEC62	-0.247124	5.61836e-30
METRN	-0.260937	9.41846e-30
ZNF680	0.23426	1.06902e-29
FRMD4B	0.22108	1.45438e-29
OGFRL1	-0.317346	1.5061e-29
TMSB10	-0.247568	2.40417e-29
ABHD3	0.285078	3.22817e-29
EMP3	-0.2948	3.3912e-29
ID2	-0.333232	6.91391e-29
FUT8	0.281415	1.7533e-28
DKK3	0.26322	3.90269e-28
SVIL	0.248702	1.2295e-27
TRIM4	0.209277	1.2881e-27
CD38	-0.305101	1.51932e-27
PKM	-0.256361	3.47461e-27
GUK1	-0.247502	3.75221e-27
FGFR1	0.260347	6.8975e-27
HDAC9	0.256197	2.45165e-26
SOX2	0.194697	3.93851e-26
FBXO32	0.332256	4.58757e-26
CADM1	0.280964	4.99967e-26
TKT	0.234903	8.63541e-26
FOXG1	0.237251	1.32383e-25
ALDOC	-0.28034	2.02711e-25
ROBO2	-0.286592	1.48966e-24
NDUFC2	0.21082	2.4621e-24
SSBP2	0.245249	3.68116e-24
NFIA	-0.189362	8.15127e-24
BCAN	-0.216855	8.25327e-24
SPECC1	0.230601	8.54534e-24
CERS6	0.235187	1.99414e-23
HES5	0.252421	2.25494e-23
HES4	-0.298129	2.43015e-23
STK39	0.250844	2.82226e-23
CD99	-0.243077	3.08888e-23
RAB2A	-0.237609	4.21028e-23
CROT	0.252858	6.57793e-23
FAM198B	-0.192507	9.15617e-23
NACA	0.145827	9.30523e-23
PDGFRB	0.230305	1.21916e-22
GRID2	-0.276364	2.03774e-22
PDCD4	0.21978	4.89153e-22
DDAH2	-0.227159	4.94929e-22
RPS2	0.192238	5.46335e-22
MSMO1	0.273094	1.02122e-21
GPC1	0.231912	1.10223e-21
PPDPF	-0.229272	1.13609e-21
SLCO1C1	-0.279852	1.32677e-21
SRRM2	0.167305	1.4623e-21
RPL5	0.1684	2.02142e-21
EEF1A1	0.152599	2.2303e-21
TMEM158	0.245369	2.78418e-21
MARK1	0.230315	3.63944e-21
BTG1	0.195617	3.73105e-21
MEIS2	0.188081	8.42697e-21
RP3-525N10.2	0.241613	9.12822e-21
SNX27	0.250048	1.15491e-20
CCND2	0.22679	1.42445e-20
CPE	0.276402	1.86644e-20
HMGCS1	0.300554	2.02291e-20
PDE1A	0.203429	2.07021e-20
MGLL	-0.224118	2.14863e-20
ADGRB3	0.223491	2.44488e-20
ALCAM	-0.218621	3.51823e-20
SH3RF1	0.231362	6.23339e-20
LINC01551	0.23932	7.23525e-20
TMTC4	0.209071	8.50826e-20
IL6ST	-0.23284	1.08102e-19
SMS	0.262622	1.25514e-19
MARCKS	0.154827	1.35635e-19
RPS23	0.166196	1.51937e-19
LRRTM3	0.221683	1.75954e-19
PDPN	0.24306	2.24684e-19
P2RY1	-0.231316	2.31361e-19
GADD45B	-0.258957	3.31078e-19
CHST9	-0.192351	3.65463e-19
LUC7L3	0.189896	4.83596e-19
FDFT1	0.230915	5.49974e-19
IFI44L	0.225999	8.32563e-19
RPL10	0.148296	1.00057e-18
SYT14	-0.187813	1.04638e-18
RPL13	0.139435	1.18391e-18
IQSEC1	0.183798	1.516e-18
SNAP25	0.198278	1.54901e-18
C5orf30	0.21921	1.66624e-18
AP1S2	-0.23796	1.79957e-18
TAGLN3	0.208803	2.23965e-18
MAPK8IP1	-0.231217	4.45186e-18
SEMA3A	0.179345	4.97024e-18
CHN1	-0.23112	5.8777e-18
CSPG5	0.226652	6.17357e-18
CASP3	-0.23479	8.08284e-18
MALAT1	0.106317	9.22461e-18
DNAJC15	-0.18651	1.04876e-17
MYL6	-0.1408	1.13025e-17
FGGY	0.204192	1.23401e-17
CHPT1	-0.244233	1.57292e-17
ATP2B4	0.203424	1.68841e-17
MYO10	-0.184581	1.95666e-17
MAGED1	0.184812	1.962e-17
KIAA1715	0.199756	2.02647e-17
KCNN3	0.214513	2.08575e-17
HMGCR	0.302474	2.13463e-17
GPR137B	-0.218149	2.18914e-17
HLA-E	-0.259398	5.10428e-17
EIF1	-0.129997	6.96046e-17
SOX5	0.20473	1.54271e-16
PDLIM4	-0.259392	1.69581e-16
PTPRD	-0.190151	1.9075e-16
NUP93	0.205078	2.00623e-16
CDKN1B	0.200887	2.83162e-16
HMGN2	-0.174335	3.56805e-16
MGAT4C	0.216977	4.15291e-16
HSPA1B	-0.287862	4.34746e-16
TMEM47	-0.226782	5.59515e-16
RPS3A	0.149378	5.87043e-16
DPYSL2	-0.211366	6.58478e-16
MIF	-0.244598	8.45368e-16
RGS11	-0.19133	1.12897e-15
EPB41L2	-0.201874	1.5033e-15
CBR1	-0.214856	1.58005e-15
DEK	0.192695	1.70075e-15
EVA1C	0.222709	2.37237e-15
ATP5E	-0.185513	2.4938e-15
COL6A2	-0.112648	2.52968e-15
TUBB	-0.196009	2.70179e-15
PLCH1	0.190076	2.82802e-15
HIST1H1C	0.255277	3.46127e-15
RPS15A	0.145447	3.76205e-15
PLPP3	0.197918	4.40983e-15
FEZF2	-0.227134	5.0637e-15
CANX	-0.168942	5.80939e-15
STOX1	-0.187481	5.89058e-15
DBI	-0.162168	9.54376e-15
ST8SIA1	0.166008	1.16854e-14
HES6	-0.253484	1.44612e-14
TFRC	0.205371	1.69305e-14
SLF1	0.186568	2.01752e-14
RPL10A	0.152221	2.26503e-14
GAPDH	-0.241085	2.29343e-14
ACTG1	0.124638	2.52639e-14
UBC	0.129297	2.85809e-14
HEPN1	-0.209025	3.85507e-14
CHD9	0.182995	3.93893e-14
WASF3	-0.218769	4.53579e-14
FTH1	-0.218031	4.6344e-14
ADCYAP1R1	0.147971	6.13312e-14
GLIS3	-0.177328	6.79664e-14
BBOX1	-0.153353	7.4229e-14
PNRC1	0.162832	9.22642e-14
RNF180	0.185532	1.01025e-13
PAK3	0.171838	1.16284e-13
SPIRE1	0.164111	1.28414e-13
EPB41L3	-0.229257	1.70296e-13
SFRP2	0.178577	1.77063e-13
NSMCE1	0.143985	2.00604e-13
CPNE1	0.177805	2.14551e-13
MPC1	-0.213409	2.26185e-13
DDIT3	-0.205088	2.32482e-13
HSPD1	-0.145309	2.64642e-13
RPS8	0.124911	3.18272e-13
CKB	-0.161118	3.30082e-13
RPLP0	0.156297	3.9363e-13
GPM6B	-0.13066	4.13746e-13
CENPV	0.173497	4.20193e-13
RPS24	0.129693	4.99118e-13
CELSR1	0.147593	5.15108e-13
KCNH7	0.161589	6.37569e-13
KCNG1	0.232784	6.52579e-13
BNIP3L	0.15959	6.73335e-13
SLC8A1	0.2275	7.92541e-13
RPL11	0.125485	1.09328e-12
NID1	-0.192021	1.29496e-12
TFDP2	0.188245	1.39289e-12
TSPAN18	0.194777	1.5745e-12
ARHGAP21	0.147011	1.60502e-12
DNAJB1	-0.250249	1.76827e-12
GLUL	-0.228909	1.77956e-12
ADAMTS6	0.155546	1.98148e-12
KMT2E	0.16988	2.00366e-12
HSPE1	-0.14883	2.05265e-12
RPS4X	0.133458	2.62662e-12
ZNF217	0.173443	3.07716e-12
FNBP4	0.158803	3.40067e-12
RPL4	0.157992	3.60976e-12
TMX1	0.183218	3.62871e-12
WLS	-0.348401	4.01763e-12
FAM3C	-0.179647	4.32835e-12
TSPAN3	-0.147057	4.69494e-12
RPN2	0.186192	4.79254e-12
PLPPR1	0.167481	5.38364e-12
PHPT1	-0.157901	5.4479e-12
RPS18	0.11015	5.78534e-12
SORD	0.157164	5.8977e-12
CYP7B1	-0.159118	6.63637e-12
ZNF462	0.177367	6.78094e-12
RPL9	0.113054	6.89654e-12
COL4A5	0.186083	7.52225e-12
PFKFB3	-0.189209	8.4193e-12
IER2	-0.314782	9.6485e-12
CLIC4	-0.191249	1.21568e-11
RPL3	0.119249	1.27248e-11
STMN3	-0.183511	1.33044e-11
PFKP	-0.207093	1.46016e-11
RPL29	0.135632	2.14644e-11
INTU	0.179082	2.20595e-11
FRMD4A	-0.215725	2.2364e-11
EGR1	-0.186445	2.54343e-11
KAT6B	0.179632	2.71473e-11
KMT2C	0.166811	3.29801e-11
KTN1	-0.171535	3.33461e-11
EEF2	0.15738	4.49221e-11
MTRNR2L12	0.15448	4.50241e-11
EEF1D	0.168538	4.69595e-11
ARGLU1	0.138872	5.1387e-11
EGFR	0.258144	5.28199e-11
PNISR	0.143274	5.39291e-11
FGFBP3	0.23029	5.82617e-11
GGH	-0.172166	6.90689e-11
RPL7A	0.123057	7.42965e-11
SH3BGRL	0.134074	7.50227e-11
PRNP	-0.181958	8.83558e-11
ACAT2	0.199406	8.86458e-11
TSPAN5	-0.167873	9.17475e-11
RPS27L	0.129186	9.44171e-11
MT1X	-0.181229	9.76948e-11
RPS10	0.156675	1.20772e-10
PLCE1	0.16778	1.32478e-10
BTF3	0.122714	1.32853e-10
SREBF2	0.160565	1.46861e-10
RPL30	0.112712	1.50123e-10
GULP1	0.17569	1.78195e-10
NETO2	0.140345	1.80657e-10
RAB13	-0.189654	1.83771e-10
RAD51C	0.135878	2.06345e-10
PDXK	-0.195818	2.28327e-10
RPS14	0.110718	2.30181e-10
SLC43A2	-0.168383	2.38805e-10
TMPO	0.167404	2.55525e-10
SCD5	-0.2113	2.58112e-10
HSPA5	-0.205519	2.63174e-10
PLK2	-0.153116	2.7488e-10
RPL12	0.116838	2.94512e-10
SKIL	0.165889	2.98764e-10
BASP1	0.112288	3.46431e-10
ANOS1	-0.206343	3.71394e-10
BST2	-0.213725	3.8102e-10
SDSL	-0.1516	4.06433e-10
HNMT	-0.17773	4.26222e-10
PRDX6	-0.237706	5.2136e-10
IDI1	0.166509	5.59108e-10
AK4	-0.159506	5.85574e-10
NOVA1	0.174111	5.96888e-10
FDPS	0.166947	6.5085e-10
EHBP1	0.149185	7.46332e-10
WHSC1L1	0.152195	7.66478e-10
TMEM59L	-0.177534	7.75962e-10
MMP14	-0.140833	8.07962e-10
ZBTB10	0.152084	9.85698e-10
CEP170	-0.166336	1.0882e-09
SOX1	0.141091	1.17399e-09
METRNL	-0.159838	1.26346e-09
SMARCA2	0.175395	1.3155e-09
ARRDC4	-0.204138	1.34833e-09
FAM96B	-0.156592	1.36458e-09
CDH2	-0.157907	1.45934e-09
MAPRE2	0.180809	1.49963e-09
ZFP36L1	-0.249197	1.57498e-09
CORO1C	0.159495	1.81157e-09
EFNB2	0.137214	1.93077e-09
PDE4DIP	-0.174937	2.01604e-09
HNRNPR	0.126505	2.02817e-09
DNER	0.163654	2.04438e-09
DCP2	0.165138	2.32587e-09
BSG	-0.207732	2.35791e-09
ALDH9A1	0.157034	2.39658e-09
RAP2A	0.15335	2.43757e-09
PPFIA1	-0.166743	2.44157e-09
FAM219A	0.153355	2.61391e-09
CDCA7	0.159169	2.84023e-09
SOX9	-0.173388	3.12712e-09
ILK	0.148499	3.25112e-09
DDAH1	-0.200968	4.01535e-09
RTN3	0.112695	4.02392e-09
BNIP3	-0.206746	4.17107e-09
CTXN1	-0.165107	4.36318e-09
CALM1	-0.13367	5.35196e-09
GNAI2	-0.133795	5.48079e-09
RSBN1L	0.154934	5.63834e-09
SLC16A9	-0.162379	5.88022e-09
RPL26	0.130752	5.90335e-09
C7orf50	-0.161698	6.06946e-09
PLPP5	0.159715	6.42818e-09
MYL12A	-0.182843	6.4732e-09
TBCB	-0.14524	6.48426e-09
HMGN3	0.131321	7.37902e-09
DDR1	-0.160957	9.21558e-09
UCHL1	-0.199466	9.52508e-09
PCDHGB6	-0.200688	9.5906e-09
ODC1	-0.163228	1.02653e-08
ADGRV1	0.134193	1.16867e-08
C1orf54	-0.161494	1.36418e-08
PLEKHA8	0.164362	1.48509e-08
FADS1	0.157949	1.61039e-08
PIK3C2A	0.17454	1.72315e-08
YPEL3	0.144043	1.83872e-08
APP	0.157309	2.04861e-08
ATP1B2	-0.148235	2.19722e-08
AK1	-0.18294	2.4149e-08
TIPARP	-0.149928	2.60153e-08
NMB	-0.300325	2.67952e-08
OST4	-0.149611	2.70984e-08
IGFBP5	-0.377229	2.73714e-08
PHTF2	0.142439	2.97856e-08
POLE4	-0.16872	2.98281e-08
H1FX	0.188815	3.19772e-08
SLC44A2	-0.181781	3.20894e-08
PEAK1	-0.152539	3.34839e-08
INPP1	0.17008	3.63901e-08
TFPI	0.174299	3.72146e-08
LRRC17	0.182437	3.87081e-08
RFX4	-0.176756	4.4131e-08
NKTR	0.119984	4.93777e-08
RPL14	0.111953	5.42433e-08
GRB14	-0.165116	6.34145e-08
DOCK1	0.133027	7.22431e-08
TOX3	0.13886	7.27337e-08
SRGAP1	0.144507	8.94057e-08
HIST1H1E	0.166081	9.59491e-08
CHIC2	0.133037	9.86126e-08
LMNA	-0.171272	1.04275e-07
MOXD1	-0.164557	1.05886e-07
OAT	0.134305	1.19153e-07
HES1	-0.240229	1.20172e-07
NAPEPLD	0.146854	1.24558e-07
PHACTR1	-0.14064	1.33705e-07
MCL1	-0.167547	1.5094e-07
TMEM123	0.150463	1.5777e-07
PJA2	-0.134609	1.72206e-07
VCAN	0.165518	1.73711e-07
AIF1L	0.115923	1.76999e-07
DMRTA2	0.141859	1.88085e-07
IQGAP2	0.140121	2.21087e-07
EPT1	0.124183	2.21832e-07
TUBB4B	-0.175399	2.22465e-07
FXYD6	-0.149109	2.24568e-07
NRCAM	0.136193	2.2897e-07
CHL1	-0.137349	2.29416e-07
AKAP8L	0.153234	2.42658e-07
MGST1	-0.165055	2.44011e-07
TRPS1	-0.169823	2.66957e-07
SLC4A7	0.11282	2.67043e-07
PBX1	0.12755	2.67579e-07
PRKCA	0.118167	2.92174e-07
PHACTR2	-0.13815	3.16927e-07
PAK1	0.12276	3.40963e-07
CD59	0.130512	3.47809e-07
EPS15	-0.145389	3.55625e-07
C1orf122	0.125436	3.59074e-07
HOPX	-0.191777	3.6734e-07
JUND	-0.182444	3.75325e-07
RNF130	0.142588	4.33767e-07
ENAH	-0.167235	4.45089e-07
CFL1	-0.105347	4.50226e-07
RPS7	0.103838	4.66724e-07
LSM10	-0.160463	4.67287e-07
N4BP2L2	0.111153	5.02124e-07
SLC2A4RG	-0.175995	5.301e-07
TIMP2	-0.141995	6.23598e-07
ZDHHC2	-0.137466	6.89653e-07
PAXBP1	0.138328	7.14389e-07
NIN	0.144519	7.91361e-07
EIF3L	0.134984	8.83934e-07
RP11-849I19.1	-0.177448	9.14427e-07
DNAJC21	0.115817	9.54449e-07
ATP6V0E1	-0.146898	1.05391e-06
CPEB4	-0.165503	1.08606e-06
SCRN1	0.120215	1.14913e-06
SDC2	-0.154737	1.16227e-06
B3GAT3	-0.144376	1.45741e-06
VEPH1	0.193255	1.60911e-06
CELF2	0.12746	1.61997e-06
TNFRSF1A	-0.153614	1.67621e-06
TLE1	0.12592	1.84173e-06
DOK5	0.12199	1.84175e-06
FAM107A	-0.181063	2.14525e-06
WDR48	0.13416	2.19424e-06
CYSTM1	-0.201047	2.43247e-06
MAP2	0.12101	2.62773e-06
GNAO1	0.117308	2.76434e-06
TRIM22	-0.129519	2.76683e-06
ZCCHC11	0.131466	2.90351e-06
TYW3	-0.122777	3.13465e-06
FKBP9	-0.139853	3.20558e-06
LDHB	-0.111551	3.4353e-06
POU3F3	0.123683	3.45318e-06
SLC15A2	0.116898	3.46096e-06
FRYL	0.124724	3.83306e-06
DPP7	0.126654	3.88005e-06
DCXR	-0.155015	4.12741e-06
ATP1B3	0.141387	4.1444e-06
MT-ND1	-0.136765	4.17862e-06
MAGEH1	-0.160441	4.79389e-06
PHGDH	-0.149204	4.82544e-06
NMD3	0.121093	5.19841e-06
CNGA3	-0.145918	5.31964e-06
MTCH1	-0.124021	5.41301e-06
NDN	0.137152	5.48764e-06
APLP1	-0.143977	5.78691e-06
RAB6B	-0.159818	5.82126e-06
RP11-436D23.1	0.132644	6.20326e-06
SPTSSA	0.152047	6.27464e-06
SRRM1	0.125108	6.38251e-06
PPP1CB	0.123644	6.5937e-06
FABP5	-0.157323	6.67527e-06
CD46	0.109373	6.92842e-06
SH3BGRL3	-0.162975	6.9652e-06
TACC2	0.126712	8.00816e-06
DSEL	-0.132766	8.09258e-06
C4orf48	-0.129378	8.26185e-06
ZNF644	0.140486	8.61357e-06
GCA	0.116734	9.13724e-06
ENDOG	-0.141666	9.33317e-06
GARNL3	0.120573	9.38035e-06
CA2	0.153209	9.9015e-06
FIGN	0.120407	1.01406e-05
CHPF	-0.211891	1.07764e-05
PRKAG2	0.1023	1.13616e-05
TTYH3	0.122735	1.1722e-05
RP11-660L16.2	0.11428	1.18958e-05
CLIP1	-0.151747	1.37944e-05
ENO1	-0.139313	1.49966e-05
APPL2	0.138839	1.57118e-05
CREB5	0.143183	1.76323e-05
TSHZ1	-0.118333	1.76379e-05
RFTN2	-0.166086	1.84513e-05
FHL1	-0.154488	1.85678e-05
TSC22D1	-0.11779	2.08735e-05
FZD2	0.107697	2.11202e-05
BCYRN1	-0.238355	2.18325e-05
SSR2	0.114111	2.21672e-05
PPM1L	0.138111	2.22966e-05
ZDHHC21	0.127343	2.32129e-05
MYO6	0.11739	2.67514e-05
PXYLP1	-0.139657	2.72544e-05
NFE2L2	0.140591	2.7885e-05
LARP1B	0.118156	2.84457e-05
TOMM20	0.108016	2.91241e-05
UBR2	0.11049	2.91868e-05
KDM1A	0.113073	3.00553e-05
JADE1	0.118382	3.07117e-05
RPS6KA5	0.113849	3.2272e-05
SGCE	0.106318	3.44129e-05
RANBP3L	-0.130082	3.5403e-05
SNX5	0.120912	3.61937e-05
PRUNE2	-0.138049	3.68482e-05
SUGT1	0.117666	3.82974e-05
ZNF704	0.156592	3.83683e-05
CTBP2	0.14124	3.89786e-05
LAMP2	-0.15163	3.97219e-05
SLC1A2	-0.174953	4.28182e-05
STK17A	0.127666	4.4251e-05
SMIM20	-0.130273	4.43157e-05
ZC2HC1A	-0.14607	4.48e-05
C14orf132	0.108505	4.61158e-05
SPTAN1	-0.12457	4.65047e-05
CECR2	0.127691	4.89824e-05
INTS10	0.132411	5.09383e-05
CA12	0.117678	5.10993e-05
PRDX4	0.111823	5.30835e-05
PAM	0.120906	5.8264e-05
IGSF8	0.131097	5.85399e-05
ARL6IP1	-0.162798	6.08188e-05
MAGED2	0.106633	6.12158e-05
EIF3F	0.106402	6.9136e-05
ASCL1	0.130372	7.00053e-05
BTN2A2	0.120218	7.16399e-05
ARPC3	-0.118344	7.23621e-05
CDC42EP4	0.110363	7.45203e-05
DNAAF2	0.108385	7.82565e-05
AKAP12	-0.164623	7.89288e-05
CPNE3	0.11784	8.53004e-05
COL4A6	0.116328	8.61277e-05
POLR2L	-0.151715	8.84358e-05
ENO2	-0.157061	8.96318e-05
UXT	0.113718	9.06331e-05
FUT9	0.119289	0.000100382
PRPF8	0.119337	0.000101267
MT3	0.173399	0.000102408
TIMM8B	-0.132948	0.000106803
TNIK	-0.129612	0.000114806
MAP4	-0.126386	0.000122057
PSD3	0.101744	0.000138772
XRN1	0.101923	0.000140028
PTOV1	0.11538	0.000141583
SH3YL1	0.106555	0.00015147
LAGE3	-0.13037	0.000152098
MPG	-0.14086	0.00015527
CHCHD5	-0.116263	0.000158971
NF1	0.128076	0.000160066
HIBCH	0.114151	0.000166898
IP6K2	0.112948	0.000170577
OSBPL1A	-0.12577	0.000171861
GALNT1	-0.135074	0.000184298
BBX	0.119197	0.000186383
EEPD1	0.117786	0.000195189
CARHSP1	0.159864	0.000197681
INSIG1	0.13706	0.000200722
SMARCC1	0.125002	0.000206575
LRP6	0.103902	0.000221396
MAP1LC3A	-0.135361	0.00022182
YARS	-0.112171	0.000238399
MYEOV2	-0.141923	0.000253801
CDK17	-0.102521	0.000260693
MLLT4	0.104497	0.000267017
RPL36A	0.1193	0.000291931
HLA-C	-0.137481	0.000328196
PTTG1IP	-0.131345	0.000328555
KRT10	-0.112023	0.000356615
DAPK3	-0.114735	0.000377153
ABAT	0.118627	0.000414629
PAPOLA	0.121391	0.000434343
MLC1	0.11032	0.000451797
LYPD1	0.13512	0.000453155
ASTN1	0.110581	0.000484844
PKN2	0.107055	0.000505051
GALK1	0.107075	0.000507964
ARPC5L	-0.126678	0.000509084
KAZN	0.114717	0.00051186
SRGAP3	0.106423	0.000522985
PPP2R1A	-0.126307	0.000530287
PJA1	0.120027	0.000573782
CRYZ	-0.101185	0.000593849
NUMA1	0.121047	0.000697422
CALM3	-0.12277	0.000713856
TNFRSF19	0.108688	0.000728188
PTPRS	0.103915	0.000738194
MDFI	0.109306	0.000738486
PAX6	0.123343	0.000744037
RBM33	0.110047	0.000746859
HLA-A	-0.14733	0.00077719
WDR1	-0.11627	0.000777872
MZT2A	0.109693	0.000793237
GTF2F2	-0.112821	0.000839679
ZMYM2	0.122361	0.000854448
GSTM3	-0.132807	0.000860283
RRAGD	-0.11356	0.000872226
CNTN3	0.119503	0.000878753
GRSF1	-0.145154	0.000985096
PLPP1	-0.113619	0.00106208
HRAS	-0.13153	0.00107834
EIF3H	0.117459	0.00108899
ITGA6	-0.156502	0.00111487
SORT1	-0.120858	0.00112512
NME4	0.107325	0.00122574
TJP1	-0.108763	0.00130578
NUDT16L1	-0.124365	0.00133708
MTPN	-0.12739	0.00135967
SORCS2	-0.115329	0.00139455
GNAQ	-0.121575	0.00149017
CUL3	0.120692	0.00155391
FJX1	0.118418	0.0016182
AZI2	0.104111	0.00169253
SLITRK2	0.114249	0.00180616
PAPSS1	-0.115916	0.00181745
ITPR2	-0.119701	0.00187898
GNG11	0.104042	0.00194299
SMC4	0.120589	0.00202794
SMC3	0.113391	0.00210332
SOAT1	0.105649	0.00223888
OGT	0.108726	0.00232339
CISD1	-0.139256	0.00245834
IGFBP4	-0.15194	0.00259139
EIF3E	0.103548	0.0027242
EMP2	-0.108511	0.00273993
SACM1L	0.109552	0.00280876
CRB1	-0.108938	0.00281161
SEC61A1	-0.132608	0.00291961
ACVR2A	0.121226	0.00303337
NUDT4	-0.14232	0.00305556
FAT3	-0.162876	0.00309875
SRPK2	0.107922	0.00327716
HADHA	0.100521	0.00361753
SEC61G	-0.116196	0.00365693
MIEN1	-0.117367	0.00384194
PPP1R14B	-0.117928	0.00385209
LIMA1	0.110991	0.00386633
IGFBP2	-0.190696	0.00401389
PYGB	-0.11492	0.00407922
PRKG1	-0.109138	0.00412318
DTNA	-0.111526	0.00445331
GCSH	-0.115876	0.00452317
MORN2	-0.129847	0.00602282
SEPT10	0.110246	0.00675267
TAGLN2	-0.158861	0.00721015
KDM5B	0.110284	0.00741732
BOD1L1	0.11186	0.00809725
TMSB15A	0.102728	0.00824708
NUDT1	-0.118733	0.00830017
EML1	0.103357	0.00871401
NEDD8	-0.115498	0.00876614
LSM4	-0.121859	0.00895497
RBM6	0.101337	0.00914301
SPEN	0.110944	0.00955307
SLC25A36	0.105974	0.00975365
STUB1	-0.10301	0.00999039
SCD	0.1584	0.0102887
PON2	0.10321	0.0103313
HTR2A	-0.12039	0.0106903
PYGL	-0.114887	0.0109407
ADAM9	-0.121298	0.0114558
RGS12	0.118011	0.0115665
SNW1	0.119763	0.0117076
LTBP1	0.139741	0.0121367
DCLK2	-0.102412	0.0122134
MIB1	0.10941	0.0124418
CEBPD	-0.225221	0.0124656
IL17RD	-0.133243	0.0129631
N4BP2	0.113756	0.0131631
CYP51A1	0.123897	0.0132194
REV3L	0.136986	0.0134227
PRCP	-0.127195	0.0142221
HIGD1A	-0.113262	0.0146108
FAM92A1	0.125942	0.0153304
PDLIM5	-0.11848	0.0156325
CDYL	-0.100691	0.0159554
CNTFR	0.103376	0.0170709
CCDC85B	-0.123056	0.0174577
GPSM2	-0.112689	0.0182423
NEBL	-0.108444	0.0190612
PMVK	0.13278	0.0193271
ARF5	-0.122026	0.021464
TCF4	-0.105357	0.0239126
KMT2A	0.10374	0.0240042
ATP1B1	-0.173294	0.0243369
PTP4A1	-0.111236	0.0243491
TMED10	-0.112916	0.0248046
SPOP	-0.115002	0.0258608
PPP2CB	-0.11278	0.0262899
RSRC2	0.102962	0.0276696
LAMTOR2	-0.107598	0.0287515
NDRG2	-0.11574	0.0288322
AGL	-0.101129	0.0299217
RRAS	-0.109451	0.0300001
CREB1	0.114677	0.0324509
TMOD2	-0.115655	0.0330764
DCUN1D5	-0.121748	0.0338325
PCMTD2	0.10341	0.0343352
STXBP3	-0.112336	0.0343464
NDRG4	-0.120724	0.0343777
CTSB	-0.115813	0.0349196
TMEM9B	-0.109805	0.0355005
SPG20	-0.127472	0.0363481
NFIC	-0.103816	0.0374217
RCOR3	0.104553	0.0380156
FAM171B	-0.101862	0.0388527
RPS19BP1	-0.117	0.0397306
MSH6	0.10633	0.0404229
PPP1R15A	-0.121689	0.0417556
ACAA1	-0.101115	0.0420716
GAB1	-0.121242	0.0428473
RBM25	0.115293	0.0435781
PEA15	0.107467	0.0438759
TRIM9	-0.124574	0.0496932

## Sheet: imN
Gene	Average LogFC	Adjusted p-value
ZNF667-AS1	0.946706	1.83516e-271
PUS7L	1.01275	6.19607e-269
NR2F2	1.28344	2.46337e-240
NR2F1	0.894171	1.00203e-234
ZNF677	0.745368	1.80649e-197
NFIX	-0.698628	1.63119e-180
SESN3	1.1571	6.31615e-172
DCC	-0.979609	2.71088e-167
SEMA3C	-0.929023	4.67656e-166
SYT1	-0.818117	4.128e-165
PEG10	0.89998	1.39296e-156
GRIN2B	-0.803497	1.50833e-155
SEZ6L	-0.739189	3.06362e-154
STMN2	-0.548684	7.30953e-150
ZNF300	0.662847	9.17149e-144
INA	-0.773355	1.5673e-141
BCL11A	-0.86961	1.42485e-136
CDC42EP3	0.792674	1.32069e-131
GAP43	-0.650795	1.53848e-125
CHCHD2	0.546706	1.57167e-116
SOX5	0.673318	1.18673e-110
TBR1	0.691063	5.70245e-110
SLA	0.71754	4.68563e-105
RPS3A	0.379047	3.63923e-103
SLC22A23	0.639784	1.5304e-102
MN1	0.639694	3.95227e-99
ANK2	-0.643668	7.53284e-98
MAP1B	-0.362594	1.83929e-96
RASGRP1	0.628904	8.77207e-95
PRDX1	0.504114	7.36365e-91
NRP1	-0.749929	5.82009e-89
CLMP	0.61746	3.43256e-88
PGBD5	-0.534315	2.19929e-87
RPL8	0.327543	9.68493e-87
CNTNAP2	0.705131	1.57375e-86
SLC38A1	-0.605546	9.27999e-86
RPS24	0.320827	2.61361e-84
GABRB3	-0.613416	2.82314e-83
HMP19	-0.50024	4.36566e-82
KCNQ3	0.570875	1.62502e-81
NCAM1	-0.517033	6.43618e-81
RPS27A	0.330256	6.01187e-80
C9orf72	-0.590074	7.67516e-80
CHL1	-0.666699	9.45099e-80
RPL6	0.34536	4.65403e-77
UCHL1	-0.554163	1.71182e-75
RPL34	0.31179	9.14375e-75
GNB2L1	0.342987	1.53595e-74
CCSER1	-0.516061	2.03483e-73
RPL13	0.285498	4.07708e-73
ZNF506	0.502327	1.07159e-72
NPTXR	-0.544167	2.04924e-72
EPHA4	-0.617167	4.57107e-72
EEF1A1	0.292197	1.06134e-70
RPL11	0.282901	1.01069e-69
RPL26	0.336848	8.41425e-69
HMGN2	-0.436387	1.12126e-67
RPS23	0.289772	1.60554e-67
RPS4X	0.301601	7.4737e-67
CTTNBP2	-0.508887	8.97222e-67
NACA	0.292725	5.68406e-66
RPS18	0.273922	7.79023e-66
C3orf14	-0.494063	1.01361e-65
SSBP3	-0.454714	2.70607e-65
H1F0	-0.511517	7.17568e-65
PIK3R1	0.674827	1.09851e-64
KCNN3	0.533038	2.40323e-64
NTRK3	-0.492624	1.2131e-63
VIM	1.17838	7.11814e-63
TCF4	-0.359622	1.09603e-62
RPL32	0.260438	1.26657e-62
CADM1	0.536647	3.33477e-62
CAMKV	-0.476916	1.15372e-61
ODC1	-0.469748	2.35998e-61
INSM1	-0.431646	3.01089e-61
ADRA2A	0.560106	1.9063e-59
SEPT11	-0.369978	9.25644e-59
EML1	0.500049	2.09626e-58
SLF1	0.521693	2.25351e-58
FRMD4A	-0.481341	3.53257e-58
PCDH8	-0.522516	6.58597e-58
MSRA	-0.461046	1.94981e-57
RPL7A	0.280466	6.20092e-57
ANK3	-0.549371	4.14202e-56
RPL24	0.272091	8.8966e-55
RPS15A	0.286693	4.62146e-54
RPS19	0.277503	5.35986e-54
RPS14	0.29488	1.00384e-53
ISLR2	-0.42729	4.70849e-53
PLPPR5	0.532237	1.22567e-52
CDK5R1	-0.404302	1.32849e-52
SRRM4	-0.451141	7.06207e-52
SPIRE1	0.354869	7.93913e-52
TMEM158	0.799248	1.28592e-51
MAPT	-0.371512	3.91514e-51
RPL9	0.263649	2.91841e-50
IQGAP2	0.47726	4.24398e-49
RPL10	0.228557	1.03488e-48
SNAP25	-0.449723	1.11284e-48
RPS2	0.283686	2.23545e-48
KIT	-0.417148	3.28414e-48
RPL19	0.249943	8.8976e-48
FUT9	0.451622	3.13192e-47
RPL30	0.237491	3.3731e-47
SH3BP5	-0.421212	3.58163e-47
RPL29	0.256117	4.98732e-47
RPS13	0.232338	2.48722e-46
TIAM2	-0.468052	2.59085e-46
TMOD2	-0.40927	2.6384e-46
NCKAP5	-0.420925	3.03569e-46
PLCE1	0.478656	5.56089e-46
RPL3	0.235611	9.69902e-46
MAP1LC3A	-0.361378	1.01849e-45
SCN3B	-0.367465	1.18822e-44
ARHGAP21	0.308105	4.84788e-43
SLC1A3	0.389532	5.14396e-43
NAV2	-0.391527	2.6121e-42
CACNA2D1	-0.390344	3.05601e-42
PCLO	-0.417696	4.52162e-42
AP1S2	0.41748	4.57794e-42
SNCAIP	0.477212	8.38069e-42
RPS8	0.216397	1.03263e-41
GLCE	-0.500601	2.22749e-41
SDCBP	0.449964	2.68115e-41
PTPRD	0.459753	9.80228e-41
CXADR	-0.434786	1.06058e-40
ZNF737	0.395514	2.00588e-40
SCG3	-0.344091	3.68576e-40
L1CAM	-0.345817	4.2321e-40
CAMK4	-0.367419	1.14692e-39
LMO3	0.533344	4.1436e-39
RPL39	0.250321	2.10048e-38
TSC22D1	-0.298631	3.36226e-38
SFRP1	0.379975	4.37673e-38
PCSK1N	-0.289998	5.57601e-38
CSRP2	0.408301	3.69018e-37
RPS15	0.201287	3.74826e-37
ARID5B	0.382382	4.81912e-37
NUDT4	0.429843	7.12582e-37
PHLDA1	-0.416074	1.25779e-36
RPS7	0.23899	1.56765e-36
SPTBN1	-0.393463	1.85489e-36
MAP6	-0.386883	5.82703e-36
CD24	-0.284896	8.38435e-36
RPS6	0.277025	3.43659e-35
DPYSL3	-0.252843	4.28298e-35
RND3	-0.377202	5.79961e-35
SLC1A2	-0.355351	6.02596e-35
NSG1	-0.334253	8.48311e-35
CAMK1D	-0.355713	2.14737e-34
SRGAP2	-0.314251	2.17694e-34
QKI	0.394728	3.21519e-34
NAV1	-0.350831	3.38736e-34
KIAA1456	0.393755	6.02307e-34
ZEB2	-0.433351	1.47792e-33
BHLHE22	-0.347432	1.61862e-33
TRIM9	0.343801	1.99246e-33
KCNMB4	-0.376388	3.36139e-33
ZNF493	0.356155	6.27402e-33
RPL35A	0.225647	6.32299e-33
SNX7	0.448624	9.21186e-33
TMSB4X	0.228007	2.25304e-32
RPL12	0.265075	3.34468e-32
TSPAN18	-0.385015	3.9331e-32
KIAA2022	-0.387507	4.45219e-32
RPL18	0.187853	9.03179e-32
RPL10A	0.255979	1.26599e-31
ADGRV1	0.365161	2.65848e-31
HMGN3	0.30267	2.89326e-31
DISP2	-0.327592	5.09202e-31
MLLT3	0.335107	6.25685e-31
YWHAG	-0.274557	7.9814e-31
RPL18A	0.192889	1.19591e-30
AMER2	0.356142	1.89202e-30
RPS3	0.187864	3.76421e-30
FHL1	-0.316075	6.00961e-29
SERINC1	-0.291387	6.21157e-29
LBH	-0.346039	1.02352e-28
PAG1	0.337552	1.45056e-28
TOP2B	-0.275279	2.26191e-28
APP	-0.279202	4.77888e-28
EZH2	0.360078	6.48263e-28
RPLP0	0.230119	8.49902e-28
KLC1	-0.302425	9.11147e-28
ROBO2	-0.317449	1.08613e-27
CLIC1	0.379714	1.0891e-27
RPL14	0.212584	1.32922e-27
STMN1	-0.162584	2.478e-27
SLAIN1	-0.326069	2.72637e-27
EOMES	0.347806	4.60856e-27
NAB1	0.33363	9.56417e-27
SSBP2	0.334595	2.34662e-26
MEIS2	0.224223	3.66479e-26
DPYD	0.391204	5.02854e-26
NKAIN3	0.315799	5.35574e-26
PKIA	-0.262518	8.2413e-26
UBB	-0.250807	9.47461e-26
TMEM181	-0.272219	1.31699e-25
OLFM1	-0.283599	3.10885e-25
CEP85L	-0.312439	3.3031e-25
TANC2	-0.322301	3.53989e-25
MYO10	0.329521	7.31886e-25
PTMA	-0.159805	1.0109e-24
CALD1	0.30813	1.34087e-24
KIDINS220	-0.212935	1.37515e-24
RPL41	0.23487	2.36186e-24
PTPN4	0.380531	2.81916e-24
PRKACB	-0.316145	3.06817e-24
EIF3E	0.323354	3.3428e-24
AC004158.3	-0.292457	4.06534e-24
HMGB1	0.206435	4.32062e-24
RPL5	0.19972	4.38674e-24
PAK3	-0.302644	5.08166e-24
MAP4K4	-0.239063	5.18748e-24
EFNB2	0.290186	5.39353e-24
MAPK8	-0.29051	5.5822e-24
TTC28	0.34363	5.66265e-24
HN1	-0.167847	5.83988e-24
FAU	0.174509	6.62e-24
RPL37	0.194819	1.09479e-23
HNRNPA1	0.194656	2.02716e-23
ARGLU1	0.246003	2.97886e-23
AFF3	-0.283038	3.59581e-23
RPS25	0.233963	4.81436e-23
MTSS1	-0.254742	5.09236e-23
MALAT1	-0.155314	1.18507e-22
NBEA	-0.281305	3.51296e-22
TRIM2	0.289309	4.67175e-22
STMN4	-0.334603	1.06268e-21
ADD2	-0.296953	2.40271e-21
FYN	-0.261121	2.50348e-21
RPL28	0.168141	3.23185e-21
CASK	-0.281553	3.56083e-21
FAM107B	-0.304115	4.16726e-21
RPS27L	0.335166	4.36411e-21
RPS9	0.185277	5.6808e-21
HES6	0.370391	6.08358e-21
ZHX1	0.297119	6.4529e-21
CRMP1	-0.222754	7.18632e-21
FTH1	-0.181856	7.86618e-21
GPM6A	0.17352	9.40912e-21
SMARCD3	0.336061	1.18718e-20
TAGLN3	-0.263649	2.27194e-20
C12orf49	0.282004	2.44322e-20
YWHAZ	-0.198527	2.44921e-20
FAM13A	0.296969	3.21253e-20
RPS11	0.209876	3.63072e-20
ID2	0.346766	5.54641e-20
GLG1	0.312267	5.64929e-20
PTBP3	-0.283596	1.11658e-19
BZW2	-0.28701	1.47804e-19
SFPQ	-0.185052	1.55778e-19
RPL7	0.217008	2.16384e-19
GRAMD1B	0.272195	2.66932e-19
ANP32E	0.291523	2.91453e-19
TMEM57	-0.246818	3.57403e-19
NRXN1	-0.187967	4.49213e-19
RTN1	-0.172317	4.65107e-19
SSTR2	0.259389	4.85026e-19
ELAVL3	-0.208006	8.0403e-19
PNRC1	0.219864	9.52113e-19
BCL11B	0.279713	1.01702e-18
PPP2R2B	-0.241142	1.10324e-18
RPL21	0.195249	1.17739e-18
EEF1D	0.279076	1.26636e-18
AGAP1	-0.273052	1.31692e-18
PTP4A1	-0.277175	1.4146e-18
RPS5	0.176859	1.45578e-18
NPY	0.189988	1.53161e-18
CHN2	0.347213	1.59431e-18
MT-ND1	-0.217539	2.04472e-18
ANKRD11	-0.242777	2.44445e-18
SYNE1	0.288812	3.56506e-18
CDH4	0.295542	3.74652e-18
RPL22	0.183493	5.14907e-18
POU3F1	0.297144	7.08803e-18
RPL4	0.195027	8.88065e-18
TACC2	-0.278766	1.76228e-17
RPL27	0.193621	2.01404e-17
ELAVL2	-0.251067	2.2889e-17
CCND2	0.247302	2.32797e-17
SNCA	-0.256438	3.06748e-17
RPLP1	0.139568	7.21423e-17
SMARCA2	0.300436	9.1251e-17
NCOR2	-0.239668	1.12185e-16
CAMTA1	-0.271149	1.74561e-16
INAFM1	-0.212536	1.80426e-16
AFAP1	-0.245152	1.94632e-16
RPS21	0.212152	1.99832e-16
PLCB1	0.293158	2.02077e-16
SRGAP3	-0.209724	2.4419e-16
DYNC1H1	-0.198896	3.37665e-16
NDRG4	-0.254778	3.75413e-16
NFIA	-0.308611	3.8233e-16
TMPO	0.249023	4.19144e-16
LINC00657	-0.201533	4.33028e-16
RBFOX2	-0.200455	4.92556e-16
CBFA2T2	0.30177	5.57102e-16
NCAN	-0.233017	1.11792e-15
UNC5D	0.262193	1.15221e-15
DUSP8	-0.265206	1.62892e-15
TMEM98	0.246516	2.04346e-15
RASGEF1B	-0.321497	2.05956e-15
RPS12	0.153886	2.10262e-15
RPS27	0.165581	2.27597e-15
RUFY3	-0.212075	2.32493e-15
FTL	0.153765	3.22284e-15
STXBP1	-0.221045	4.21854e-15
SYNE2	0.222455	4.95791e-15
GADD45G	0.323526	7.23682e-15
SRM	0.391565	9.64176e-15
SCRN1	0.285514	1.24232e-14
EIF1B	0.301498	1.32139e-14
FOS	-0.383239	1.59553e-14
SLC39A10	0.277021	1.63679e-14
CNOT2	-0.251919	1.96884e-14
JAK1	-0.25506	2.26571e-14
CCNB1IP1	0.244862	2.36128e-14
PREPL	-0.248046	2.728e-14
MYT1L	-0.225945	2.92384e-14
POU2F1	0.268972	3.01429e-14
ARL4C	-0.19463	3.53959e-14
RAB8B	0.265105	4.70523e-14
MAP2	-0.142574	9.03332e-14
ACTG1	0.137453	1.0251e-13
NDUFA4	-0.167786	1.36112e-13
ST6GAL2	0.389543	1.39958e-13
SEZ6L2	-0.213438	1.56561e-13
MT-ND2	-0.158834	1.62224e-13
MT-ND3	-0.200235	1.91661e-13
DEK	0.243151	1.96111e-13
BASP1	-0.115964	2.49736e-13
PID1	0.270699	3.34369e-13
HES4	-0.193606	3.61391e-13
FNBP1L	-0.175303	4.58306e-13
YWHAB	-0.180074	5.95296e-13
ANKRD28	-0.251293	6.1135e-13
ZBTB38	-0.229251	6.35615e-13
CIRBP	0.157066	7.02039e-13
OSBPL6	-0.186059	7.39357e-13
RPL27A	0.209682	8.43345e-13
KIF5C	-0.178933	8.85552e-13
CALM1	-0.140421	8.96558e-13
EIF1	-0.138488	9.24974e-13
YWHAH	-0.23409	1.17091e-12
RAB2A	-0.203745	1.20245e-12
EPHA3	0.214477	1.4851e-12
PFDN5	0.162312	2.00188e-12
CDV3	-0.219786	2.03416e-12
GSTP1	0.147455	2.13352e-12
RPL15	0.147023	2.3347e-12
CHMP2B	0.247867	2.36624e-12
KIF2A	-0.198161	3.41164e-12
PTPRK	0.2069	4.03224e-12
HEBP2	0.219019	4.77873e-12
MGEA5	-0.201116	7.47705e-12
POLR1D	0.242545	7.53511e-12
DLEU2	0.224194	7.7305e-12
RPL35	0.152609	9.37077e-12
EPHA5	-0.261412	9.70644e-12
B2M	0.233967	1.13594e-11
OCIAD2	0.230897	1.41363e-11
RPL23A	0.181635	1.4624e-11
C12orf57	0.193418	1.50037e-11
TMEM132A	-0.235926	1.55888e-11
HSPA4	-0.213674	1.66973e-11
PPP3CA	-0.207158	1.67178e-11
APLP2	0.232386	2.62446e-11
HUNK	-0.260948	2.81751e-11
ACTL6B	-0.186133	2.93143e-11
CLTB	-0.237634	2.93908e-11
RPS10	0.212518	2.96812e-11
GOLGA8B	0.221371	3.13793e-11
PDE1A	0.248074	3.20948e-11
ARPC1A	-0.209417	4.02144e-11
RHOB	-0.215516	4.54368e-11
PGM2L1	-0.195999	4.90024e-11
RALGPS1	-0.166364	5.88446e-11
DDIT4	0.285816	6.21093e-11
PAK7	-0.199038	6.49275e-11
DLGAP1	0.223794	6.55544e-11
VAMP2	-0.16677	6.86196e-11
PLEKHA8	0.224115	7.22586e-11
NRCAM	-0.213537	7.29711e-11
TTC3	-0.135522	7.46091e-11
PALMD	0.312954	7.69064e-11
PDE1C	0.20034	9.66715e-11
DDX5	-0.117791	1.02833e-10
GSE1	-0.219003	1.28225e-10
GOLGA8A	0.251282	1.28732e-10
CEP170	-0.130824	1.54085e-10
JADE1	0.219995	1.65183e-10
PTN	0.20482	1.79844e-10
MYO5A	-0.215439	1.83433e-10
SPAG9	0.185804	1.94275e-10
FABP5	-0.387025	2.01795e-10
TSPAN13	-0.17338	2.04956e-10
RPL37A	0.158608	2.14333e-10
FGD4	-0.201684	2.43129e-10
BAZ1A	0.199943	2.81983e-10
NTM	-0.188112	2.84591e-10
PRDX2	0.135159	3.00214e-10
RAB30	-0.20452	3.16721e-10
ZSWIM6	-0.21723	3.24928e-10
TLK1	0.254336	3.56338e-10
PHF20L1	0.255358	3.93128e-10
TPT1	0.121523	4.46341e-10
STX12	-0.184225	5.39307e-10
PPFIA2	-0.190042	6.12274e-10
UBXN1	0.174105	6.29381e-10
SEPT3	-0.193265	6.8253e-10
KLF7	-0.217653	9.41851e-10
RTN4	-0.126486	1.14022e-09
SGK223	0.204727	1.16201e-09
MPP6	-0.250217	1.28403e-09
KAT6B	-0.198848	1.31473e-09
APC	-0.166648	1.51256e-09
KIF21A	0.199575	1.63387e-09
LPIN1	-0.191054	1.70461e-09
DOK6	-0.196491	1.70832e-09
RPL31	0.193601	1.93407e-09
JAM2	0.201205	2.02122e-09
GNB1	-0.174363	2.61701e-09
CAP2	0.226076	2.88667e-09
CPEB4	-0.186849	2.89404e-09
HSPA14	-0.203938	3.63425e-09
TTC9B	-0.15889	4.00518e-09
SPECC1	0.234612	4.1109e-09
USP46	0.215997	4.2611e-09
MT-ND4L	-0.206064	4.62533e-09
GTF2H5	-0.199881	6.23552e-09
CDH11	0.240682	6.47898e-09
IFI44	0.212782	6.58296e-09
ADAR	0.211181	7.96894e-09
ANP32B	0.195717	9.20166e-09
DOCK4	-0.186699	1.00318e-08
POU3F3	0.169078	1.23402e-08
SNRPB2	-0.173545	1.2425e-08
IER5L	0.204882	1.41783e-08
ILK	0.177321	1.45437e-08
PNISR	0.164388	1.48005e-08
LY6H	-0.17867	1.73337e-08
INPP5F	0.218844	1.78845e-08
KIF1B	-0.170562	1.84967e-08
SERTAD1	0.233776	1.94575e-08
SLC36A4	-0.180734	2.53772e-08
KIF5A	-0.186794	2.91808e-08
IGLON5	-0.165793	3.16889e-08
SETD7	0.241481	3.22387e-08
COMMD3	-0.190893	3.61412e-08
SEPW1	-0.160042	3.70408e-08
CCDC144NL-AS1	0.215496	3.83894e-08
RAB6A	-0.194139	3.92168e-08
DPYSL2	-0.164834	4.35494e-08
RPL13A	0.155822	4.99013e-08
AUTS2	0.198686	5.04533e-08
MYCN	-0.165459	5.22957e-08
CSDE1	-0.159128	5.25432e-08
YBX1	-0.121185	6.42798e-08
ARID1B	-0.194164	6.73259e-08
TNKS	-0.176755	7.56412e-08
GCA	0.186429	7.62021e-08
SYT11	-0.148195	7.84481e-08
RP11-436D23.1	0.192272	8.47104e-08
DPYSL5	-0.178505	9.47844e-08
SIPA1L1	0.207668	1.00001e-07
GRIA1	-0.162801	1.01804e-07
FABP7	0.120176	1.21915e-07
ITSN1	-0.195777	1.23345e-07
NUP93	0.188774	1.3732e-07
AP2B1	-0.167765	1.48283e-07
NAP1L1	0.164166	1.49156e-07
C1orf21	-0.176042	1.77025e-07
EIF3H	0.18857	1.80843e-07
TFDP2	0.180835	1.97373e-07
NFIB	-0.154651	2.26343e-07
IGFBP2	0.3444	2.80184e-07
DCTN5	-0.18991	2.92152e-07
CAMSAP2	-0.184856	3.138e-07
DPY19L1	0.250523	3.98331e-07
CELF1	-0.195561	4.02483e-07
GRIA2	-0.0661529	4.94383e-07
MTRNR2L12	0.176224	5.05486e-07
REEP1	-0.156269	6.21033e-07
UBE2B	-0.167387	6.38507e-07
RPL36	0.106466	6.72369e-07
CDC42	-0.128704	6.89935e-07
SOX11	0.101903	7.4641e-07
TPM4	-0.189733	7.7213e-07
MDK	-0.187118	8.2119e-07
LRPPRC	-0.155946	9.49097e-07
BTF3	0.126764	9.73085e-07
UG0898H09	0.194052	1.03755e-06
AFF2	0.189527	1.17618e-06
RPS16	0.142778	1.18621e-06
WDR47	-0.156425	1.22586e-06
GNAQ	-0.167893	1.44657e-06
SRGAP1	0.175298	1.67695e-06
JUN	-0.143424	1.81156e-06
KLF10	-0.174757	1.99061e-06
MORF4L2	-0.154626	2.51618e-06
PPP2CA	-0.172797	2.56854e-06
RPL36A	0.181493	2.63751e-06
SLC4A10	-0.159205	2.75848e-06
RAB6B	-0.155873	2.78548e-06
C4orf48	-0.148634	2.8857e-06
CALM3	-0.155568	2.91826e-06
NREP	-0.12295	3.04974e-06
NFASC	-0.146377	3.32555e-06
KPNA2	-0.143034	3.59359e-06
ZBTB21	-0.17063	3.72438e-06
LINC00461	-0.191458	4.11292e-06
MEGF9	-0.150096	4.21544e-06
HSP90AA1	-0.0774987	4.70502e-06
LHX2	0.153684	4.829e-06
EIF3F	0.167288	4.87527e-06
SNN	-0.14179	4.90765e-06
UXT	0.16183	4.96053e-06
RPS4Y1	0.167882	5.03543e-06
NUDT3	-0.150145	5.12769e-06
MBTPS1	0.186363	5.42087e-06
TTLL7	-0.186149	5.42626e-06
B4GALT5	-0.15105	7.64644e-06
DCLK2	-0.166851	8.10783e-06
ICE1	-0.161703	8.13796e-06
ATP6V0A1	-0.157151	8.16024e-06
NUDT1	-0.165	8.33711e-06
ARHGEF7	-0.16206	9.03198e-06
SH3RF3	-0.162379	9.3678e-06
CTNND2	-0.154105	9.40267e-06
NR2F1-AS1	0.180896	9.49909e-06
CSNK1A1	-0.136002	1.00721e-05
TMEM167B	-0.163589	1.03067e-05
SUB1	-0.150965	1.06474e-05
ZFYVE16	0.181065	1.08509e-05
RLIM	-0.145709	1.14153e-05
PPDPF	-0.150243	1.23235e-05
CDR1-AS	-0.216947	1.36076e-05
KIFAP3	-0.145212	1.36166e-05
SRRM2	0.129699	1.37873e-05
TOPBP1	-0.157081	1.41918e-05
TCEAL2	-0.125104	1.6094e-05
TET1	0.195131	1.63438e-05
ZBTB18	0.172806	1.71007e-05
SERINC3	-0.136152	1.73874e-05
DCLK1	-0.161133	1.75126e-05
MEX3C	-0.163143	1.79063e-05
RPL23	0.149905	2.0047e-05
IRF2BP2	-0.16888	2.02579e-05
YWHAE	-0.119052	2.13242e-05
CHGB	-0.149147	2.13564e-05
ZFHX4	-0.204349	2.13845e-05
TUBA1A	-0.0979621	2.36748e-05
ANKRD46	-0.148363	2.73978e-05
MYCBP2	-0.17212	2.98239e-05
PDE4DIP	-0.162795	3.23348e-05
CDO1	0.176969	3.35848e-05
TMEM178B	-0.141796	4.07828e-05
PTPRF	-0.151763	4.13586e-05
HINT1	0.104068	4.54534e-05
EPRS	-0.165042	4.76137e-05
DCTN1	-0.161109	5.11588e-05
HMGCS1	0.161492	5.1624e-05
TRMT112	0.178116	5.31275e-05
CDKN2D	-0.142237	5.52137e-05
SNHG8	-0.152232	5.53864e-05
ABHD6	-0.161163	5.68818e-05
TCEAL7	-0.17164	5.6915e-05
DYNLL1	-0.116597	5.70567e-05
MTPN	-0.145816	5.83528e-05
ZNF532	-0.163697	5.959e-05
IRF2BPL	-0.153576	6.06976e-05
PJA2	-0.142054	6.12771e-05
DCP2	0.174633	7.29411e-05
YWHAQ	-0.110382	7.56483e-05
FNIP2	-0.14724	7.60992e-05
TBCB	-0.133544	7.68055e-05
CSNK1E	-0.131436	7.93169e-05
PAFAH1B3	0.12706	7.9859e-05
COTL1	-0.161464	8.0103e-05
IDH3G	-0.142632	8.41021e-05
ANKRD50	-0.139934	9.14598e-05
PHIP	0.180601	9.55115e-05
G3BP2	-0.145274	9.73931e-05
FAM126B	-0.134365	0.000112619
ATP6V0E2	-0.158222	0.000122056
ARPC5	-0.158275	0.000123124
TP53BP2	0.131405	0.000126058
ANP32A	0.160535	0.000131952
ATCAY	-0.139721	0.000141502
ARRDC3	-0.162223	0.000144949
KIAA1211	-0.152117	0.000160204
BZW1	-0.137758	0.000160914
ATP5G2	0.144902	0.000164514
GSTM3	-0.128668	0.000168837
GPX1	0.151192	0.000172426
LINC00493	0.166929	0.000179796
PPP2CB	-0.170294	0.00018373
EIF2B3	-0.149703	0.000187284
EIF3G	0.165831	0.000198966
RAB10	-0.157186	0.000201957
KIF3C	-0.135229	0.000202069
NSA2	0.170164	0.000206098
TPM3	-0.124327	0.000206334
HK1	-0.15054	0.000209292
TMEM59L	-0.140711	0.000223201
DNM1L	-0.143768	0.000227096
SEMA6A	-0.149499	0.000230727
TRIM36	-0.157472	0.000236326
HIST1H1E	0.196778	0.000238905
ADH5	0.15166	0.000240699
SLC22A17	-0.130869	0.000279481
TPGS2	0.171776	0.000285411
HRAS	-0.150566	0.000287301
UBQLN1	-0.1413	0.000291108
ZNF91	-0.128926	0.000293913
RTN2	-0.126807	0.000299031
TTC37	-0.145471	0.000301371
SP3	-0.150711	0.000304804
ATP5G1	-0.145066	0.000320008
UBA52	0.117821	0.000343144
F2R	0.138578	0.000344413
UBC	-0.0874905	0.000353048
SSR2	0.134024	0.000365684
FAR1	-0.138045	0.000368735
ARPC5L	-0.153754	0.000376439
JAKMIP2	-0.132089	0.000439359
GNG5	0.154611	0.000443872
KCTD13	-0.144633	0.00052238
RNF187	-0.126622	0.000535599
DNAJC21	0.167806	0.000552193
TMEM14C	0.149975	0.000555966
GNPTAB	-0.142846	0.000575123
KIF21B	-0.155996	0.000588295
KIF1A	-0.139283	0.000592451
PGRMC2	0.173393	0.000624951
HUWE1	-0.129344	0.000677669
EVL	0.151715	0.000693404
STMN3	-0.130531	0.000696586
SHTN1	-0.164648	0.000713784
HMGN1	-0.107703	0.000723511
FEZ2	-0.150112	0.000739619
ZNF254	0.146351	0.000751378
NUDCD3	-0.13137	0.000761295
WASF1	-0.132799	0.000795666
HDAC9	0.14352	0.000803611
CAMK2N1	-0.105669	0.000825131
ARL6IP1	-0.140774	0.000846297
CSNK1G3	-0.158034	0.000871698
TSPAN5	0.17335	0.000883927
NCOA4	-0.12112	0.000889059
RAB3A	-0.1611	0.000891567
DNAJC7	-0.143901	0.000974168
BLCAP	0.192001	0.000982636
SAT1	0.168397	0.00106314
CLK1	-0.16179	0.00110161
RPS26	0.10505	0.0011688
GRIA3	0.162456	0.00117858
PLPPR1	-0.141708	0.00118401
DCX	-0.0935792	0.00121728
NOVA1	-0.164219	0.00125039
ZEB1	0.198226	0.00136234
ENAH	-0.129107	0.00149212
WSB1	0.122486	0.00159166
C14orf132	-0.157214	0.00161231
ARMC1	-0.139844	0.00162425
CCDC88A	-0.145563	0.00174144
ZFAS1	0.137024	0.00177911
CDKL5	-0.134119	0.00187799
PTP4A2	-0.129478	0.00191251
NHSL1	0.179932	0.00204323
PRKAR1A	-0.156139	0.00204878
ANKRD17	-0.122439	0.00212617
CASC15	0.134956	0.00216045
LAPTM4B	0.13919	0.00226834
ST13	0.144588	0.00234312
ATF4	-0.146727	0.00240157
TUBB2B	-0.0749609	0.00240782
EIF4B	0.110698	0.00255725
DCTN3	-0.113171	0.00258828
MIR181A1HG	0.167161	0.00270222
TPI1	0.162581	0.00270508
KBTBD2	0.146774	0.00271168
BCLAF1	-0.109566	0.00274127
ETFB	-0.149507	0.00280084
USP22	-0.122055	0.0028674
FOXJ3	-0.137359	0.0029801
SYNCRIP	-0.132408	0.00301079
RBM3	-0.116956	0.00309469
SGIP1	0.137959	0.00313598
PPP2R1A	-0.135136	0.00330005
ALKBH7	0.161516	0.00349737
CPNE1	0.136802	0.00352676
CYCS	-0.142052	0.00375374
CSAD	0.15336	0.00417303
RNF11	-0.136223	0.00437254
ROBO1	-0.144069	0.00484265
SCD5	-0.149	0.00485848
ARHGAP33	-0.106226	0.00492276
LIMA1	0.116482	0.00516514
AASDHPPT	-0.125962	0.00518176
PLXNA4	0.193002	0.00522693
NUMA1	0.127614	0.00530193
EPB41L5	0.144501	0.00539443
SLC25A4	-0.130026	0.00547939
KMT5B	-0.123714	0.00568923
GLTSCR2	0.130234	0.00583695
AKAP6	-0.148981	0.0059516
CALM2	-0.0880813	0.00599087
CCT5	-0.144389	0.00601568
PEBP1	-0.0790635	0.00603498
PWAR6	-0.122712	0.00630035
SLC3A2	-0.189119	0.00632616
BEX1	-0.0951071	0.00645891
WASF2	0.145813	0.00652656
IP6K2	-0.115243	0.00659893
CHD9	0.125764	0.00687374
DST	-0.154332	0.00690871
EIF3D	0.141	0.00704493
UBTF	-0.118135	0.00704944
MYO9A	-0.119186	0.00707283
SEC62	-0.138802	0.00722269
OPTN	-0.124075	0.00730017
MYEOV2	-0.149309	0.00748818
DENND5B	-0.148232	0.00769783
PRDM2	-0.136316	0.0079968
GNG4	0.155232	0.00833791
RAP1GDS1	-0.133588	0.00838553
GDAP1	-0.112423	0.0085719
IRS2	-0.135708	0.00863582
TERF2IP	-0.096037	0.00903599
PHF21A	0.122643	0.00914537
TCF3	0.138802	0.0091483
FEZ1	0.10742	0.00938871
CLASP2	-0.112068	0.00975267
MT-CO3	-0.11205	0.00991474
RUSC2	-0.129476	0.0101293
TMEM30A	-0.158789	0.0106527
MKRN1	-0.114718	0.0110278
FAXC	-0.113329	0.0116642
RPSA	0.107298	0.0117116
KIF3A	-0.115833	0.0118476
NKTR	0.145968	0.0119072
FOXO3	-0.136089	0.0129897
ADGRB2	-0.145163	0.0140703
TIPRL	-0.133149	0.0141055
TIMM17B	0.122176	0.0143119
IGF1R	-0.121204	0.0145808
OPA1	-0.11893	0.0146778
SCAMP5	-0.117972	0.0147976
ZNF883	0.155537	0.0154522
RTN3	-0.0863977	0.0157329
TMA7	-0.129567	0.0159553
CCP110	-0.112596	0.0173598
DNER	0.186631	0.0175948
LAGE3	-0.116218	0.0180079
UBXN4	0.129635	0.0183587
CUX1	0.1413	0.0183996
CKB	-0.0836894	0.0184876
TMEM183A	-0.11594	0.0192418
ASXL3	-0.128468	0.0197708
CERS6	0.150836	0.0198407
PPP1R14B	-0.102291	0.0207277
ZNF260	0.146155	0.0209423
ZCCHC11	0.165713	0.0226437
EBPL	0.118025	0.0243121
RAC3	-0.122459	0.0261035
AKAP13	0.135343	0.0269893
DYNLT1	-0.0986934	0.0271586
PNMA1	-0.109523	0.0275468
PTMS	0.0765138	0.0290228
USP14	-0.116693	0.0300958
PSMD1	-0.114039	0.0301435
H1FX	0.123944	0.0303997
RNF165	-0.113912	0.0313436
CBX4	-0.125214	0.0329422
H3F3A	0.0503775	0.0348111
TCAF1	-0.147881	0.037722
USP9X	-0.108821	0.0393176
CYFIP2	-0.124545	0.0403658
ASH1L	-0.102463	0.0411933
SRI	0.144236	0.0424451
ATMIN	-0.125471	0.042675
UBFD1	-0.127776	0.0429836
GDI1	-0.116077	0.0443718
THYN1	0.128061	0.0444782
EIF4EBP1	-0.122836	0.0484473
SPEN	-0.0986117	0.0487664

## Sheet: iRG
Gene	Average LogFC	Adjusted p-value
ZNF667-AS1	0.905995	4.32801e-229
ZNF677	0.614444	7.57683e-149
PUS7L	0.673124	9.79964e-145
HOXB2	-0.745847	2.62915e-129
CHCHD2	0.688262	4.31534e-106
MAP3K13	0.479881	1.87491e-83
SEZ6L	-0.795093	3.52853e-73
ZNF300	0.438546	1.52224e-67
H1F0	-0.69692	6.20254e-66
NR2F1	0.688051	9.1764e-66
NR2F2	0.578285	2.79837e-52
MN1	0.356194	1.96651e-41
UBB	-0.494039	4.50008e-41
NEAT1	-0.535716	4.54011e-41
CD9	-0.605675	1.87037e-35
LGALS1	-0.721507	6.68233e-35
TMSB4X	0.368226	2.01564e-34
CNTLN	0.411289	5.05385e-33
ZNF506	0.307738	7.62537e-33
ZNF680	0.3509	1.47138e-30
CD59	0.373743	6.08242e-30
SOX5	0.44716	1.72654e-28
RIC3	-0.513141	4.06296e-28
CD24	-0.639607	1.55312e-27
GRID2	-0.43179	7.10042e-27
CEP44	0.325799	8.20744e-27
LMO1	-0.418893	4.88091e-26
CAMK2N1	0.426171	6.10151e-25
PSMG3	0.291296	9.04821e-25
TMEM2	-0.43072	3.60944e-22
TCF4	-0.299814	1.42323e-21
ANXA5	-0.384256	1.45879e-20
ODC1	-0.366932	1.5887e-20
NFIX	-0.294545	6.93856e-20
SERPINE2	-0.364585	1.90831e-19
C5orf30	0.298947	1.26181e-18
CDO1	0.334722	1.55034e-18
MDK	-0.422264	2.17147e-18
C3orf14	-0.248295	8.64344e-18
ALDH7A1	-0.32254	9.58293e-17
C1orf61	-0.342555	3.94892e-16
OLFM1	-0.387085	1.23201e-15
ZNF626	0.247507	1.63868e-15
ID2	-0.326706	3.80857e-15
CHL1	-0.357406	5.22309e-15
KCNG1	0.375683	5.90358e-15
CTTNBP2	-0.260036	4.32791e-14
PLXNC1	0.279408	1.73589e-13
ZNF493	0.221507	1.89643e-13
PEG10	0.395849	2.17891e-13
LTBP4	0.223676	2.42659e-13
SFRP2	0.344962	4.53349e-13
HIST1H1B	0.910339	5.5894e-13
FBLN1	0.301549	8.48578e-13
PRDX2	0.198503	1.24845e-12
SFRP1	0.400722	4.20639e-12
DBI	-0.358606	7.10716e-12
C3orf70	-0.278136	1.65799e-11
RAD51C	0.174243	6.86219e-11
SPAG9	0.25	8.00564e-11
SPTBN1	-0.294163	1.30677e-10
LINC00461	-0.290049	2.15967e-10
PTPRD	-0.309708	3.18277e-10
NEIL3	0.220279	4.80181e-10
S100B	-0.38336	5.84449e-10
PLAGL1	0.234698	8.41697e-10
LRRTM3	0.218145	9.27321e-10
BICD1	0.211337	1.11979e-09
B3GAT2	-0.265638	1.23074e-09
HEPN1	-0.233083	5.23556e-09
METRN	-0.411443	1.12575e-08
SLC35F1	-0.269405	2.30498e-08
MARK1	0.26592	3.26943e-08
EPB41L2	-0.235054	4.66401e-08
MT-ND3	-0.206836	5.65607e-08
FABP5	-0.359368	1.39054e-07
PAK1	0.187646	1.55771e-07
ANK2	-0.311847	5.39812e-07
CDC42EP3	0.253245	1.85345e-06
LRP8	0.204379	2.25436e-06
RPN2	0.286619	2.89285e-06
PDPN	0.205209	3.27504e-06
OSBPL1A	-0.200477	3.53229e-06
ROBO2	-0.207786	3.88097e-06
BTG2	0.281262	4.89736e-06
SGK223	0.185404	6.03886e-06
FGFR1	0.164137	6.32263e-06
FAM171B	-0.308427	7.26878e-06
PFKP	-0.186667	7.70672e-06
DLGAP1	0.145803	1.1178e-05
SLC44A1	0.181101	1.28872e-05
INPP5F	0.17753	1.43385e-05
SNCAIP	0.236339	1.60457e-05
PDLIM3	0.166206	1.64718e-05
DCLK2	-0.232524	2.08054e-05
GLI3	0.207791	2.61004e-05
RAMP2	0.151514	2.70846e-05
RNF180	0.143627	2.84939e-05
PGP	0.172998	3.15198e-05
NAV1	-0.202413	3.75477e-05
HMGN3	0.173521	4.09879e-05
RPS28	-0.139676	4.11472e-05
NFIA	-0.163106	4.48282e-05
CXCR4	0.197997	5.20602e-05
SMARCA2	0.156649	5.66342e-05
LRP6	0.1682	5.96323e-05
SMS	0.25154	6.67764e-05
NDUFA4	-0.138643	8.36953e-05
SPARC	0.166903	0.000109121
KIF5C	0.184061	0.000125553
VCL	0.171112	0.000139516
FOS	-0.298161	0.000150664
GOLM1	-0.25318	0.000167618
ENO1	-0.211065	0.000174572
MAPT	-0.257134	0.000202839
FGFBP3	0.247686	0.000205328
ZNF704	0.224025	0.000268057
HSP90AB1	-0.154292	0.000275333
LTBP1	0.212297	0.000322913
NUCB2	0.191441	0.000433794
SYT1	-0.272324	0.000451523
NSMCE1	0.128129	0.000469572
RGCC	-0.227604	0.000507396
RAB8B	0.163234	0.000515233
FOSB	-0.238062	0.000637941
TLE1	0.184638	0.000645459
PPP1CB	0.235519	0.000836295
AFF3	-0.14799	0.000868314
ITGA2	0.190936	0.000949047
NEDD4L	0.1862	0.000951428
DNAJA1	-0.161637	0.0010114
SEMA5B	0.118418	0.00101282
SRP14	-0.132264	0.00118219
BCAN	-0.244506	0.0011997
SCD	0.243887	0.0015152
MYO10	-0.208089	0.00155834
HN1	-0.171117	0.00161907
ELAVL4	0.192522	0.0021215
GNG5	-0.152718	0.00228131
MGST3	0.151045	0.00251721
NOVA1	-0.317859	0.00261984
BTG1	0.199933	0.00262853
LITAF	-0.205861	0.00297228
ZFHX4	-0.203973	0.00297819
RPS12	-0.132629	0.0032626
TMEM131	-0.239595	0.00352437
HSPA8	-0.170162	0.00355878
MAP1LC3A	-0.218509	0.0039508
MT-CO1	0.116718	0.00400025
OPHN1	-0.193294	0.00482443
SOX9	-0.236845	0.0050686
NAP1L1	0.137404	0.00514214
CALM1	-0.15474	0.00629632
PLEKHA8	0.138632	0.00786556
TBC1D15	-0.162537	0.00843341
HYI	0.118723	0.00854973
TMEM158	0.341569	0.00922509
LARP1B	0.156911	0.00925044
NCAN	-0.271289	0.00926263
PHIP	0.185769	0.00942424
SSBP3	-0.142709	0.0101208
APC	-0.193666	0.0101816
GRIA2	-0.299151	0.0108238
LINC00511	-0.216463	0.010923
CTBP2	0.200081	0.0113896
OLIG1	0.228253	0.0120749
SGCE	0.128034	0.0130279
FUT8	0.168666	0.0133782
PRKCA	0.209016	0.0161377
ATP2B4	0.135541	0.0162217
GPM6B	-0.171174	0.0162519
LDHB	-0.124982	0.0165616
GPC1	0.144697	0.0169775
FHL1	-0.207345	0.0173361
SH3RF1	0.142422	0.0188059
INSM1	-0.146501	0.0199833
DACH1	-0.181145	0.0214678
MOB3B	0.172	0.0220751
NRG1	0.15611	0.0223082
HDAC9	0.147428	0.0240315
SF3A2	0.138529	0.0250832
PELI2	0.109325	0.026514
SQLE	0.191436	0.0288231
TMTC4	0.159438	0.0288951
ZNF83	0.14065	0.0289035
CCNI	0.163913	0.0313006
NPC2	0.139595	0.0316815
MZT2A	0.124837	0.0330441
PSAT1	-0.283802	0.0337022
VOPP1	0.175481	0.0342604
AMER2	0.203968	0.0376134
NME1	-0.161344	0.0387593
HMGCR	0.146672	0.0474283
MMAB	0.107634	0.0484376

## Sheet: IN
Gene	Average LogFC	Adjusted p-value
HOXB2	-1.43043	1.64206e-122
MEIS2	-1.50265	1.47716e-111
ZNF667-AS1	1.02487	1.50363e-108
HOXB3	-1.24197	2.19378e-103
PPFIBP1	-1.12207	6.36133e-52
CD24	-0.741126	5.1774e-44
SLC38A1	-0.934952	7.50048e-38
NR2F1	0.799423	2.26671e-34
PTPRD	-0.835156	1.65374e-32
EPHA5	0.925446	1.25842e-28
CXCR4	0.848069	1.94028e-28
TMEM123	0.609735	1.37924e-27
CHCHD2	0.530095	3.10197e-27
MAFB	-0.73267	2.33661e-25
AFF3	-0.794812	1.63765e-22
TOX	-0.545884	6.38854e-22
TSHZ1	-0.646512	1.35616e-21
PLS3	0.599372	1.46898e-21
PDE4DIP	0.572894	3.23769e-19
KLHL23	-0.625548	1.6439e-18
SOX6	0.57655	2.58567e-18
FABP7	-0.435624	6.30312e-18
NR2F2	0.518198	1.2865e-17
LSAMP	-0.633837	9.15363e-16
SCGN	0.664183	1.69272e-15
C11orf96	0.499314	1.0129e-14
PBX1	-0.545122	2.41574e-14
ACTG1	0.311035	2.58956e-14
BCL11B	0.514446	4.27901e-14
H1F0	-0.466205	4.35495e-14
RAB3IP	0.501096	1.27707e-13
TOX3	0.453106	1.37189e-13
SEZ6L	-0.478879	3.7115e-13
SOX5	0.467702	8.95326e-13
CAMK2N1	0.507171	1.48238e-12
KIF2A	0.419359	4.46326e-12
UBB	-0.377704	1.3846e-11
RAB8B	0.453294	1.48239e-11
CCND2	0.296015	2.88184e-11
GADD45G	0.508836	1.03189e-10
IGFBP5	0.647923	4.5568e-10
CLVS2	-0.525083	1.03164e-09
FABP5	-0.885833	1.20981e-09
TMSB4X	0.330209	2.75375e-09
CCDC88A	0.431715	2.99344e-09
PDZRN3	0.418727	5.14334e-09
NETO2	0.373554	7.47594e-09
DLX6-AS1	0.342748	8.68462e-09
RPL30	0.219568	8.96776e-09
MAGI3	0.411846	1.15071e-08
TMEM2	-0.445339	1.19111e-08
RASD1	0.445187	1.27178e-08
NREP	-0.318915	1.30924e-08
LBH	-0.431332	1.74928e-08
LMO3	-0.500836	1.90828e-08
RPS15A	0.247122	2.72318e-08
MAP1B	-0.226414	4.49567e-08
SHTN1	-0.606488	4.67753e-08
CDKN1B	0.320874	7.87441e-08
ANK2	-0.441328	9.62738e-08
CCNI	0.274059	1.3731e-07
APC	-0.35298	3.37819e-07
HIST1H1E	0.32255	3.61935e-07
RPL19	0.214734	4.24729e-07
ZNF493	0.332595	4.63784e-07
STMN2	-0.271943	6.36781e-07
TCF12	-0.375095	9.50805e-07
RPS13	0.208602	1.02974e-06
RPL6	0.24848	1.66587e-06
EEF1A1	0.185034	1.68883e-06
SMOC1	0.346126	1.99784e-06
GNB2L1	0.224198	2.02336e-06
PLK2	0.466513	2.18522e-06
EFNB2	0.397822	2.32641e-06
SSBP2	0.429524	3.06637e-06
MYT1L	0.357725	3.2982e-06
NSG1	-0.367263	4.00035e-06
MOB3B	0.365777	5.74615e-06
MEST	0.404981	5.95878e-06
RPL32	0.189457	7.56814e-06
KITLG	-0.359332	9.85795e-06
RPL11	0.186704	1.26135e-05
HN1	-0.20842	1.57157e-05
TMOD2	-0.345389	1.68138e-05
CD47	-0.43211	1.7999e-05
TSC22D2	0.306708	3.10852e-05
RPL10	0.185863	3.14602e-05
RPS23	0.197003	3.32076e-05
PFN2	0.263906	4.61954e-05
MT-ND3	-0.271081	5.32841e-05
ELAVL4	0.280359	5.48587e-05
TIAM2	-0.400895	5.6043e-05
CLIC1	0.267665	6.86397e-05
POU2F1	0.401511	7.88046e-05
RPL7A	0.189185	8.75961e-05
FOS	-0.337069	9.01302e-05
RTN4	-0.217343	9.54061e-05
ADGRB3	0.365341	0.000105194
RPS24	0.1601	0.000147497
PRKCA	0.340236	0.000174641
POU3F4	0.302508	0.000180895
MYO6	-0.36703	0.000216695
DLX2	0.223808	0.000222014
PHKB	0.287289	0.000237738
ODC1	-0.281592	0.000257149
GAD2	0.366177	0.000262459
UXT	0.272702	0.000275055
ARHGAP21	0.271342	0.000289751
TUBA1B	0.271995	0.000298355
RPS7	0.201602	0.000321445
BAZ2B	-0.330165	0.000358605
RPL34	0.200712	0.000562163
RTN1	-0.23652	0.000888687
RPL13	0.149563	0.000985648
ROBO1	-0.374258	0.00104716
NACA	0.17467	0.00112465
MYCBP2	-0.311164	0.00129431
SP8	0.264477	0.00146547
PPP3CA	0.354124	0.00147662
RPL26	0.209487	0.00191154
PHYHIPL	-0.421902	0.00215746
RAN	-0.253227	0.00218528
TUBB2A	0.234957	0.00224254
SLAIN1	-0.35938	0.0024612
RPL35A	0.174352	0.00407553
RPS27A	0.153854	0.00438984
TPT1	0.166182	0.00598315
CHL1	-0.358049	0.00599341
ELOVL6	-0.462258	0.0108846
NFIX	-0.236129	0.0127697
MXI1	0.246296	0.0128946
MLLT3	0.268298	0.0175552
VIM	-0.131593	0.0193358
CSRNP3	0.28996	0.0197456
SERINC1	-0.250076	0.0200067
ZSWIM6	-0.354765	0.0245031
FAM213A	-0.251359	0.0346006
RPL8	0.152337	0.0355427
SLCO5A1	-0.293647	0.0371051
DLEU2	0.315922	0.0383217
RPS21	0.21647	0.046556

## Sheet: OL_OPC
Gene	Average LogFC	Adjusted p-value
ZNF667-AS1	0.907715	3.13743e-45
PUS7L	0.828471	2.49753e-37
CHCHD2	0.611223	8.32035e-18
SMOC1	0.400394	8.49426e-10
S100B	-0.544309	1.01538e-09
H1F0	-0.607064	1.47616e-08
HIST1H1E	0.498582	2.01261e-08
NR2F1	0.542717	5.95057e-08
CAMK2N1	0.527434	1.18281e-07
UBB	-0.424784	2.34371e-07
FABP7	-0.475836	4.64886e-07
PTPRS	0.442651	7.68841e-07
GRIA2	-0.466712	8.21822e-07
CD9	-0.511127	9.48394e-07
CCND1	-0.649263	1.04112e-06
RGCC	-0.588213	1.16937e-06
ZNF493	0.349799	7.96295e-05
MARCKS	0.279175	9.14859e-05
ZNF626	0.357717	0.000135302
APBB2	-0.427485	0.000431979
HIP1	0.387142	0.000536422
ANXA5	-0.439863	0.000600021
PLXNA2	0.416987	0.00102749
ROBO2	-0.386983	0.0014974
CD24	-0.367891	0.00212629
DBI	-0.269717	0.00273182
BTG2	0.393173	0.00328893
MAPK10	0.340303	0.006163
PIK3R1	0.279504	0.0124075
PLXNC1	0.357584	0.0127569
C1orf61	-0.299334	0.0150151
C3orf70	-0.421301	0.0150327
GRID2	-0.503606	0.0151638
VCAN	-0.444591	0.0155872
LGALS1	-0.63908	0.0181504
ODC1	-0.351325	0.0188223
IGFBP5	1.13897	0.0212393
CALM1	-0.323631	0.0229688
HOPX	-0.528297	0.0323769
BNIP3	-0.49346	0.0362298
HEPN1	-0.410196	0.0393389
SRRM2	0.206368	0.0455262

## Sheet: IP
Gene	Average LogFC	Adjusted p-value
ZNF667-AS1	0.878958	4.19259e-18
ZNF677	0.749913	2.78625e-15
HMGN2	-0.689472	1.25444e-13
PUS7L	0.672978	6.08353e-12
H1F0	-0.891181	2.43431e-10
FOS	-1.00385	4.82486e-10
CHCHD2	0.561626	2.99343e-09
NR2F1	0.626333	1.64103e-07
ENC1	0.671801	2.79144e-07
NR2F2	0.782759	4.8796e-07
SEZ6L	-0.68178	4.9097e-06
C1orf61	-0.473571	0.000393453
KCNG1	0.683255	0.000754396
ROBO2	-0.527441	0.000781302
MALAT1	-0.25426	0.000978406
NPY	0.617758	0.00108891
SVIL	0.496179	0.00111347
PDLIM4	-0.52963	0.00112413
MAGI1	0.54262	0.00235753
DLGAP1	0.472732	0.0039996
MT-ND3	-0.330268	0.00623653
LGALS1	-0.660615	0.00707646
CDON	-0.469486	0.0115782
CTDSP2	0.452323	0.0122703
GRIA2	-0.548547	0.013824
B2M	-0.478533	0.013998
EGR1	-0.466247	0.02037
ROBO1	-0.556849	0.0228404
CCNI	0.28867	0.0249632
TMSB4X	0.281919	0.0357113
TAC3	-0.750421	0.0367757
TMEM158	0.443277	0.0412569
SMS	0.584743	0.0430018

## Sheet: oRG
Gene	Average LogFC	Adjusted p-value
ZNF667-AS1	0.99453	7.74323e-37
ZNF677	0.743517	5.03552e-26
PUS7L	0.658468	1.80697e-20
GFAP	-1.08605	1.10349e-17
EDNRB	0.545219	1.26781e-12
CHCHD2	0.552471	4.29478e-12
LY6H	0.695439	4.01296e-11
NTRK2	0.832801	4.88468e-11
H1F0	-0.706107	1.03862e-10
NR2F2	0.58455	1.38793e-10
NR2F1	0.602501	9.1455e-10
CAMK2N1	0.672353	1.08487e-09
LGALS1	-0.715647	4.47227e-08
CA12	0.534764	6.43084e-08
SMOC1	0.685249	1.39957e-07
CD59	0.419532	3.04243e-07
NEAT1	-0.718631	8.56779e-06
PDLIM1	-0.418746	9.16728e-06
SEMA5A	-0.628203	2.50333e-05
PEAK1	0.464988	4.30905e-05
UBB	-0.415498	6.17208e-05
SFRP1	0.756951	0.000170689
CALM1	-0.333813	0.000216604
SEZ6L	-0.472702	0.00026067
S100B	-0.5541	0.00038129
ZNF506	0.393672	0.000554702
LRRTM3	0.412096	0.000787435
TLE1	0.408416	0.00407828
ZNF626	0.322919	0.0042323
LIX1	0.419871	0.00522636
CHL1	-0.361178	0.00754483
TMEM161B	0.320298	0.00762138
HOPX	-0.446992	0.00930232
ZNF680	0.32932	0.00990905
PLXNC1	0.404144	0.01003
NKAIN4	0.419396	0.0138448
ATP2B4	0.350254	0.016124
MFGE8	0.44364	0.0246824
RAB8B	0.337549	0.0330183
HMGN2	-0.303641	0.0341643
NPY	0.42952	0.0394024

## Sheet: tRG
Gene	Average LogFC	Adjusted p-value
ZNF667-AS1	1.57444	4.87077e-150
ZNF677	0.826726	2.59908e-77
PUS7L	0.563023	5.47357e-49
MAP3K13	0.598598	4.6397e-45
ZNF506	0.528444	1.60626e-30
LGALS1	-1.0221	1.11415e-27
CHCHD2	0.623099	1.09508e-26
NR2F2	0.48641	6.9051e-25
GABRA2	-0.665703	3.25636e-23
MT-ND4	-0.997321	9.55731e-21
MT-ND3	-1.20571	1.65303e-20
OLFM2	-0.507316	1.80715e-19
INPP5F	0.432143	1.96714e-19
LINC01021	0.546064	1.5858e-18
GPX3	-0.717393	7.16626e-18
CNTLN	0.409538	8.43161e-18
MT-ATP6	-0.999737	1.08728e-17
MT-ND1	-1.06544	2.76735e-17
MT-CO2	-0.996573	3.2293e-16
MT-ND2	-1.01903	5.53312e-16
MT-ND4L	-0.965767	5.86453e-16
MT-CYB	-1.05064	8.77713e-16
CEP44	0.461424	6.63723e-15
CA9	-0.560041	9.42808e-15
TNC	-0.841656	1.06698e-14
MT-CO1	-0.963482	1.16652e-14
MT-CO3	-1.00196	1.40547e-14
CLU	-0.649157	6.91288e-13
TRIM9	-0.574676	1.26683e-12
NFIX	-0.481825	3.20141e-12
APOE	-1.15358	7.85192e-12
AQP4	-0.505354	1.90864e-11
DBI	-0.56056	2.00213e-11
MT-ND5	-0.866223	5.72774e-11
NPY	0.862204	1.99124e-10
H1F0	-0.462382	8.86168e-10
TFRC	0.411157	1.03716e-09
PSMG3	0.355191	1.79064e-09
MT-ND6	-0.43674	2.19213e-09
ZNF841	0.259719	4.08951e-09
NCAN	-0.545042	7.64752e-09
GADD45G	0.420318	8.76411e-09
B2M	-0.458842	9.63546e-09
S100A16	-0.393253	1.56589e-08
MAPT	-0.47332	1.70492e-08
TMEM161B-AS1	0.433741	1.76551e-08
OCIAD2	0.449411	2.86354e-08
BTG1	0.33251	6.38125e-08
MTRNR2L12	-0.5584	6.66184e-08
MT-ATP8	-0.318379	8.6134e-08
MYO10	-0.470484	1.16671e-07
ZNF626	0.231863	1.35736e-07
MARCKS	0.340545	1.8337e-07
BTG2	0.461869	5.5941e-07
FBXO8	0.216264	5.96892e-07
UBC	0.249058	1.06176e-06
ANXA5	-0.363804	1.69265e-06
ZNF493	0.30666	2.9066e-06
ZNF680	0.228665	5.34117e-06
CDKN1A	0.414203	8.70346e-06
BCAN	-0.525554	8.78595e-06
GNG5	-0.310977	1.17916e-05
FAM134B	-0.384953	1.1913e-05
SLC35F1	-0.345773	1.19497e-05
TRIM4	0.284593	1.32623e-05
HES5	0.354825	1.39076e-05
ALDOA	0.316998	1.80971e-05
RTN1	-0.562299	2.36822e-05
HIST1H1C	0.398873	3.03755e-05
KDM4B	0.301614	3.3069e-05
ACTN1	-0.3407	5.7596e-05
PDLIM4	-0.483649	6.12064e-05
COASY	0.22374	6.22107e-05
DPYSL2	-0.426015	7.03255e-05
PMP2	-0.485258	8.19726e-05
PTGDS	0.54829	0.000117279
MOXD1	-0.481014	0.000120407
NR2F1	0.435253	0.000184001
ASCL1	0.331641	0.000199768
PSAT1	-0.510041	0.000236148
SEPW1	-0.448173	0.000262387
NFIA	-0.390273	0.000300846
HLA-A	-0.324139	0.000344557
HEPN1	-0.348029	0.000368359
SVIL	0.228128	0.00038718
TMEM123	0.301384	0.000388814
FTL	0.416273	0.000400696
CST3	-0.908829	0.00040381
PTPRZ1	-0.684318	0.00051177
CEP85L	0.303877	0.000581154
TMSB4X	0.189506	0.000717346
FAM171B	-0.396899	0.000849465
VAMP2	0.241008	0.000952325
C1orf54	-0.377744	0.000955315
DYNLL1	-0.287003	0.00125752
RP11-849I19.1	-0.301984	0.00154016
MGST1	0.26712	0.0015734
SDSL	-0.313003	0.00159544
TIMP2	-0.370376	0.00162647
CSPG5	-0.42749	0.00171161
MLLT11	0.32786	0.00171987
HOPX	-0.663755	0.00180919
CTA-29F11.1	0.325037	0.0019977
CITED2	0.291058	0.00201106
PRDX1	0.263903	0.00242902
CADM2	-0.232464	0.00256635
FDFT1	0.327489	0.00339211
IGFBP2	0.265578	0.00339421
IGF2BP2	0.252467	0.00340347
PLPP5	0.224533	0.00343103
TRMT112	0.273788	0.00391804
MSMO1	0.394586	0.00427062
LTBP1	-0.336841	0.00490774
DHRS3	0.281745	0.0050348
YWHAZ	0.279474	0.00517921
SMIM10L1	0.261358	0.00527397
FOS	-0.607285	0.00711356
PTGES3	0.207334	0.00718741
ATP1A2	-0.321426	0.00738187
PURB	0.234813	0.00807235
IDI1	0.404565	0.0104941
SCRG1	-0.479898	0.0106953
ZNF706	0.267497	0.011334
IER5L	0.249339	0.0113823
LMO4	-0.321386	0.0126666
C4orf48	-0.367107	0.0135158
SLC1A2	-0.367085	0.0143905
HIST1H1E	0.314369	0.0159966
TOB1	0.206357	0.0162526
TNFRSF12A	-0.470892	0.0175497
JUND	0.244134	0.0175907
CNN3	-0.367189	0.0188037
HDAC9	0.226017	0.019091
FAM60A	0.204084	0.019384
BTAF1	0.169564	0.0227148
PGRMC2	0.239869	0.0262591
CAMK1	-0.269767	0.027319
MIS18A	0.185861	0.0276437
CD44	-0.37573	0.0281593
CD99	-0.296545	0.0300887
CYB5A	0.304176	0.0408367
GULP1	0.183097	0.0432372
KCNQ1OT1	0.243344	0.0443257
WDR1	-0.250806	0.0478151
