# Supplementary material for: Human ALS/FTD brain organoid slice cultures display distinct early astrocyte and targetable neuronal pathology
Source: Nat Neurosci. 2021 Oct 21;24(11):1542–54. doi: 10.1038/s41593-021-00923-4 (PMC8553627; doi:10.1038/s41593-021-00923-4)
Supplement: Supplementary file 6 — Top 25 GO terms per cell type for C9-L1 and C9-L2 ALI-COs. [file 41593_2021_923_MOESM6_ESM.xlsx]

## Sheet: Overlapping GO terms in AC
TOP 25 GO Terms for Astroglia_C9-L2 DEGs	GO codes	Adjusted p-value		TOP 25 GO Terms for Astroglia_C9-L1 DEGs	GO codes	Adjusted p-value
cotranslational protein targeting to membrane	GO:0006613)	4.88e-22		SRP-dependent cotranslational protein targeting to membrane	GO:0006614)	4.56e-26
protein targeting to ER	GO:0045047)	7.53e-22		cotranslational protein targeting to membrane	GO:0006613)	7.47e-26
SRP-dependent cotranslational protein targeting to membrane	GO:0006614)	7.53e-22		protein targeting to ER	GO:0045047)	1.54e-25
viral gene expression	GO:0019080)	3.14e-20		viral gene expression	GO:0019080)	3.19e-24
nuclear-transcribed mRNA catabolic process, nonsense-mediated decay	GO:0000184)	4.49e-20		nuclear-transcribed mRNA catabolic process, nonsense-mediated decay	GO:0000184)	4.08e-24
viral transcription	GO:0019083)	4.97e-20		viral transcription	GO:0019083)	4.29e-24
viral process	GO:0016032)	1.24e-18		peptide biosynthetic process	GO:0043043)	4.08e-22
nuclear-transcribed mRNA catabolic process	GO:0000956)	2.34e-17		viral process	GO:0016032)	5.16e-22
peptide biosynthetic process	GO:0043043)	1.66e-14		cellular protein metabolic process	GO:0044267)	9.49e-22
cellular protein metabolic process	GO:0044267)	9.44e-14		nuclear-transcribed mRNA catabolic process	GO:0000956)	1.35e-19
rRNA metabolic process	GO:0016072)	6.99e-13		translation	GO:0006412)	4.98e-19
translation	GO:0006412)	8.73e-13		rRNA metabolic process	GO:0016072)	3.29e-18
rRNA processing	GO:0006364)	5.58e-12		rRNA processing	GO:0006364)	3.86e-18
ribosome biogenesis	GO:0042254)	9.76e-11		ribosome biogenesis	GO:0042254)	5.17e-17
ncRNA processing	GO:0034470)	1.02e-10		ncRNA processing	GO:0034470)	5.36e-17
cytoplasmic translation	GO:0002181)	9.03e-08		cellular macromolecule biosynthetic process	GO:0034645)	3.26e-14
cellular macromolecule biosynthetic process	GO:0034645)	1.5e-07		gene expression	GO:0010467)	4.63e-13
gene expression	GO:0010467)	1.66e-07		cytoplasmic translation	GO:0002181)	4.09e-12
negative regulation of programmed cell death	GO:0043069)	4.9e-07		hydrogen peroxide metabolic process	GO:0042743)	6.5e-05
negative regulation of apoptotic process	GO:0043066)	8.76e-07		cellular response to oxidative stress	GO:0034599)	7.68e-05
cholesterol biosynthetic process	GO:0006695)	1.74e-05		positive regulation of purine nucleotide biosynthetic process	GO:1900373)	0.000157
regulation of cell morphogenesis involved in differentiation	GO:0010769)	2.07e-05		cellular response to cadmium ion	GO:0071276)	0.000403
secondary alcohol biosynthetic process	GO:1902653)	2.07e-05		hydrogen peroxide catabolic process	GO:0042744)	0.000412
regulation of apoptotic process	GO:0042981)	2.64e-05		response to cadmium ion	GO:0046686)	0.000521
sterol biosynthetic process	GO:0016126)	5.07e-05		negative regulation of growth	GO:0045926)	0.000825
KEY				KEY
Bold: 18 overlapping terms				Bold: 18 overlapping terms
Red: Top 3 most significant amongst the overlapping terms				Red: Top 3 most significant amongst the overlapping terms

## Sheet: Overlapping GO terms in DLNs
TOP 25 GO Terms for DLN_C9-L2 DEGs				TOP 25 GO Terms for DLN_C9-L1 DEGs
SRP-dependent cotranslational protein targeting to membrane	GO:0006614)	2.53e-49		axonogenesis	GO:0007409)	5.02798e-08
protein targeting to ER	GO:0045047)	5.51e-47		neuron projection morphogenesis	GO:0048812)	2.46095e-05
cotranslational protein targeting to membrane	GO:0006613)	7.48e-47		generation of neurons	GO:0048699)	5.25729e-05
viral gene expression	GO:0019080)	3.37e-42		neuron migration	GO:0001764)	5.55324e-05
nuclear-transcribed mRNA catabolic process, nonsense-mediated decay	GO:0000184)	8.35e-42		axon development	GO:0061564)	6.28353e-05
viral transcription	GO:0019083)	1.21e-41		cell morphogenesis involved in neuron differentiation	GO:0048667)	7.24728e-05
peptide biosynthetic process	GO:0043043)	2.5e-34		axon guidance	GO:0007411)	0.000218504
nuclear-transcribed mRNA catabolic process	GO:0000956)	3.07e-33		regulation of collateral sprouting	GO:0048670)	0.000383789
viral process	GO:0016032)	9.41e-29		sympathetic nervous system development	GO:0048485)	0.000573645
rRNA metabolic process	GO:0016072)	6.6e-28		sympathetic ganglion development	GO:0061549)	0.00107917
rRNA processing	GO:0006364)	1e-27		neuron projection development	GO:0031175)	0.00148103
translation	GO:0006412)	1.21e-27		ganglion development	GO:0061548)	0.00148103
ribosome biogenesis	GO:0042254)	2.43e-25		negative regulation of neuron projection development	GO:0010977)	0.00150146
ncRNA processing	GO:0034470)	2.8e-25		negative regulation of cell projection organization	GO:0031345)	0.00389198
cellular protein metabolic process	GO:0044267)	1.95e-20		semaphorin-plexin signaling pathway involved in neuron projection guidance	GO:1902285)	0.00389198
cytoplasmic translation	GO:0002181)	1.04e-19		positive regulation of epithelial cell proliferation	GO:0050679)	0.0039692
cellular macromolecule biosynthetic process	GO:0034645)	1.18e-18		neuron projection extension	GO:1990138)	0.00588938
gene expression	GO:0010467)	8.49e-18		SRP-dependent cotranslational protein targeting to membrane	GO:0006614)	0.00597661
nervous system development	GO:0007399)	1.43e-08		positive regulation of receptor binding	GO:1900122)	0.00618926
axon guidance	GO:0007411)	1.09e-06		regulation of neuron projection development	GO:0010975)	0.00701256
neuron development	GO:0048666)	0.000119		cotranslational protein targeting to membrane	GO:0006613)	0.00701256
axonogenesis	GO:0007409)	0.000121		protein targeting to ER	GO:0045047)	0.0090177
ribosome assembly	GO:0042255)	0.000164		regulation of axonogenesis	GO:0050770)	0.0128779
neuron migration	GO:0001764)	0.000434		neuron projection extension involved in neuron projection guidance	GO:1902284)	0.0128779
regulation of axonogenesis	GO:0050770)	0.000891		axon extension involved in axon guidance	GO:0048846)	0.0128779
KEY				KEY
Bold: 18 overlapping terms				Bold: 18 overlapping terms
Red: Top 3 most significant amongst the overlapping terms				Red: Top 3 most significant amongst the overlapping terms

## Sheet: Astroglia_C9-L1
Term	P-value	Adjusted P-value	Genes
SRP-dependent cotranslational protein targeting to membrane (GO:0006614)	2.79e-29	4.56e-26	RPL41;RPL32;RPL31;RPL23;RPS6;RPS3A;RPL9;RPL7;RPS4X;RPS15;RPS26;RPL7A;RPS17;RPL37A;RPL36;RPL35;RPL24;RPL13;RPL38;RPL27;RPL37;RPL29;RPL39;RPS24
cotranslational protein targeting to membrane (GO:0006613)	9.14e-29	7.47e-26	RPL41;RPL32;RPL31;RPL23;RPS6;RPS3A;RPL9;RPL7;RPS4X;RPS15;RPS26;RPL7A;RPS17;RPL37A;RPL36;RPL35;RPL24;RPL13;RPL38;RPL27;RPL37;RPL29;RPL39;RPS24
protein targeting to ER (GO:0045047)	2.82e-28	1.54e-25	RPL41;RPL32;RPL31;RPL23;RPS6;RPS3A;RPL9;RPL7;RPS15;RPS26;RPS4X;RPL7A;RPS17;RPL37A;RPL36;RPL35;RPL24;RPL13;RPL38;RPL27;RPL37;RPL29;RPL39;RPS24
viral gene expression (GO:0019080)	7.8e-27	3.19e-24	RPL41;RPL32;RPL31;RPL23;RPS6;RPS3A;RPL9;RPL7;RPS15;RPS26;RPS4X;RPL7A;RPS17;RPL37A;RPL36;RPL35;RPL24;RPL13;RPL38;RPL27;RPL37;RPL29;RPL39;RPS24
nuclear-transcribed mRNA catabolic process, nonsense-mediated decay (GO:0000184)	1.25e-26	4.08e-24	RPL41;RPL32;RPL31;RPL23;RPS6;RPS3A;RPL9;RPL7;RPS15;RPS26;RPS4X;RPL7A;RPS17;RPL37A;RPL36;RPL35;RPL24;RPL13;RPL38;RPL27;RPL37;RPL29;RPL39;RPS24
viral transcription (GO:0019083)	1.57e-26	4.29e-24	RPL41;RPL32;RPL31;RPL23;RPS6;RPS3A;RPL9;RPL7;RPS15;RPS26;RPS4X;RPL7A;RPS17;RPL37A;RPL36;RPL35;RPL24;RPL13;RPL38;RPL27;RPL37;RPL29;RPL39;RPS24
peptide biosynthetic process (GO:0043043)	1.75e-24	4.08e-22	RPL32;RPL31;RPL9;RPL7;RPS15;RPS4X;RPL7A;RPS17;RPL36;RPL35;RPL13;RPL38;RPL37;RPL39;RPL41;RPL23;RPS6;RPS3A;MRPL23;RPS26;EEF1A2;RPL37A;RPL24;RPL27;RPL29;RPS24
viral process (GO:0016032)	2.52e-24	5.16e-22	RPL32;RPL31;RPL9;RPL7;RPS15;RPS4X;RPL7A;RPS17;UBC;RPL36;AP1S2;RPL35;RPL13;RPL38;RPL37;APOE;RPL39;RPL41;RPL23;RPS6;RPS3A;VPS37B;RPS26;RPL37A;RPL24;RPL27;RPL29;RPS24
cellular protein metabolic process (GO:0044267)	5.22e-24	9.49e-22	RPL32;RPL31;SDC2;TXN;RPL9;RPL7;RPS15;RPS4X;CST3;RPL7A;RPS17;LGALS1;UBC;RPL36;RPL35;RPL13;RPL38;RPL37;APOE;RPL39;RPL41;USP9X;RPL23;RPS6;TMEM132A;RPS3A;MRPL23;RPS26;RAB12;EEF1A2;RPL37A;RPL24;CPE;RPL27;RPL29;RPS24;ITM2B
nuclear-transcribed mRNA catabolic process (GO:0000956)	8.28e-22	1.35e-19	RPL41;RPL32;RPL31;RPL23;RPS6;RPS3A;RPL9;RPL7;RPS15;RPS26;RPS4X;RPL7A;RPS17;RPL37A;RPL36;RPL35;RPL24;RPL13;RPL38;RPL27;RPL37;RPL29;RPL39;RPS24
translation (GO:0006412)	3.35e-21	4.98e-19	RPL32;RPL31;RPL9;RPL7;RPS15;RPS4X;RPL7A;RPS17;RPL36;RPL35;RPL13;RPL38;RPL37;RPL39;RPL41;RPL23;RPS6;RPS3A;MRPL23;RPS26;EEF1A2;RPL37A;RPL24;RPL27;RPL29;RPS24
rRNA metabolic process (GO:0016072)	2.41e-20	3.29e-18	RPL41;RPL32;RPL31;RPL23;RPS6;RPS3A;RPL9;RPL7;RPS15;RPS26;RPS4X;RPL7A;RPS17;RPL37A;RPL36;RPL35;RPL24;RPL13;RPL38;RPL27;RPL37;RPL29;RPL39;RPS24
rRNA processing (GO:0006364)	3.06e-20	3.86e-18	RPL41;RPL32;RPL31;RPL23;RPS6;RPS3A;RPL9;RPL7;RPS15;RPS26;RPS4X;RPL7A;RPS17;RPL37A;RPL36;RPL35;RPL24;RPL13;RPL38;RPL27;RPL37;RPL29;RPL39;RPS24
ribosome biogenesis (GO:0042254)	4.43e-19	5.17e-17	RPL41;RPL32;RPL31;RPL23;RPS6;RPS3A;RPL9;RPL7;RPS15;RPS26;RPS4X;RPL7A;RPS17;RPL37A;RPL36;RPL35;RPL24;RPL13;RPL38;RPL27;RPL37;RPL29;RPL39;RPS24
ncRNA processing (GO:0034470)	4.91e-19	5.36e-17	RPL41;RPL32;RPL31;RPL23;RPS6;RPS3A;RPL9;RPL7;RPS15;RPS26;RPS4X;RPL7A;RPS17;RPL37A;RPL36;RPL35;RPL24;RPL13;RPL38;RPL27;RPL37;RPL29;RPL39;RPS24
cellular macromolecule biosynthetic process (GO:0034645)	3.19e-16	3.26e-14	RPL32;RPL31;RPL9;RPL7;RPS15;RPS4X;RPL7A;RPS17;RPL36;RPL35;RPL13;RPL38;RPL37;RPL39;RPL41;RPL23;RPS6;RPS3A;MRPL23;RPS26;EEF1A2;RPL37A;RPL24;RPL27;RPL29;RPS24
gene expression (GO:0010467)	4.81e-15	4.63e-13	RPL32;RPL31;RPL9;RPL7;RPS15;RPS4X;RPL7A;RPS17;RPL36;RPL35;RPL13;RPL38;RPL37;RPL39;RPL41;RPL23;RPS6;RPS3A;MRPL23;RPS26;EEF1A2;RPL37A;RPL24;RPL27;RPL29;RPS24
cytoplasmic translation (GO:0002181)	4.5e-14	4.09e-12	RPS26;RPL41;RPL32;RPL31;RPL36;RPL24;RPL38;RPS3A;RPL29;RPL9;RPL39;RPL7
hydrogen peroxide metabolic process (GO:0042743)	7.55e-07	6.5e-05	PRDX2;GPX3;PRDX1;CAT;SOD1
cellular response to oxidative stress (GO:0034599)	9.39e-07	7.68e-05	PRDX2;JUN;GPX3;PRDX1;CAT;TXN;FOS;MT3;SOD1
positive regulation of purine nucleotide biosynthetic process (GO:1900373)	2.01e-06	0.000157	TMSB4X;ENO1;APOE;CALM1;CALM2
cellular response to cadmium ion (GO:0071276)	5.42e-06	0.000403	MT2A;JUN;MT1X;FOS;MT3
hydrogen peroxide catabolic process (GO:0042744)	5.79e-06	0.000412	PRDX2;GPX3;PRDX1;CAT
response to cadmium ion (GO:0046686)	7.64e-06	0.000521	MT2A;JUN;MT1X;FOS;MT3
negative regulation of growth (GO:0045926)	1.26e-05	0.000825	BST2;MT2A;SFRP1;DDX3X;BCL6;MT1X;ENO1;MT3
removal of superoxide radicals (GO:0019430)	5.69e-05	0.00344874	PRDX2;MT3;SOD1
cellular response to superoxide (GO:0071451)	5.69e-05	0.00344874	PRDX2;MT3;SOD1
regulation of DNA binding (GO:0051101)	0.0001	0.00586537	JUN;ID4;HES1;TXN;MDFI
negative regulation of apoptotic process (GO:0043066)	0.000124	0.00700788	PDGFRB;DDX3X;HSPA5;RPS3A;MT3;POU3F4;SOD1;PRDX2;SFRP1;CASP3;UBC;CAT;SPRY2;APOE
response to reactive oxygen species (GO:0000302)	0.000199	0.0108589	JUN;CAT;FOS;APOE;SOD1
negative regulation of signal transduction (GO:0009968)	0.000243	0.0127622	PDGFRB;SLC9A3R1;SFRP1;EGFL7;UBC;TULP3;SPRY2;NRG1;MDFI;AGT
positive regulation of cellular process (GO:0048522)	0.00025	0.0127622	PDGFRB;JUN;DDX3X;FMR1;RPL23;AKR1C2;NRG1;PTN;MT3;EFNB2;RPS4X;SDCBP;SFRP1;HES1
cellular response to type I interferon (GO:0071357)	0.00029	0.0134667	BST2;EGR1;IFITM2;HLA-C;HLA-A
type I interferon signaling pathway (GO:0060337)	0.00029	0.0134667	BST2;EGR1;IFITM2;HLA-C;HLA-A
negative regulation of peptidyl-threonine phosphorylation (GO:0010801)	0.000296	0.0134667	SPRY2;CALM1;CALM2
positive regulation of phosphoprotein phosphatase activity (GO:0032516)	0.000296	0.0134667	PDGFRB;CALM1;CALM2
regulation of cardiac conduction (GO:1903779)	0.000335	0.0148035	ASPH;ATP1B2;CALM1;CALM2;AGT
regulation of cell proliferation (GO:0042127)	0.000363	0.0156381	PDGFRB;JUN;RPL23;AKR1C2;NRG1;EMP3;PTN;AGT;EFNB2;RPS4X;SLC9A3R1;SDCBP;SFRP1;RGCC;BCL6;FABP7;HES1
regulation of apoptotic process (GO:0042981)	0.00039	0.0163458	PDGFRB;JUN;DDX3X;HSPA5;RPS6;RPS3A;MT3;SOD1;MLLT11;PRDX2;SFRP1;LGALS1;BCL6;CASP3;UBC;CAT;GAS1;SPRY2
regulation of cell growth (GO:0001558)	0.000467	0.0186704	BST2;SDCBP;SFRP1;DDX3X;BCL6;ENO1;MT3;AGT
response to metal ion (GO:0010038)	0.000468	0.0186704	MT2A;MT1X;CALM1;MT3;CALM2
positive regulation of cyclic nucleotide biosynthetic process (GO:0030804)	0.000521	0.0202961	APOE;CALM1;CALM2
gland development (GO:0048732)	0.000565	0.0214912	SLC9A3R1;PPDPF;NRG1;HES1;SOD1
substantia nigra development (GO:0021762)	0.000583	0.0215901	HSPA5;CALM1;CALM2;ACTB
negative regulation of cell growth (GO:0030308)	0.000594	0.0215901	BST2;SFRP1;DDX3X;BCL6;ENO1;MT3
cellular response to zinc ion (GO:0071294)	0.000615	0.0217073	MT2A;MT1X;MT3
ribosomal small subunit biogenesis (GO:0042274)	0.000637	0.0217073	RPS15;RPS17;RPS6;RPS24
positive regulation of viral life cycle (GO:1903902)	0.000637	0.0217073	DDX3X;LGALS1;FMR1;VPS37B
regulation of protein kinase B signaling (GO:0051896)	0.000675	0.0225361	PDGFRB;SLC9A3R1;RRAS;AKR1C2;SPRY2;NRG1;TXN
positive regulation of dendritic spine development (GO:0060999)	0.000718	0.0235067	FMR1;CAMK1;APOE
cellular response to copper ion (GO:0071280)	0.000833	0.0257279	MT2A;MT1X;MT3
nervous system development (GO:0007399)	0.000842	0.0257279	PTPRZ1;FMR1;FABP7;KCNQ2;DCX;PMP22;NRG1;HES1;PTN;LY6H;GPM6B;ITM2B
ephrin receptor signaling pathway (GO:0048013)	0.000849	0.0257279	EFNB2;SDCBP;SDC2;CHN1;ACTB
negative regulation of binding (GO:0051100)	0.000849	0.0257279	JUN;ID4;CAMK1;ACTB;MDFI
platelet degranulation (GO:0002576)	0.000882	0.0259384	TMSB4X;CD9;TAGLN2;FAM3C;CALM1;SOD1
negative regulation of mitotic cell cycle (GO:0045930)	0.000888	0.0259384	SLC9A3R1;RGCC;BCL6;GAS1
maturation of LSU-rRNA (GO:0000470)	0.000958	0.0270171	RPL7A;RPL35;RPL7
positive regulation of phosphatase activity (GO:0010922)	0.000958	0.0270171	PDGFRB;CALM1;CALM2
positive regulation of MAP kinase activity (GO:0043406)	0.00109416	0.0303398	PDGFRB;GNG3;UBC;PEA15;NRG1;MAP3K13;SOD1
negative regulation of programmed cell death (GO:0043069)	0.00115737	0.030792	PDGFRB;PRDX2;SFRP1;DDX3X;HSPA5;CASP3;UBC;CAT;SPRY2;RPS3A;MT3
positive regulation of ATP biosynthetic process (GO:2001171)	0.00116694	0.030792	TMSB4X;ENO1
response to heparin (GO:0071503)	0.00116694	0.030792	EGR1;SFRP1
activation of protein kinase activity (GO:0032147)	0.0012197	0.0316734	GNG3;UBC;PEA15;NRG1;TXN;MAP3K13;MT3;SOD1
positive regulation of intracellular signal transduction (GO:1902533)	0.0013068	0.033405	PDGFRB;BST2;SLC9A3R1;LGALS1;RPL23;UBC;S100A13;AKR1C2;SPRY2;NRG1;TXN;AGT
positive regulation of cellular protein metabolic process (GO:0032270)	0.00135691	0.0341524	RPS4X;DDX3X;ASPH;FMR1;AGT
response to copper ion (GO:0046688)	0.0014026	0.0347675	MT2A;MT1X;MT3
positive regulation of cellular metabolic process (GO:0031325)	0.00142465	0.034787	PDGFRB;FMR1;APOE;MT3;AGT
cellular transition metal ion homeostasis (GO:0046916)	0.00149485	0.0353645	MT2A;UBC;MT1X;MT3;SOD1
positive regulation of cell proliferation (GO:0008284)	0.00157134	0.0353645	PDGFRB;EFNB2;RPS4X;SDCBP;SFRP1;RPL23;AKR1C2;NRG1;HES1;PTN;AGT
positive regulation of gene expression (GO:0010628)	0.00157435	0.0353645	EGR1;JUN;DDX3X;FMR1;RPL23;FOS;MT3;ACTB;AGT;MLLT11;RPS4X;SFRP1;MED14;RGCC;LHX2;SPRY2
ribosome assembly (GO:0042255)	0.00158546	0.0353645	RPS15;RPS17;DDX3X;RPL24
regulation of cyclic nucleotide metabolic process (GO:0030799)	0.0016241	0.0353645	CALM1;CALM2
regulation of cyclic-nucleotide phosphodiesterase activity (GO:0051342)	0.0016241	0.0353645	CALM1;CALM2
bleb assembly (GO:0032060)	0.0016241	0.0353645	PMP22;EMP3
retrograde axonal transport (GO:0008090)	0.0016241	0.0353645	TMEM108;SOD1
regulation of heart contraction (GO:0008016)	0.00164285	0.0353645	ASPH;ATP1B2;CALM1;CALM2;AGT
positive regulation of cell death (GO:0010942)	0.00169335	0.0355169	EFNB2;EGR1;FOS;MT3
protein homotetramerization (GO:0051289)	0.00169335	0.0355169	GPX3;SYT11;CAT;CRYZ
cytokine-mediated signaling pathway (GO:0019221)	0.00172068	0.0356333	EGR1;IFITM2;HLA-C;HLA-A;FOS;MT3;SOD1;BST2;MT2A;BCL6;PTPRZ1;TMSB4X;CASP3;UBC
cellular response to metal ion (GO:0071248)	0.00205968	0.0416005	MT2A;JUN;MT1X;FOS;MT3
cellular response to transforming growth factor beta stimulus (GO:0071560)	0.00205968	0.0416005	SFRP1;JUN;USP9X;UBC;FOS
regulation of ATP biosynthetic process (GO:2001169)	0.00215274	0.042021	TMSB4X;ENO1
positive regulation of ryanodine-sensitive calcium-release channel activity (GO:0060316)	0.00215274	0.042021	CALM1;CALM2
superoxide metabolic process (GO:0006801)	0.00217061	0.042021	PRDX2;MT3;SOD1
regulated exocytosis (GO:0045055)	0.00218324	0.042021	TMSB4X;CD9;TAGLN2;FAM3C;CALM1;SOD1
positive regulation of programmed cell death (GO:0043068)	0.00225736	0.0429423	MLLT11;SFRP1;JUN;DDX3X;BCL6;RPS6;UBC;SOD1
negative regulation of cation channel activity (GO:2001258)	0.00239604	0.0445446	FMR1;CALM1;CALM2
activation of protein kinase B activity (GO:0032148)	0.00239604	0.0445446	NRG1;TXN;MT3
negative regulation of neuron differentiation (GO:0045665)	0.00259496	0.0450153	EFNB2;ID4;HES1;APOE
regulation of dendritic spine development (GO:0060998)	0.00263545	0.0450153	FMR1;APOE;CAMK1
positive regulation of protein dephosphorylation (GO:0035307)	0.00263545	0.0450153	PDGFRB;CALM1;CALM2
zinc ion homeostasis (GO:0055069)	0.00263545	0.0450153	MT2A;MT1X;MT3
cellular zinc ion homeostasis (GO:0006882)	0.00263545	0.0450153	MT2A;MT1X;MT3
sterol catabolic process (GO:0016127)	0.00275155	0.0450153	APOE;MT3
positive regulation of cholesterol esterification (GO:0010873)	0.00275155	0.0450153	APOE;AGT
maturation of LSU-rRNA from tricistronic rRNA transcript (SSU-rRNA, 5.8S rRNA, LSU-rRNA) (GO:0000463)	0.00275155	0.0450153	RPL35;RPL7
negative regulation of alcohol biosynthetic process (GO:1902931)	0.00275155	0.0450153	APOE;SOD1
cholesterol catabolic process (GO:0006707)	0.00275155	0.0450153	APOE;MT3
regulation of cell communication by electrical coupling involved in cardiac conduction (GO:1901844)	0.00275155	0.0450153	CALM1;CALM2
antigen processing and presentation of exogenous peptide antigen via MHC class I, TAP-independent (GO:0002480)	0.00275155	0.0450153	HLA-C;HLA-A
ribonucleoprotein complex assembly (GO:0022618)	0.00283939	0.0454478	RPS15;RPS17;DDX3X;RPL24;RPL38;SNRPB
negative regulation of calcium ion transmembrane transporter activity (GO:1901020)	0.0028891	0.0454478	FMR1;CALM1;CALM2
response to zinc ion (GO:0010043)	0.0028891	0.0454478	MT2A;MT1X;MT3
positive regulation of dendrite development (GO:1900006)	0.0028891	0.0454478	FMR1;APOE;CAMK1
positive regulation of cellular biosynthetic process (GO:0031328)	0.00312006	0.0486135	PDGFRB;RPS4X;EGR1;RGCC;DDX3X;FMR1
dorsal/ventral axis specification (GO:0009950)	0.00341924	0.0507051	SFRP1;MDFI
positive regulation of calcium ion import (GO:0090280)	0.00341924	0.0507051	PDGFRB;LGALS3
positive regulation of steroid metabolic process (GO:0045940)	0.00341924	0.0507051	APOE;AGT
negative regulation of DNA binding (GO:0043392)	0.00344026	0.0507051	JUN;ID4;MDFI
negative regulation of cellular metabolic process (GO:0031324)	0.00344026	0.0507051	SDCBP;APOE;MT3
positive regulation of muscle cell differentiation (GO:0051149)	0.00344026	0.0507051	OLFM2;NRG1;CAMK1
regulation of phosphoprotein phosphatase activity (GO:0043666)	0.00373827	0.0546054	PDGFRB;CALM1;CALM2
regulation of neuron death (GO:1901214)	0.00397588	0.055259	EFNB2;EGR1;FOS;APOE
regulation of smoothened signaling pathway (GO:0008589)	0.00405155	0.055259	SFRP1;TULP3;GAS1
regulation of cell morphogenesis involved in differentiation (GO:0010769)	0.00405155	0.055259	SDC2;FMR1;CHN1
axonal transport (GO:0098930)	0.00405155	0.055259	FMR1;TMEM108;SOD1
activation of MAPK activity (GO:0000187)	0.00405987	0.055259	GNG3;UBC;PEA15;NRG1;SOD1
positive regulation of protein phosphorylation (GO:0001934)	0.00408293	0.055259	PDGFRB;SDCBP;FMR1;SPRY2;TXN;CAMK1;CALM1;MT3;CALM2;AGT
cellular response to prostaglandin stimulus (GO:0071379)	0.00415456	0.055259	SFRP1;AKR1C2
negative regulation of ryanodine-sensitive calcium-release channel activity (GO:0060315)	0.00415456	0.055259	CALM1;CALM2
regulation of cholesterol esterification (GO:0010872)	0.00415456	0.055259	APOE;AGT
negative regulation of release of sequestered calcium ion into cytosol (GO:0051280)	0.00415456	0.055259	CALM1;CALM2
alcohol catabolic process (GO:0046164)	0.00415456	0.055259	APOE;MT3
positive regulation of protein serine/threonine kinase activity (GO:0071902)	0.00420941	0.0555371	PDGFRB;DDX3X;CAMK1;CALM1;CALM2
regulation of peptidyl-threonine phosphorylation (GO:0010799)	0.00438034	0.0573298	SPRY2;CALM1;CALM2
positive regulation of protein kinase activity (GO:0045860)	0.00458125	0.0592356	EGR1;DDX3X;CAMK1;CALM1;CALM2;AGT
chemical synaptic transmission (GO:0007268)	0.00459837	0.0592356	GRIA2;SDCBP;NPY;KCNQ2;CRH;PMP22;APOE;PDLIM4
positive regulation of neuron death (GO:1901216)	0.00472485	0.0599213	EFNB2;EGR1;FOS
retina homeostasis (GO:0001895)	0.00472485	0.0599213	PRDX1;ACTB;SOD1
transforming growth factor beta receptor signaling pathway (GO:0007179)	0.00482336	0.0607001	JUN;USP9X;UBC;FOS
regulation of cell communication by electrical coupling (GO:0010649)	0.00495624	0.0618963	CALM1;CALM2
regulation of extrinsic apoptotic signaling pathway via death domain receptors (GO:1902041)	0.00508529	0.0625529	LGALS3;SFRP1;PEA15
positive regulation of reactive oxygen species metabolic process (GO:2000379)	0.00508529	0.0625529	PDGFRB;AGT;SOD1
negative regulation of transport (GO:0051051)	0.00546186	0.065703	BST2;LGALS3;NRG1
negative regulation of cytokine secretion (GO:0050710)	0.00546186	0.065703	RGCC;SYT11;TMSB4X
regulation of cholesterol biosynthetic process (GO:0045540)	0.00546186	0.065703	SCD;APOE;SOD1
positive regulation of protein kinase B signaling (GO:0051897)	0.00573696	0.0679319	PDGFRB;AKR1C2;SPRY2;NRG1;TXN
regulation of protein serine/threonine kinase activity (GO:0071900)	0.00578444	0.0679319	DDX3X;CAMK1;CALM1;CALM2
regulation of necrotic cell death (GO:0010939)	0.00582307	0.0679319	UBC;MT3
detection of calcium ion (GO:0005513)	0.00582307	0.0679319	CALM1;CALM2
negative regulation of cell projection organization (GO:0031345)	0.00585477	0.0679319	EFNB2;SPRY2;APOE
generation of neurons (GO:0048699)	0.00632304	0.0728486	USP9X;CASP3;ID4;DCX;IER2
negative regulation of cellular macromolecule biosynthetic process (GO:2000113)	0.00653301	0.0744859	SFRP1;JUN;DDX3X;BCL6;FMR1;ID4;NRG1;HES1;ENO1;MT3;MDFI
positive regulation of apoptotic process (GO:0043065)	0.00655622	0.0744859	MLLT11;SFRP1;JUN;DDX3X;BCL6;RPS6;UBC;SOD1
negative regulation of ERBB signaling pathway (GO:1901185)	0.00669026	0.0754846	UBC;SPRY2;NRG1
thymus development (GO:0048538)	0.00675381	0.0756797	HES1;SOD1
apoptotic DNA fragmentation (GO:0006309)	0.00774727	0.0844969	H1F0;CASP3
negative regulation of platelet-derived growth factor receptor signaling pathway (GO:0010642)	0.00774727	0.0844969	PDGFRB;SLC9A3R1
nitric oxide mediated signal transduction (GO:0007263)	0.00774727	0.0844969	APOE;AGT
negative regulation of platelet activation (GO:0010544)	0.00774727	0.0844969	CD9;APOE
positive regulation of cell differentiation (GO:0045597)	0.0081207	0.0879832	SDCBP;SFRP1;JUN;RGCC;CAMK1;AGT
negative regulation of cellular protein metabolic process (GO:0032269)	0.00839438	0.09035	CST3;DDX3X;FMR1;APOE
protein tetramerization (GO:0051262)	0.00872474	0.090712	GPX3;SYT11;CAT;CRYZ
cytoplasmic sequestering of transcription factor (GO:0042994)	0.00880227	0.090712	TMSB4X;MDFI
negative regulation of steroid biosynthetic process (GO:0010894)	0.00880227	0.090712	APOE;SOD1
positive regulation of cyclic nucleotide metabolic process (GO:0030801)	0.00880227	0.090712	CALM1;CALM2
negative regulation of peptide hormone secretion (GO:0090278)	0.00880227	0.090712	SFRP1;CRH
regulation of protein homodimerization activity (GO:0043496)	0.00880227	0.090712	HSPA5;NRG1
negative regulation of cellular process (GO:0048523)	0.00881614	0.090712	BST2;SLC9A3R1;SFRP1;RGCC;DDX3X;BCL6;FABP7;CD9;ENO1;EMP3;MT3
positive regulation of macromolecule biosynthetic process (GO:0010557)	0.00908973	0.0929425	PDGFRB;RPS4X;RGCC;DDX3X;FMR1
transmembrane receptor protein tyrosine kinase signaling pathway (GO:0007169)	0.00952589	0.0954426	PDGFRB;EFNB2;SDCBP;SDC2;CASP3;UBC;CHN1;NRG1;ACTB
regulation of reactive oxygen species metabolic process (GO:2000377)	0.00960567	0.0954426	PDGFRB;MT3;AGT
positive regulation of multicellular organismal process (GO:0051240)	0.00979645	0.0954426	SDCBP;RGCC;CRH;ENO1;AGT;SOD1
negative regulation of gene expression (GO:0010629)	0.00988385	0.0954426	RPS26;SFRP1;JUN;DDX3X;BCL6;FMR1;ID4;NRG1;HES1;ENO1;MT3;MDFI
response to interferon-alpha (GO:0035455)	0.00991763	0.0954426	BST2;IFITM2
positive regulation of striated muscle cell differentiation (GO:0051155)	0.00991763	0.0954426	EFNB2;NRG1
positive regulation of calcium ion transmembrane transporter activity (GO:1901021)	0.00991763	0.0954426	CALM1;CALM2
virion assembly (GO:0019068)	0.00991763	0.0954426	UBC;APOE
regulation of cardiac muscle contraction by regulation of the release of sequestered calcium ion (GO:0010881)	0.00991763	0.0954426	CALM1;CALM2
cellular response to inorganic substance (GO:0071241)	0.00991763	0.0954426	FMR1;MT3
regulation of blood vessel endothelial cell migration (GO:0043535)	0.0101526	0.0971329	RGCC;TMSB4X;APOE
negative regulation of calcium-mediated signaling (GO:0050849)	0.0110922	0.105505	CALM1;CALM2
positive regulation of mitotic cell cycle (GO:0045931)	0.0113	0.10686	PDGFRB;RGCC;HES1
positive regulation of macromolecule metabolic process (GO:0010604)	0.0123216	0.113278	EGR1;RGCC;DDX3X;FMR1;RPL23;SPRY2;MT3
ribosomal small subunit assembly (GO:0000028)	0.0123249	0.113278	RPS15;RPS17
positive regulation of pri-miRNA transcription from RNA polymerase II promoter (GO:1902895)	0.0123249	0.113278	JUN;FOS
regulation of cAMP biosynthetic process (GO:0030817)	0.0123249	0.113278	CALM1;CALM2
response to interferon-beta (GO:0035456)	0.0123249	0.113278	BST2;IFITM2
negative regulation of cellular component organization (GO:0051129)	0.0125192	0.114421	LGALS3;DDX3X;SPRY2
regulation of kinase activity (GO:0043549)	0.0129295	0.117515	PDGFRB;SLC9A3R1;LMO4;SOD1
positive regulation of DNA biosynthetic process (GO:2000573)	0.0131559	0.118912	PDGFRB;PKIB;RGCC
dorsal/ventral pattern formation (GO:0009953)	0.0136145	0.121712	SFRP1;MDFI
positive regulation of cAMP biosynthetic process (GO:0030819)	0.0136145	0.121712	CALM1;CALM2
protein import into nucleus (GO:0006606)	0.0138108	0.122796	BCL6;RPL23;HES1;MT3
regulation of cardiac muscle contraction by calcium ion signaling (GO:0010882)	0.0149599	0.131583	CALM1;CALM2
positive regulation of lipid metabolic process (GO:0045834)	0.0149599	0.131583	EEF1A2;APOE
regulation of epidermal growth factor receptor signaling pathway (GO:0042058)	0.0151756	0.132766	UBC;SPRY2;AGT
regulation of response to external stimulus (GO:0032101)	0.0156859	0.136427	EFNB2;BCL6;TMSB4X;CALM1
positive regulation of protein modification process (GO:0031401)	0.0157609	0.136427	FMR1;CAMK1;CALM1;MT3;CALM2
regulation of calcium ion import (GO:0090279)	0.0163601	0.137257	PDGFRB;LGALS3
positive regulation of protein autophosphorylation (GO:0031954)	0.0163601	0.137257	CALM1;CALM2
regulation of DNA biosynthetic process (GO:2000278)	0.0163601	0.137257	PDGFRB;RGCC
DNA catabolic process, endonucleolytic (GO:0000737)	0.0163601	0.137257	H1F0;CASP3
triglyceride catabolic process (GO:0019433)	0.0163601	0.137257	FABP7;APOE
nucleotide-excision repair, DNA duplex unwinding (GO:0000717)	0.0163601	0.137257	UBC;GTF2H2
Wnt signaling pathway (GO:0016055)	0.0166806	0.139232	SFRP1;DDX3X;UBC;CPE
positive regulation of cellular amide metabolic process (GO:0034250)	0.0173606	0.143565	RPS4X;DDX3X;FMR1
positive regulation of ERBB signaling pathway (GO:1901186)	0.017814	0.143565	UBC;AGT
positive regulation of ATP metabolic process (GO:1903580)	0.017814	0.143565	TMSB4X;ENO1
apoptotic nuclear changes (GO:0030262)	0.017814	0.143565	H1F0;CASP3
regulation of release of sequestered calcium ion into cytosol by sarcoplasmic reticulum (GO:0010880)	0.017814	0.143565	CALM1;CALM2
positive regulation of ion transmembrane transporter activity (GO:0032414)	0.017814	0.143565	TMSB4X;ATP1B2
positive regulation of cell junction assembly (GO:1901890)	0.017814	0.143565	SFRP1;AGT
regulation of actin filament-based process (GO:0032970)	0.0181258	0.145362	PDGFRB;BST2;GPM6B
negative regulation of nucleic acid-templated transcription (GO:1903507)	0.0188004	0.148732	SFRP1;JUN;BCL6;ID4;NRG1;HES1;ENO1;MT3;MDFI
regulation of viral genome replication (GO:0045069)	0.0189096	0.148732	BST2;IFITM2;DDX3X
negative regulation of neuron apoptotic process (GO:0043524)	0.0189096	0.148732	APOE;MT3;SOD1
ribosomal large subunit biogenesis (GO:0042273)	0.0189096	0.148732	RPL7A;RPL24;RPL7
regulation of chemotaxis (GO:0050920)	0.0193206	0.150516	PDGFRB;EFNB2
positive regulation of dephosphorylation (GO:0035306)	0.0193206	0.150516	CALM1;CALM2
cellular response to decreased oxygen levels (GO:0036294)	0.019712	0.152838	SFRP1;RGCC;MT3
cellular response to reactive oxygen species (GO:0034614)	0.0205329	0.158136	JUN;FOS;MT3
protein import into nucleus, translocation (GO:0000060)	0.0208786	0.158136	BCL6;MT3
regulation of ryanodine-sensitive calcium-release channel activity (GO:0060314)	0.0208786	0.158136	CALM1;CALM2
positive regulation of nuclear division (GO:0051785)	0.0208786	0.158136	PDGFRB;RGCC
positive regulation of peptidyl-threonine phosphorylation (GO:0010800)	0.0208786	0.158136	CALM1;CALM2
anterograde trans-synaptic signaling (GO:0098916)	0.0211989	0.159822	GRIA2;SDCBP;NPY;KCNQ2;CRH;PMP22
negative regulation of epithelial cell proliferation (GO:0050680)	0.0213725	0.160391	SFRP1;RGCC;APOE
cellular response to cytokine stimulus (GO:0071345)	0.0218974	0.162784	EGR1;MT2A;SFRP1;BCL6;PTPRZ1;CASP3;UBC;MT1X;FOS
negative regulation of protein serine/threonine kinase activity (GO:0071901)	0.0222306	0.162784	PKIB;SPRY2;APOE
negative regulation of protein binding (GO:0032091)	0.0222306	0.162784	HSPA5;CAMK1;ACTB
extrinsic apoptotic signaling pathway (GO:0097191)	0.0222306	0.162784	MLLT11;DDX3X;CASP3
regulation of neuron projection development (GO:0010975)	0.0222419	0.162784	EFNB2;CHN1;APOE;CAMK1
regulation of pri-miRNA transcription from RNA polymerase II promoter (GO:1902893)	0.0224873	0.162784	JUN;FOS
positive regulation of cAMP metabolic process (GO:0030816)	0.0224873	0.162784	CALM1;CALM2
regulation of viral entry into host cell (GO:0046596)	0.0224873	0.162784	IFITM2;LGALS1
regulation of epithelial to mesenchymal transition (GO:0010717)	0.0231073	0.166535	SDCBP;SFRP1;RGCC
positive regulation of transcription, DNA-templated (GO:0045893)	0.0233582	0.167605	LMO1;EGR1;JUN;DDX3X;RPL23;FOS;MT3;AGT;MLLT11;SFRP1;MED14;RGCC;LHX2;UBC;HES1;CAMK1;IER2
regulation of cell differentiation (GO:0045595)	0.0234743	0.167703	LGALS3;JUN;BCL6;CAMK1
regulation of cell migration (GO:0030334)	0.0239409	0.170267	PDGFRB;BST2;SDCBP;SFRP1;HSPA5;LMO4;SPRY2
positive regulation of lipid kinase activity (GO:0090218)	0.0241454	0.170267	PDGFRB;EEF1A2
regulation of neurotransmitter secretion (GO:0046928)	0.0241454	0.170267	SYT11;FMR1
interferon-gamma-mediated signaling pathway (GO:0060333)	0.0249164	0.17495	MT2A;HLA-C;HLA-A
positive regulation of growth (GO:0045927)	0.0258489	0.176962	SDCBP;SFRP1;DDX3X
neuron projection extension (GO:1990138)	0.0258521	0.176962	USP9X;TMEM108
regulation of receptor internalization (GO:0002090)	0.0258521	0.176962	SDCBP;FMR1
positive regulation of extrinsic apoptotic signaling pathway (GO:2001238)	0.0258521	0.176962	SFRP1;AGT
positive regulation of calcium-mediated signaling (GO:0050850)	0.0258521	0.176962	CALM1;CALM2
antigen processing and presentation of peptide antigen via MHC class I (GO:0002474)	0.0258521	0.176962	HLA-C;HLA-A
negative regulation of cysteine-type endopeptidase activity (GO:2000117)	0.0267999	0.182686	CST3;DDX3X;MT3
regulation of striated muscle contraction (GO:0006942)	0.0276063	0.183593	CALM1;CALM2
nucleotide-excision repair, preincision complex assembly (GO:0006294)	0.0276063	0.183593	UBC;GTF2H2
protein alkylation (GO:0008213)	0.0276063	0.183593	CALM1;SNRPB
negative regulation of Notch signaling pathway (GO:0045746)	0.0276063	0.183593	EGFL7;UBC
positive regulation of transcription from RNA polymerase II promoter in response to stress (GO:0036003)	0.0276063	0.183593	HSPA5;MT3
positive regulation of epidermal growth factor receptor signaling pathway (GO:0045742)	0.0276063	0.183593	UBC;AGT
positive regulation of mitochondrion organization (GO:0010822)	0.02811	0.186186	MLLT11;NRG1;HES1;KCNN3
negative regulation of endothelial cell proliferation (GO:0001937)	0.029407	0.189409	RGCC;APOE
acylglycerol catabolic process (GO:0046464)	0.029407	0.189409	FABP7;APOE
bile acid and bile salt transport (GO:0015721)	0.029407	0.189409	SLCO1C1;SLC9A3R1
cellular response to drug (GO:0035690)	0.029407	0.189409	MT2A;MT3
positive regulation of cation channel activity (GO:2001259)	0.029407	0.189409	CALM1;CALM2
regulation of developmental growth (GO:0048638)	0.029407	0.189409	APOE;SOD1
artery morphogenesis (GO:0048844)	0.029407	0.189409	PDGFRB;HES1
negative regulation of cellular amide metabolic process (GO:0034249)	0.029764	0.18947	DDX3X;FMR1;APOE
regulation of actin cytoskeleton organization (GO:0032956)	0.029764	0.18947	PDGFRB;BST2;GPM6B
regulation of defense response (GO:0031347)	0.029764	0.18947	BCL6;TMSB4X;APOE
positive regulation of apoptotic signaling pathway (GO:2001235)	0.0307889	0.194412	MLLT11;SLC9A3R1;AGT
cellular response to hypoxia (GO:0071456)	0.0309868	0.194412	SFRP1;RGCC;UBC;MT3
negative regulation of blood vessel endothelial cell migration (GO:0043537)	0.0312533	0.194412	RGCC;APOE
positive regulation of release of sequestered calcium ion into cytosol (GO:0051281)	0.0312533	0.194412	CALM1;CALM2
anterograde axonal transport (GO:0008089)	0.0312533	0.194412	FMR1;SOD1
regulation of protein autophosphorylation (GO:0031952)	0.0312533	0.194412	CALM1;CALM2
positive regulation of translation (GO:0045727)	0.032894	0.203	RPS4X;DDX3X;FMR1
negative regulation of receptor activity (GO:2000272)	0.0331443	0.203	CALM1;CALM2
vasculogenesis (GO:0001570)	0.0331443	0.203	PDGFRB;EGFL7
global genome nucleotide-excision repair (GO:0070911)	0.0331443	0.203	UBC;GTF2H2
cellular response to organic cyclic compound (GO:0071407)	0.0332543	0.203	EGR1;SFRP1;CASP3;ACTB
regulation of endothelial cell proliferation (GO:0001936)	0.0339741	0.206623	EGFL7;RGCC;APOE
regulation of phosphatidylinositol 3-kinase signaling (GO:0014066)	0.0350724	0.207931	PDGFRB;SLC9A3R1;AGT
negative regulation of MAPK cascade (GO:0043409)	0.0350724	0.207931	SLC9A3R1;SPRY2;APOE
glycogen metabolic process (GO:0005977)	0.0350789	0.207931	UBC;CALM1
positive regulation of calcium ion transport (GO:0051928)	0.0350789	0.207931	PDGFRB;LGALS3
positive regulation of intrinsic apoptotic signaling pathway (GO:2001244)	0.0350789	0.207931	SLC9A3R1;SOD1
positive regulation of catalytic activity (GO:0043085)	0.0350789	0.207931	MT3;SOD1
positive regulation of locomotion (GO:0040017)	0.0350789	0.207931	PDGFRB;VPS37B
response to cytokine (GO:0034097)	0.0356163	0.210355	BST2;JUN;IFITM2;CASP3
positive regulation of protein targeting to mitochondrion (GO:1903955)	0.0361889	0.211285	NRG1;HES1;KCNN3
positive regulation of binding (GO:0051099)	0.0361889	0.211285	HES1;TXN;APOE
neuron differentiation (GO:0030182)	0.0364247	0.211285	FMR1;CASP3;ID4;IER2
positive regulation of DNA binding (GO:0043388)	0.0370563	0.211285	HES1;TXN
regulation of axon extension (GO:0030516)	0.0370563	0.211285	APOE;MT3
negative regulation of endothelial cell migration (GO:0010596)	0.0370563	0.211285	RGCC;APOE
positive regulation of chemokine production (GO:0032722)	0.0370563	0.211285	EGR1;DDX3X
cellular response to oxygen-containing compound (GO:1901701)	0.0370774	0.211285	EGR1;SFRP1;JUN;AKR1C2;FOS;ACTB
positive regulation of nucleic acid-templated transcription (GO:1903508)	0.0371846	0.211285	MLLT11;EGR1;SFRP1;JUN;MED14;LHX2;FOS;MT3;AGT
modulation of chemical synaptic transmission (GO:0050804)	0.0373235	0.211285	GRIA2;FMR1;TMEM108
positive regulation of DNA metabolic process (GO:0051054)	0.0373235	0.211285	PDGFRB;RGCC;USP9X
positive regulation of cell cycle arrest (GO:0071158)	0.0373235	0.211285	RGCC;RPL23;UBC
negative regulation of neuron death (GO:1901215)	0.0384763	0.215573	APOE;MT3;SOD1
negative regulation of endopeptidase activity (GO:0010951)	0.0384763	0.215573	CST3;MT3;AGT
positive regulation of peptidyl-serine phosphorylation (GO:0033138)	0.0384763	0.215573	SPRY2;TXN;CAMK1
positive regulation of ATPase activity (GO:0032781)	0.0390756	0.217441	TMSB4X;ATP1B2
regulation of cardiac muscle contraction (GO:0055117)	0.0390756	0.217441	CALM1;CALM2
MAPK cascade (GO:0000165)	0.0393382	0.217875	PDGFRB;UBC;PEA15;NRG1;CALM1;MT3
positive regulation of phosphorylation (GO:0042327)	0.0394199	0.217875	PDGFRB;SDCBP;LMO4;FMR1;MT3
neuron development (GO:0048666)	0.0406253	0.22303	FMR1;NPY;TMEM108;GPM6B
transmembrane receptor protein serine/threonine kinase signaling pathway (GO:0007178)	0.0406253	0.22303	JUN;USP9X;UBC;FOS
regulation of nitric-oxide synthase activity (GO:0050999)	0.0411358	0.223582	APOE;CALM1
glutamate receptor signaling pathway (GO:0007215)	0.0411358	0.223582	GRIA2;FMR1
regulation of cysteine-type endopeptidase activity (GO:2000116)	0.0411358	0.223582	CST3;MT3
regulation of transcription from RNA polymerase II promoter (GO:0006357)	0.0419641	0.227001	LMO1;EGR1;JUN;DDX3X;USP9X;RPL23;ENO1;FOS;GTF2H2;MED14;RGCC;TCEAL5;BCL6;UBC;ID4;HES1;APOE;CAMK1;IER2;MDFI
regulation of peptidyl-serine phosphorylation (GO:0033135)	0.0420424	0.227001	SPRY2;TXN;CAMK1
positive regulation of receptor activity (GO:2000273)	0.0432362	0.229076	CALM1;CALM2
regulation of dendrite development (GO:0050773)	0.0432362	0.229076	SDC2;FMR1
positive regulation of smooth muscle cell proliferation (GO:0048661)	0.0432362	0.229076	PDGFRB;JUN
positive regulation of stress fiber assembly (GO:0051496)	0.0432362	0.229076	SFRP1;RGCC
nucleotide-excision repair, DNA incision, 5'-to lesion (GO:0006296)	0.0432362	0.229076	UBC;GTF2H2
regulation of MAP kinase activity (GO:0043405)	0.0432668	0.229076	PDGFRB;SPRY2;APOE
regulation of stem cell differentiation (GO:2000736)	0.044509	0.231739	LMO1;UBC;HES1
regulation of protein targeting to mitochondrion (GO:1903214)	0.044509	0.231739	NRG1;HES1;KCNN3
regulation of neuron apoptotic process (GO:0043523)	0.0457688	0.231739	APOE;MT3;SOD1
regulation of cell cycle process (GO:0010564)	0.0470462	0.231739	SFRP1;CALM1;CALM2
ERBB2 signaling pathway (GO:0038128)	0.0475536	0.231739	UBC;NRG1
positive regulation of peptide hormone secretion (GO:0090277)	0.0475536	0.231739	NNAT;CRH
positive regulation of intracellular protein transport (GO:0090316)	0.0478956	0.231739	NRG1;HES1;KCNN3;CAMK1
nucleotide-excision repair, DNA incision (GO:0033683)	0.0497689	0.231739	UBC;GTF2H2
negative regulation of epidermal growth factor receptor signaling pathway (GO:0042059)	0.0497689	0.231739	UBC;SPRY2
positive regulation of epithelial to mesenchymal transition (GO:0010718)	0.0497689	0.231739	SDCBP;RGCC
regulation of protein dephosphorylation (GO:0035304)	0.0497689	0.231739	CALM1;CALM2
positive regulation of mitotic nuclear division (GO:0045840)	0.0497689	0.231739	PDGFRB;RGCC
negative regulation of ERK1 and ERK2 cascade (GO:0070373)	0.0497689	0.231739	SLC9A3R1;SPRY2
neuron migration (GO:0001764)	0.0497689	0.231739	USP9X;DCX

## Sheet: Astroglia_C9-L2
Term	P-value	Adjusted P-value	Genes
cotranslational protein targeting to membrane (GO:0006613)	1.87e-25	4.88e-22	RPL4;RPL5;RPL30;RPL3;RPL10;RPL12;RPLP0;RPL11;RPL10A;RPL8;RPL9;RPL6;RPS4X;RPL7A;RPS14;RPS15A;RPS18;RPL14;RPL13;RPS2;SEC62;RPS10;RPS13;RPS7;RPS8;RPS3A;RPL26;RPL29;RPS24;RPS23
protein targeting to ER (GO:0045047)	7.73e-25	7.53e-22	RPL4;RPL5;RPL30;RPL3;RPL10;RPL12;RPLP0;RPL11;RPL8;RPL10A;RPL9;RPL6;RPS4X;RPS14;RPL7A;RPS15A;RPS18;RPL14;RPL13;RPS2;SEC62;RPS10;RPS13;RPS7;RPS8;RPS3A;RPL26;RPL29;RPS24;RPS23
SRP-dependent cotranslational protein targeting to membrane (GO:0006614)	8.68e-25	7.53e-22	RPL4;RPL5;RPL30;RPL3;RPL10;RPL12;RPLP0;RPL11;RPL10A;RPL8;RPL9;RPL6;RPS4X;RPL7A;RPS14;RPS15A;RPS18;RPL14;RPL13;RPS2;RPS10;RPS13;RPS7;RPS8;RPS3A;RPL26;RPL29;RPS24;RPS23
viral gene expression (GO:0019080)	4.82e-23	3.14e-20	RPL4;RPL5;RPL30;RPL3;RPL10;RPL12;RPLP0;RPL11;RPL8;RPL10A;RPL9;RPL6;RPS4X;RPS14;RPL7A;RPS15A;RPS18;RPL14;RPL13;RPS2;RPS10;RPS13;RPS7;RPS8;RPS3A;NUP93;RPL26;RPL29;RPS24;RPS23
nuclear-transcribed mRNA catabolic process, nonsense-mediated decay (GO:0000184)	8.61e-23	4.49e-20	RPL4;RPL5;RPL30;RPL3;RPL10;RPL12;RPLP0;RPL11;RPL8;RPL10A;RPL9;RPL6;RPS4X;RPS14;RPL7A;RPS15A;RPS18;RPL14;RPL13;RPS2;RPS10;RPS13;RPS7;RPS8;RPS3A;PNRC1;RPL26;RPL29;RPS24;RPS23
viral transcription (GO:0019083)	1.15e-22	4.97e-20	RPL4;RPL5;RPL30;RPL3;RPL10;RPL12;RPLP0;RPL11;RPL8;RPL10A;RPL9;RPL6;RPS4X;RPS14;RPL7A;RPS15A;RPS18;RPL14;RPL13;RPS2;RPS10;RPS13;RPS7;RPS8;RPS3A;NUP93;RPL26;RPL29;RPS24;RPS23
viral process (GO:0016032)	3.32e-21	1.24e-18	RPL4;RPL5;RPL30;RPL3;RPL10;RPL12;RPLP0;RPL11;NEDD4L;RPL8;RPL10A;RPL9;RPL6;RPS4X;RPS14;RPL7A;RPS15A;UBB;RPS18;UBC;AP1S2;RPL14;RPL13;APOE;RPS2;B2M;RPS10;RPS13;RPS7;RPS8;RPS3A;DEK;NUP93;NFIA;RPL26;RPL29;RPS24;RPS23
nuclear-transcribed mRNA catabolic process (GO:0000956)	7.18e-20	2.34e-17	RPL4;RPL5;RPL30;RPL3;RPL10;RPL12;RPLP0;RPL11;RPL8;RPL10A;RPL9;RPL6;ZFP36L1;RPS4X;RPS14;RPL7A;ZFP36;RPS15A;RPS18;RPL14;RPL13;RPS2;RPS10;RPS13;RPS7;RPS8;RPS3A;PNRC1;RPL26;RPL29;RPS24;DCP2;RPS23
peptide biosynthetic process (GO:0043043)	5.74e-17	1.66e-14	RPL4;RPL5;RPL30;RPL3;RPL10;RPL12;RPLP0;RPL11;RPL8;RPL10A;RPL9;RPL6;RPS4X;RPS14;RPL7A;RPS15A;RPS18;RPL14;RPL13;RPS2;RPS10;RPS13;RPS7;RPS8;RPS3A;EEF1A1;RPL26;RPL29;RPS24;RPS23
cellular protein metabolic process (GO:0044267)	3.62e-16	9.44e-14	RPL4;RPL5;APP;RPL30;RPL3;RPN2;RPL10;RPL12;RPLP0;RPL11;PLAT;RPL8;RPL10A;RPL9;ZDHHC2;RPL6;CST3;RPS4X;RPL7A;RPS14;RPS15A;LGALS1;CDH2;UBB;RPS18;UBC;RPL14;RPL13;CTSH;RPS2;APOE;B2M;RPS10;RPS13;JAG1;RPS7;IGFBP5;RPS8;RPS3A;KTN1;EEF1A1;VCAN;CPE;RPL26;RPL29;MFGE8;RPS24;RPS23
rRNA metabolic process (GO:0016072)	2.95e-15	6.99e-13	RPL4;RPL5;RPL30;RPL3;RPL10;RPL12;RPLP0;RPL11;RPL8;RPL10A;RPL9;RPL6;RPS4X;RPS14;RPL7A;RPS15A;RPS18;RPL14;RPL13;RPS2;RPS10;RPS13;RPS7;RPS8;RPS3A;RPL26;MAPT;RPL29;RPS24;RPS23
translation (GO:0006412)	4.02e-15	8.73e-13	RPL4;RPL5;RPL30;RPL3;RPL10;RPL12;RPLP0;RPL11;RPL8;RPL10A;RPL9;RPL6;RPS4X;RPS14;RPL7A;RPS15A;RPS18;RPL14;RPL13;RPS2;RPS10;RPS13;RPS7;RPS8;RPS3A;EEF2;EEF1A1;EEF1D;RPL26;RPL29;RPS24;RPS23
rRNA processing (GO:0006364)	2.79e-14	5.58e-12	RPL4;RPL5;RPL30;RPL3;RPL10;RPL12;RPLP0;RPL11;RPL8;RPL10A;RPL9;RPL6;RPS4X;RPS14;RPL7A;RPS15A;RPS18;RPL14;RPL13;RPS2;RPS10;RPS13;RPS7;RPS8;RPS3A;RPL26;RPL29;RPS24;RPS23
ribosome biogenesis (GO:0042254)	5.25e-13	9.76e-11	RPL4;RPL5;RPL30;RPL3;RPL10;RPL12;RPLP0;RPL11;RPL8;RPL10A;RPL9;RPL6;RPS4X;RPS14;RPL7A;RPS15A;RPS18;RPL14;RPL13;RPS2;RPS10;RPS13;RPS7;RPS8;RPS3A;RPL26;RPL29;RPS24;RPS23
ncRNA processing (GO:0034470)	5.88e-13	1.02e-10	RPL4;RPL5;RPL30;RPL3;RPL10;RPL12;RPLP0;RPL11;RPL8;RPL10A;RPL9;RPL6;RPS4X;RPS14;RPL7A;RPS15A;RPS18;RPL14;RPL13;RPS2;RPS10;RPS13;RPS7;RPS8;RPS3A;RPL26;RPL29;RPS24;RPS23
cytoplasmic translation (GO:0002181)	5.55e-10	9.03e-08	RPL4;RPL30;RPS7;RPLP0;RPL11;RPS3A;RPL10A;RPL8;RPL9;RPL6;RPL26;RPL29;RPS23
cellular macromolecule biosynthetic process (GO:0034645)	9.8e-10	1.5e-07	RPL4;RPL5;RPL30;RPL3;RPL10;RPL12;RPLP0;RPL11;RPL8;RPL10A;RPL9;RPL6;RPS4X;RPS14;RPL7A;RPS15A;RPS18;RPL14;RPL13;RPS2;RPS10;RPS13;RPS7;RPS8;RPS3A;EEF2;EEF1A1;EEF1D;RPL26;RPL29;RPS24;RPS23
gene expression (GO:0010467)	1.15e-09	1.66e-07	RPL4;RPL5;RPL30;RPL3;RPL10;RPL12;RPLP0;RPL11;RPL8;RPL10A;RPL9;RPL6;HSPD1;RPS4X;RPL7A;RPS14;RPS15A;RPS18;RPL14;RPL13;TSPAN5;RPS2;RPS10;RPS13;RPS7;RPS8;RPS3A;NUP93;EEF1A1;NOVA1;RPL26;RPL29;RPS24;RPS23
negative regulation of programmed cell death (GO:0043069)	3.57e-09	4.9e-07	DDR1;RPL10;EGFR;SH3RF1;HSPD1;CCND2;UBB;CASP3;CFL1;PDPN;UBC;CD38;CTSH;SOX9;MCL1;PDGFRB;BNIP3L;ANXA1;HSPA5;PLK2;BNIP3;ANXA5;RPS3A;MIF;SFRP1;DDAH2;CAT;IL6ST;CRYAB;FGFR3;HSPA1B;HSPA1A;FGFR1
negative regulation of apoptotic process (GO:0043066)	6.73e-09	8.76e-07	DDR1;RPL10;EGFR;SH3RF1;HSPD1;CCND2;UBB;CASP3;CFL1;PDPN;UBC;CD38;CTSH;SOX9;APOE;MCL1;PDGFRB;BNIP3L;ANXA1;HSPA5;PLK2;BNIP3;ANXA5;PRKCA;RPS3A;MIF;TOX3;SFRP1;DDAH2;CAT;IL6ST;CRYAB;FGFR3;HSPA1B;HSPA1A;FGFR1
cholesterol biosynthetic process (GO:0006695)	1.41e-07	1.74e-05	IDI1;FDPS;SQLE;HMGCS1;MSMO1;HMGCR;APOE;ACAT2;FDFT1
regulation of cell morphogenesis involved in differentiation (GO:0010769)	1.83e-07	2.07e-05	PAK1;RAP2A;CDH2;ADGRB3;PDPN;CHN1;NEDD4L;PAK3;CORO1C
secondary alcohol biosynthetic process (GO:1902653)	1.83e-07	2.07e-05	IDI1;FDPS;SQLE;HMGCS1;MSMO1;HMGCR;APOE;ACAT2;FDFT1
regulation of apoptotic process (GO:0042981)	2.43e-07	2.64e-05	DDR1;RPL10;MAGED1;STK39;CLU;EGFR;SH3RF1;HSPD1;SOX2;PAK1;LGALS1;CCND2;UBB;CASP3;CFL1;PDPN;UBC;TRIM24;CTSH;CD38;SOX9;PAK3;MCL1;PDGFRB;BNIP3L;JUN;GRID2;ANXA1;GADD45B;HSPA5;PLK2;BNIP3;ANXA5;RPS3A;MIF;TOX3;SFRP1;SFRP2;DDAH2;CAT;IL6ST;CRYAB;FGFR3;HSPA1B;HSPA1A;FGFR1
sterol biosynthetic process (GO:0016126)	4.87e-07	5.07e-05	IDI1;FDPS;SQLE;HMGCS1;MSMO1;HMGCR;APOE;ACAT2;FDFT1
regulation of cell migration (GO:0030334)	1.54e-06	0.000154	PDGFRB;SPAG9;CLIC4;JAG1;ANXA1;SERPINE2;IGFBP5;HSPA5;SEMA3A;PRKCA;EGFR;SYNE2;CORO1C;BST2;SFRP1;MMP14;PAK1;SFRP2;PDGFD;LMNA;PDPN;CTSH;PLXNC1;SRGAP1
ribosomal large subunit biogenesis (GO:0042273)	3.4e-06	0.000328	RPL5;RPL7A;RPL3;RPL10;RPL12;RPL11;RPL14;RPL26;RPL10A;RPL6
negative regulation of neuron differentiation (GO:0045665)	3.94e-06	0.000366	SOX2;EFNB2;EDNRB;SEMA3A;ID2;ID4;HES1;SOX9;APOE;HES5
regulation of cholesterol biosynthetic process (GO:0045540)	5.49e-06	0.000493	IDI1;FDPS;SQLE;HMGCS1;HMGCR;APOE;SREBF2;FDFT1
regulation of cholesterol metabolic process (GO:0090181)	6.67e-06	0.000579	IDI1;FDPS;SQLE;HMGCS1;HMGCR;APOE;SREBF2;FDFT1
aminoglycan metabolic process (GO:0006022)	7.23e-06	0.000608	CHST9;BCAN;VCAN;NCAN;GPC1;B3GAT2;CSPG5
negative regulation of transcription, DNA-templated (GO:0045892)	7.69e-06	0.000626	CDKN1B;NFIX;RPL10;FOXG1;GLIS3;NEDD4L;AEBP1;HDAC9;N4BP2L2;SOX2;RPS14;ZFP36;EDNRB;UBB;BASP1;TRPS1;UBC;CD38;HES1;SOX9;SKIL;HES5;JUN;JUND;NR2F1;NR2F2;SMARCA2;MEIS2;SREBF2;DKK3;SFRP1;SFRP2;NFIA;TFDP2;KAT6B;DDIT3;ID2;PDCD4;ID4;FOSB;ZNF217;PAXBP1
negative regulation of developmental process (GO:0051093)	9.02e-06	0.000711	CST3;SFRP1;DDIT3;BNIP3;SOX9;MIF;MAPT;SKIL;FGFR3;HOPX
ribosome assembly (GO:0042255)	9.46e-06	0.000725	RPL5;RPS14;RPL3;RPL10;RPL12;RPL11;RPS27L;RPS10;RPL6
regulation of steroid biosynthetic process (GO:0050810)	1.16e-05	0.000862	IDI1;FDPS;EGR1;SQLE;HMGCS1;HMGCR;SREBF2;FDFT1
neutrophil mediated immunity (GO:0002446)	1.62e-05	0.00114479	KMT2E;SNAP25;CSTB;PDXK;SLC44A2;MGST1;IQGAP2;CST3;FTH1;TIMP2;CPNE1;CTSH;CD59;B2M;TUBB;NDUFC2;GGH;MIF;DYNLL1;TUBB4B;EEF2;PRDX6;BST2;EEF1A1;PKM;CAT;ALDOC;HSPA1B;HSPA1A
negative regulation of transcription from RNA polymerase II promoter (GO:0000122)	1.63e-05	0.00114479	NFIX;RPL10;GLIS3;NEDD4L;AEBP1;HDAC9;N4BP2L2;SOX2;DNAJB1;RPS14;ZFP36;EDNRB;UBB;TRPS1;UBC;HES1;SOX9;SKIL;HES5;JUN;JUND;NR2F1;NR2F2;SMARCA2;MEIS2;SREBF2;NFIA;DDIT3;FOSB;ZNF217;PAXBP1;HSPA1A
regulation of alcohol biosynthetic process (GO:1902930)	1.75e-05	0.00120114	IDI1;FDPS;SQLE;HMGCS1;HMGCR;SREBF2;FDFT1
generation of neurons (GO:0048699)	2.33e-05	0.00155536	SEMA3A;NAV1;PTPRD;ID2;CASP3;DNER;ID4;NRCAM;MAPT;IER2;HES5;MARK1;FGFR1
regulation of cell proliferation (GO:0042127)	2.4e-05	0.00156467	APP;BTG1;CDKN1B;CD81;CDCA7;EGFR;ZFP36L1;EFNB2;RPS4X;PAK1;RPS15A;CCND2;CAMK2N1;PDGFD;FTH1;PDPN;LMNA;CTSH;HES1;SOX9;STOX1;HES5;PDGFRB;JUN;JAG1;JUND;EMP3;SMARCA2;AGT;SFRP1;SFRP2;DDAH1;IL6ST;SLC25A5;FGFR3;HSPA1B;HSPA1A;FGFR1
regulation of amyloid fibril formation (GO:1905906)	2.49e-05	0.00158424	APP;APOE;CLU;CRYAB
chondroitin sulfate proteoglycan biosynthetic process (GO:0050650)	2.8e-05	0.00173588	CHST9;BCAN;VCAN;NCAN;B3GAT2;CSPG5
neutrophil degranulation (GO:0043312)	3.15e-05	0.0019089	SNAP25;CSTB;PDXK;SLC44A2;MGST1;IQGAP2;CST3;FTH1;TIMP2;CPNE1;CTSH;CD59;B2M;TUBB;NDUFC2;GGH;MIF;DYNLL1;TUBB4B;EEF2;PRDX6;BST2;EEF1A1;PKM;CAT;ALDOC;HSPA1B;HSPA1A
neutrophil activation involved in immune response (GO:0002283)	3.65e-05	0.0021611	SNAP25;CSTB;PDXK;SLC44A2;MGST1;IQGAP2;CST3;FTH1;TIMP2;CPNE1;CTSH;CD59;B2M;TUBB;NDUFC2;GGH;MIF;DYNLL1;TUBB4B;EEF2;PRDX6;BST2;EEF1A1;PKM;CAT;ALDOC;HSPA1B;HSPA1A
positive regulation of neuron death (GO:1901216)	3.77e-05	0.00218247	EFNB2;EGR1;PRNP;DDIT3;FOS;MAPT;CLU
negative regulation of gene expression (GO:0010629)	3.9e-05	0.00220529	APP;CDKN1B;FOXG1;HDAC9;ZFP36;BASP1;CPNE1;CD38;HES1;SOX9;STOX1;RPS13;JUN;IGFBP5;TIPARP;NR2F2;MIF;SMARCA2;DKK3;SFRP1;SFRP2;TFDP2;KAT6B;DDIT3;ID2;PDCD4;ID4;ZNF217;MAPT;GAPDH;HSPA1B;DCP2;HSPA1A
cholesterol metabolic process (GO:0008203)	4.72e-05	0.00261564	IDI1;FDPS;SQLE;HMGCS1;MSMO1;HMGCR;APOE;ACAT2;FDFT1
regulation of NIK/NF-kappaB signaling (GO:1901222)	5.59e-05	0.00303183	APP;TMSB4X;CPNE1;PDCD4;ILK;EGFR
regulation of axonogenesis (GO:0050770)	6.26e-05	0.00321545	ROBO2;PAK1;CDH2;CHN1;NRCAM;PLXNC1;APOE;PAK3
regulation of amyloid-beta formation (GO:1902003)	6.26e-05	0.00321545	APP;PRNP;LRRTM3;APOE;CLU
negative regulation of proteolysis (GO:0045861)	6.3e-05	0.00321545	CST3;CSTB;PRNP;SERPINE2;CAMK2N1;TIMP2;PLAT
negative regulation of stem cell differentiation (GO:2000737)	7.19e-05	0.00360066	JAG1;HES1;N4BP2L2;HES5
regulation of neuron death (GO:1901214)	7.46e-05	0.00366768	EFNB2;EGR1;PRNP;GRID2;UBB;FOS;MAPT;APOE;CLU
positive regulation of cell death (GO:0010942)	8.13e-05	0.00391943	EFNB2;EGR1;PRNP;CDKN1B;BNIP3;FOS;MAPT;CLU
ribosomal large subunit assembly (GO:0000027)	8.44e-05	0.0039258	RPL5;RPL3;RPL10;RPL12;RPL11;RPL6
chondroitin sulfate metabolic process (GO:0030204)	8.44e-05	0.0039258	CHST9;BCAN;VCAN;NCAN;B3GAT2;CSPG5
response to unfolded protein (GO:0006986)	8.65e-05	0.00394964	DNAJB1;HSPA5;DDIT3;HSPE1;HSPA1B;HSPD1;HSPA1A
chondroitin sulfate biosynthetic process (GO:0030206)	0.000109	0.00488194	CHST9;BCAN;VCAN;NCAN;CSPG5
positive regulation of cellular amide metabolic process (GO:0034250)	0.000133	0.00585869	RPS4X;APP;RPL5;LRRTM3;RPS27L;RPL26;EEF2;CLU
regulation of cell death (GO:0010941)	0.000144	0.00623794	BNIP3L;JUN;CDKN1B;JUND;UBB;BNIP3;CLU;CRYAB;HSPA1B;HSPA1A
dermatan sulfate biosynthetic process (GO:0030208)	0.000163	0.00695228	BCAN;VCAN;NCAN;CSPG5
positive regulation of cell proliferation (GO:0008284)	0.000186	0.007824	PDGFRB;PID1;CD81;MIF;EGFR;AGT;EFNB2;RPS4X;SFRP1;PAK1;RPS15A;SFRP2;CCND2;PDGFD;ID2;CTSH;HES1;SOX9;IL6ST;SLC25A5;FGFR3;STOX1;HES5;FGFR1
cellular response to metal ion (GO:0071248)	0.000202	0.00834276	PRNP;JUN;CLIC4;CDKN1B;BNIP3;CPNE1;MT1X;FOS;B2M;EGFR
dermatan sulfate metabolic process (GO:0030205)	0.000231	0.00916036	BCAN;VCAN;NCAN;CSPG5
chondroitin sulfate catabolic process (GO:0030207)	0.000231	0.00916036	BCAN;VCAN;NCAN;CSPG5
negative regulation of epithelial cell proliferation (GO:0050680)	0.000232	0.00916036	SOX2;SFRP1;SPARC;SFRP2;MAGED1;SOX9;APOE;NR2F2
regulation of nitric-oxide synthase activity (GO:0050999)	0.000244	0.00948058	DDAH1;DDAH2;ATP2B4;APOE;CALM1;EGFR
chaperone mediated protein folding requiring cofactor (GO:0051085)	0.000274	0.0105109	DNAJB1;HSPA5;HSPE1;HSPA1B;HSPA1A
negative regulation of oligodendrocyte differentiation (GO:0048715)	0.000294	0.0108314	DAAM2;HES1;HES5
response to heparin (GO:0071503)	0.000294	0.0108314	EGR1;SFRP1;SOX9
positive regulation of cellular process (GO:0048522)	0.000295	0.0108314	CDKN1B;CD81;EGFR;EFNB2;RPS4X;PAK1;RPS15A;CCND2;PDGFD;PDPN;LMNA;CTSH;HES1;SOX9;STOX1;HES5;PDGFRB;JUN;JUND;NSMCE1;MMP14;SFRP1;SFRP2;IL6ST;SLC25A5;FGFR3;FGFR1
regulation of platelet aggregation (GO:0090330)	0.000316	0.0114464	SERPINE2;PDPN;CD9;PRKCA
cellular response to epidermal growth factor stimulus (GO:0071364)	0.000336	0.011989	EEF1A1;ZFP36;SOX9;EGFR;ZFP36L1
negative regulation of cellular protein metabolic process (GO:0032269)	0.000383	0.0133727	CST3;CSTB;EDNRB;SERPINE2;IGFBP5;CAMK2N1;PLAT;APOE;GAPDH
central nervous system development (GO:0007417)	0.000388	0.0133727	ROBO2;NCAN;CELSR1;HNMT;S100B;DCLK1;BCAN;DMRTA2;VCAN;CDH2;DNER;NRCAM;TAGLN3;HES5;FGFR1
positive regulation of cell differentiation (GO:0045597)	0.00039	0.0133727	SPAG9;JUN;JUND;AGT;ZFP36L1;SFRP1;ZFP36;SFRP2;CDH2;GPC1;PDPN;SOX9;IL6ST;SOX5
negative regulation of cell differentiation (GO:0045596)	0.000398	0.0134642	SFRP1;SFRP2;JAG1;COL5A2;PDCD4;HES1;SOX9;SKIL;MEIS2;HOPX;EGFR;HES5
dermatan sulfate proteoglycan biosynthetic process (GO:0050651)	0.000423	0.0138216	BCAN;VCAN;NCAN;CSPG5
nitric oxide mediated signal transduction (GO:0007263)	0.000423	0.0138216	DDAH1;DDAH2;APOE;AGT
regulation of epithelial cell proliferation (GO:0050678)	0.000425	0.0138216	SOX2;ZFP36;SFRP1;SFRP2;MAGED1;SOX9;EGFR;ZFP36L1
neuron migration (GO:0001764)	0.000442	0.0142025	SEMA3A;DNER;NRCAM;NAV1;MARK1;FGFR1
smooth muscle cell migration (GO:0014909)	0.000504	0.0156339	DDR1;PDGFRB;PLAT
positive regulation of tumor necrosis factor-mediated signaling pathway (GO:1903265)	0.000504	0.0156339	CPNE1;HSPA1B;HSPA1A
vascular smooth muscle contraction (GO:0014829)	0.000504	0.0156339	EDNRB;PIK3C2A;SLC8A1
nervous system development (GO:0007399)	0.000519	0.0159123	ROBO2;JAG1;PCDHGB6;INTU;NCAN;STMN3;NAV1;CELSR1;S100B;DCLK1;BCAN;VCAN;EDNRB;CDH2;DPYSL2;DNER;PMP22;CSPG5;NRCAM;HES1;TAGLN3;GPM6B;HES5;FGFR1
ribonucleoprotein complex assembly (GO:0022618)	0.000567	0.0171782	RPL5;RPS14;RPL3;RPL10;RPL12;RPL11;LUC7L3;RPS27L;MAPT;RPS10;RPL6;RPS23
positive regulation of cell motility (GO:2000147)	0.000587	0.0175701	PDGFRB;SPAG9;HSPA5;SEMA3A;PRKCA;SYNE2;EGFR;MMP14;PAK1;PDGFD;PDPN;CTSH;PHPT1
axon guidance (GO:0007411)	0.000636	0.0188104	EFNB2;ROBO2;ENAH;ALCAM;KIF5C;SEMA3A;GPC1;CHN1;ANOS1;PRKCA;PLXNC1;SPTBN1
negative regulation of protein metabolic process (GO:0051248)	0.000659	0.0192725	PRNP;EDNRB;APOE;CLU;CRYAB;EGFR
chaperone-mediated protein complex assembly (GO:0051131)	0.000709	0.0202875	CLU;HOPX;HSPD1;HSPA1A
platelet-derived growth factor receptor signaling pathway (GO:0048008)	0.000709	0.0202875	PDGFRB;PDGFD;PLAT;PIK3C2A
regulation of transcription from RNA polymerase II promoter (GO:0006357)	0.000722	0.0204382	APP;PID1;CD81;AKAP8L;N4BP2L2;SOX2;RPS14;ZFP36;CHCHD2;EDNRB;TRPS1;SOX9;IER2;LMO2;FOS;SREBF2;SFRP2;TFDP2;DDIT3;RFX4;NUPR1;NFIX;RPL10;FOXG1;GLIS3;NEDD4L;AEBP1;HDAC9;EGFR;HSPD1;UBB;PLAGL1;UBC;HES1;APOE;SKIL;HES5;ZNF462;EGR1;JUN;JAG1;JUND;NR2F1;ATP2B4;NR2F2;DEK;SMARCA2;MEIS2;HOPX;NFIA;PDCD4;ID4;FOSB;ZNF217;SSBP2;PAXBP1;SLC2A4RG
positive regulation of protein phosphorylation (GO:0001934)	0.000746	0.0208918	DDR1;PDGFRB;APP;PRNP;CD81;ATP2B4;ILK;MIF;EGFR;AGT;SOX2;RAP2A;PAK1;SFRP2;CCND2;PDGFD;P2RY1;SOX9;CALM1;FGFR3;STOX1;FGFR1
positive regulation of phosphorylation (GO:0042327)	0.00078	0.0213464	DDR1;PDGFRB;APP;PFKFB3;ILK;MIF;EGFR;RAP2A;PAK1;CCND2;P2RY1;SOX9;FGFR3;FGFR1
negative regulation of glial cell differentiation (GO:0045686)	0.000792	0.0213464	DAAM2;HES1;HES5
nuclear-transcribed mRNA catabolic process, deadenylation-independent decay (GO:0031086)	0.000792	0.0213464	ZFP36;PNRC1;ZFP36L1
glycosaminoglycan metabolic process (GO:0030203)	0.000795	0.0213464	CHST9;BCAN;VCAN;NCAN;GPC1;B3GAT2;CSPG5
'de novo' posttranslational protein folding (GO:0051084)	0.000813	0.0216123	DNAJB1;HSPA5;HSPE1;HSPA1B;HSPA1A
positive regulation of blood vessel endothelial cell migration (GO:0043536)	0.000844	0.0221817	ANXA1;TMSB4X;PRKCA;PIK3C2A;HDAC9;FGFR1
ERBB signaling pathway (GO:0038127)	0.000864	0.0221817	UBB;UBC;PLCE1;PRKCA;SOX9;PIK3C2A;EPS15;EGFR
negative regulation of growth (GO:0045926)	0.000869	0.0221817	BST2;SFRP1;SFRP2;BTG1;CDKN1B;MT1X;SMARCA2;FGFR3;HSPA1B;HSPA1A
negative regulation of cell proliferation (GO:0008285)	0.000874	0.0221817	APP;BTG1;CDKN1B;IGFBP5;MAGED1;EMP3;SMARCA2;SOX2;SFRP1;SFRP2;DDAH1;CAMK2N1;FTH1;ID2;LMNA;PDPN;HES1;SOX9;HSPA1B;HSPA1A
DNA damage response, signal transduction by p53 class mediator resulting in cell cycle arrest (GO:0006977)	0.000877	0.0221817	CDKN1B;TFDP2;UBB;PLAGL1;PLK2;UBC;RPL26
signal transduction involved in mitotic G1 DNA damage checkpoint (GO:0072431)	0.000966	0.0241914	CDKN1B;TFDP2;UBB;PLAGL1;PLK2;UBC;RPL26
negative regulation of cellular process (GO:0048523)	0.00100953	0.0247701	APP;BTG1;CDKN1B;STK39;NEDD4L;CLU;CAMK2N1;FTH1;PDPN;LMNA;PLXNC1;SKIL;BNIP3L;BNIP3;EMP3;MIF;SMARCA2;HOPX;BST2;SFRP1;SFRP2;DDAH1;PDCD4;CD9;HSPA1B;HSPA1A
DNA damage response, signal transduction by p53 class mediator (GO:0030330)	0.00101782	0.0247701	CDKN1B;TFDP2;UBB;PLAGL1;PLK2;UBC;RPS27L;RPL26
positive regulation of cell cycle arrest (GO:0071158)	0.00101782	0.0247701	CDKN1B;TFDP2;UBB;PLAGL1;PLK2;ID2;UBC;RPL26
neuron projection development (GO:0031175)	0.00103481	0.0248303	APP;PAK1;UBB;NPY;EPB41L3;RAB13;STMN3;APOE;MAPT;PAK3;GPM6B;DCLK1
positive regulation of gene expression (GO:0010628)	0.00103936	0.0248303	KMT2E;RPL5;APP;PID1;RPL11;RPS27L;ILK;CLU;EGFR;SOX2;RPS4X;CAMK2N1;CTSH;CD38;SOX9;STOX1;HES5;EGR1;JUN;RPS7;NR2F2;FOS;DEK;EEF2;SMARCA2;AGT;TOX3;SFRP1;KAT6B;DDIT3;ID2;RPL26;HSPA1B;HSPA1A
regulation of cell cycle (GO:0051726)	0.00107502	0.0254487	JUN;JUND;CDKN1B;GADD45B;STK39;SFRP1;PAK1;RPS15A;CAMK2N1;ID2;ID4;PDCD4;SOX9;PAK3
myelin assembly (GO:0032288)	0.00116591	0.0268676	GPC1;EPB41L3;CD9
positive regulation of astrocyte differentiation (GO:0048711)	0.00116591	0.0268676	APP;SERPINE2;HES1
negative regulation of amyloid-beta formation (GO:1902430)	0.00116591	0.0268676	PRNP;APOE;CLU
negative regulation of mitochondrion organization (GO:0010823)	0.00127374	0.0290949	BNIP3;MAPT;SLC25A5;CLU;HSPA1A
regulation of peptidyl-tyrosine phosphorylation (GO:0050730)	0.00128787	0.0291618	APP;PRNP;SFRP1;SFRP2;CD81;MIF;EGFR;AGT
organic hydroxy compound biosynthetic process (GO:1901617)	0.00133184	0.0298975	SQLE;PDXK;PSAT1;MSMO1;HMGCR;CYP7B1
positive regulation of cell migration (GO:0030335)	0.00139738	0.0311006	PDGFRB;SPAG9;HSPA5;SEMA3A;PRKCA;EGFR;SYNE2;MMP14;PAK1;PDGFD;PDPN;CTSH;SOX9;DOCK1
viral life cycle (GO:0019058)	0.0014583	0.0321815	NUP93;UBB;NFIA;CD81;UBC;NEDD4L;APOE;DEK;EPS15
axonogenesis (GO:0007409)	0.00152132	0.03329	ROBO2;APP;NTNG2;SEMA3A;PRKCA;S100B;ENAH;EFNB2;KIF5C;GPC1;ANOS1;NRCAM;PAK3;SPTBN1
protein stabilization (GO:0050821)	0.00156223	0.0339003	RPL5;RPS7;RPL11;ATP1B2;PLPP3;CLU;CRYAB;GAPDH;HSPA1B;HSPD1;HSPA1A
positive regulation of amyloid-beta formation (GO:1902004)	0.00163478	0.0343303	APP;LRRTM3;CLU
negative regulation of inclusion body assembly (GO:0090084)	0.00163478	0.0343303	DNAJB1;HSPA1B;HSPA1A
negative regulation of transcription from RNA polymerase II promoter in response to stress (GO:0097201)	0.00163478	0.0343303	DNAJB1;JUN;HSPA1A
regulation of astrocyte differentiation (GO:0048710)	0.00163478	0.0343303	SERPINE2;HES1;HES5
sulfur compound catabolic process (GO:0044273)	0.0016723	0.0348374	BCAN;VCAN;NCAN;GPC1;CSPG5
regulation of cell growth (GO:0001558)	0.00169988	0.0349171	BTG1;CDKN1B;SMARCA2;EGFR;AGT;BST2;SFRP1;MMP14;SFRP2;PLCE1;CHPT1;HSPA1B;HSPA1A
positive regulation of MAP kinase activity (GO:0043406)	0.00170295	0.0349171	PDGFRB;PAK1;UBB;GADD45B;CD81;PDGFD;UBC;STK39;PLCE1;MAP3K13;EGFR;FGFR1
phospholipid metabolic process (GO:0006644)	0.00180271	0.0366739	PLPP5;PLPPR1;LIPG;PLCE1;PLPP3;FADS1;FDFT1
extracellular matrix organization (GO:0030198)	0.00194936	0.0393498	DDR1;APP;SPARC;NCAN;NID1;BCAN;MMP14;VCAN;COL6A2;BSG;COL5A2;TIMP2;COL4A5;GPM6B
regulation of protein catabolic process (GO:0042176)	0.00199767	0.0400149	EEF1A1;CDKN1B;TIPARP;PLK2;ODC1;NEDD4L;EGFR;GFAP
negative regulation of signal transduction (GO:0009968)	0.00214395	0.0425568	DDR1;PDGFRB;PID1;IGFBP5;EGFR;AGT;DKK3;SFRP1;MMP14;SFRP2;GRB14;UBB;GPC1;UBC;FGFR3;FGFR1
carnitine metabolic process (GO:0009437)	0.00220629	0.0425568	BBOX1;CROT;ALDH9A1
regulation of inclusion body assembly (GO:0090083)	0.00220629	0.0425568	DNAJB1;HSPA1B;HSPA1A
negative regulation of protein ubiquitination involved in ubiquitin-dependent protein catabolic process (GO:2000059)	0.00220629	0.0425568	RPL5;RPS7;RPL11
negative regulation of amyloid precursor protein catabolic process (GO:1902992)	0.00220629	0.0425568	PRNP;APOE;CLU
positive regulation of cellular biosynthetic process (GO:0031328)	0.00223216	0.0427394	PDGFRB;RPS4X;RPL5;EGR1;DDAH1;DDAH2;RPS27L;RPL26;EEF2;CLU;EGFR
regulation of signal transduction (GO:0009966)	0.0022868	0.0434659	DDR1;PDGFRB;APP;INTU;IGFBP5;ILK;CLU;EGFR;DHRS3;PLCE1;RGS11;FGFR3;MGLL;FGFR1
positive regulation of intracellular signal transduction (GO:1902533)	0.00230437	0.0434825	DDR1;PDGFRB;APP;SLC44A2;PLK2;ILK;MIF;S100B;EGFR;AGT;SOX2;BST2;LGALS1;UBB;EEF1D;PDGFD;UBC;PDCD4;CPNE1;SOX9;FGFR3;WLS;FGFR1
regulation of monooxygenase activity (GO:0032768)	0.00234258	0.0438854	DDAH1;DDAH2;CALM1;EGFR
Notch signaling pathway (GO:0007219)	0.00243474	0.0452862	JAG1;UBB;UBC;HES1;HES5;PBX1
cellular response to fibroblast growth factor stimulus (GO:0044344)	0.00245247	0.0452924	ZFP36;SFRP1;UBB;UBC;ANOS1;FGFR3;ZFP36L1;FGFR1
regulation of protein phosphorylation (GO:0001932)	0.00249168	0.0456925	APP;PRNP;PID1;AKAP8L;ILK;EGFR;CORO1C;RAP2A;PAK1;CCND2;P2RY1;PLCE1;SOX9;PLPP3;PAK3
negative regulation of phosphorylation (GO:0042326)	0.00268319	0.0488241	PRNP;PID1;CDKN1B;MAPT;DYNLL1;PLPP3;CORO1C
neuron projection morphogenesis (GO:0048812)	0.00270917	0.0488241	APP;NTNG2;PAK1;ALCAM;UBB;EPB41L3;CPNE1;NRCAM;PAK3;S100B;DCLK1
positive regulation of fat cell differentiation (GO:0045600)	0.00273302	0.0488241	ZFP36;SFRP1;SFRP2;METRNL;ZFP36L1
positive regulation of microtubule polymerization (GO:0031116)	0.0027562	0.0488241	PAK1;MAPT;HSPA1B;HSPA1A
positive regulation of purine nucleotide biosynthetic process (GO:1900373)	0.0027562	0.0488241	PID1;TMSB4X;APOE;CALM1
positive regulation of protein metabolic process (GO:0051247)	0.00279811	0.0492316	APP;CDKN1B;TIPARP;PLK2;NEDD4L;APOE;CLU;AGT
regulation of oligodendrocyte differentiation (GO:0048713)	0.00288743	0.0497939	DAAM2;HES1;HES5
positive regulation of amyloid precursor protein catabolic process (GO:1902993)	0.00288743	0.0497939	APP;LRRTM3;CLU
vasoconstriction (GO:0042310)	0.00288743	0.0497939	EDNRB;PIK3C2A;SLC8A1
positive regulation of mitotic cell cycle phase transition (GO:1901992)	0.00306034	0.0524285	KMT2E;LSM10;CCND2;RAD51C;STOX1
regulation of epidermal growth factor receptor signaling pathway (GO:0042058)	0.00319268	0.0526888	APP;UBB;UBC;EPS15;EGFR;AGT
glycolytic process through glucose-6-phosphate (GO:0061620)	0.00321718	0.0526888	PKM;ALDOC;GAPDH;PFKP
canonical glycolysis (GO:0061621)	0.00321718	0.0526888	PKM;ALDOC;GAPDH;PFKP
glucose catabolic process to pyruvate (GO:0061718)	0.00321718	0.0526888	PKM;ALDOC;GAPDH;PFKP
glial cell differentiation (GO:0010001)	0.00321718	0.0526888	SOX2;CDH2;GPC1;HES5
regulation of protein ubiquitination involved in ubiquitin-dependent protein catabolic process (GO:2000058)	0.00321718	0.0526888	RPL5;RPS7;RPL11;CLU
regulation of potassium ion transmembrane transporter activity (GO:1901016)	0.00321718	0.0526888	KCNG1;STK39;NEDD4L;ATP1B2
sulfur compound biosynthetic process (GO:0044272)	0.00357697	0.0581479	BCAN;CHST9;VCAN;MGST3;NCAN;B3GAT2;MGST1;CSPG5;CDO1
cellular response to transforming growth factor beta stimulus (GO:0071560)	0.00360257	0.0581479	SFRP1;JUN;UBB;UBC;SOX9;FOS;SOX5;ZFP36L1
negative regulation of hemostasis (GO:1900047)	0.00368449	0.0581479	SERPINE2;APOE;TFPI
cellular response to low-density lipoprotein particle stimulus (GO:0071404)	0.00368449	0.0581479	CD81;CD9;SREBF2
glomerular visceral epithelial cell differentiation (GO:0072112)	0.00368449	0.0581479	NUP93;JAG1;BASP1
negative regulation of ubiquitin-protein transferase activity (GO:0051444)	0.00368449	0.0581479	RPL5;RPS7;RPL11
cytoskeleton-dependent intracellular transport (GO:0030705)	0.003728	0.0584802	MYO10;KIF5C;TUBB;DYNLL1
response to reactive oxygen species (GO:0000302)	0.00378749	0.0590576	JUN;CAT;FOS;MAPT;APOE;EGFR
regulation of kinase activity (GO:0043549)	0.00382916	0.059352	PDGFRB;DDR1;CDKN1B;PLCE1;MAPT;FGFR3;EGFR;FGFR1
cellular response to hormone stimulus (GO:0032870)	0.00386139	0.0594974	ROBO2;JUN;JUND;LMO2;CTSH;TFPI;ZFP36L1
platelet degranulation (GO:0002576)	0.00398429	0.0606731	APP;SPARC;TMSB4X;ANXA5;PHACTR2;CD9;FAM3C;CALM1;CLU
negative regulation of macromolecule metabolic process (GO:0010605)	0.00398429	0.0606731	APP;SFRP1;SFRP2;TIPARP;ID2;CPNE1;MIF;MAPT;STOX1
substantia nigra development (GO:0021762)	0.00421139	0.0637584	HSPA5;BASP1;CKB;DYNLL1;CALM1
positive regulation of cell cycle (GO:0045787)	0.00442907	0.0663751	APP;CDKN1B;CCND2;RPS15A;PRKCA;MIF;MEIS2
negative regulation of peptidase activity (GO:0010466)	0.00446069	0.0663751	CST3;CSTB;SERPINE2;TIMP2;GAPDH;AGT
second-messenger-mediated signaling (GO:0019932)	0.00446069	0.0663751	EDNRB;DDAH1;DDAH2;PLCE1;APOE;AGT
regulation of cellular response to stress (GO:0080135)	0.00457541	0.0669626	NUP93;DNAJB1;CHCHD2;MAPT;CRYAB;HSPA1B;MCL1;HSPA1A
regulation of extracellular matrix disassembly (GO:0010715)	0.00460303	0.0669626	DDR1;CST3;PDPN
positive regulation of muscle hypertrophy (GO:0014742)	0.00460303	0.0669626	PRKCA;IL6ST;AGT
regulation of protein modification by small protein conjugation or removal (GO:1903320)	0.00460303	0.0669626	EGR1;HSPA1B;HSPA1A
ribosomal small subunit biogenesis (GO:0042274)	0.00465556	0.0669784	RPS14;RPS7;RPS27L;RPS10;RPS24
regulation of dendrite morphogenesis (GO:0048814)	0.00465556	0.0669784	PTPRD;RAP2A;ADGRB3;CFL1;NEDD4L
positive regulation of peptidyl-serine phosphorylation (GO:0033138)	0.00473549	0.067754	APP;PAK1;SFRP2;ATP2B4;MIF;EGFR;STOX1
negative regulation of protein modification process (GO:0031400)	0.00482854	0.0687078	PRNP;PID1;ATP2B4;MAPT;PLPP3;CORO1C
positive regulation of phosphate metabolic process (GO:0045937)	0.0049089	0.0694715	APP;ILK;MIF;EGFR
regulation of neuron differentiation (GO:0045664)	0.00505761	0.0711893	SOX2;ID2;CPNE1;ID4;NRCAM;HES5;FGFR1
cellular response to cadmium ion (GO:0071276)	0.00558362	0.0742801	JUN;MT1X;FOS;EGFR
protein alkylation (GO:0008213)	0.00558362	0.0742801	EEF1A1;RPS2;EEF2;CALM1
negative regulation of Notch signaling pathway (GO:0045746)	0.00558362	0.0742801	MMP14;UBB;UBC;EGFR
regulation of G1/S transition of mitotic cell cycle (GO:2000045)	0.00564203	0.0742801	KMT2E;LSM10;PID1;CCND2;ID2
regulation of protein homooligomerization (GO:0032462)	0.00564803	0.0742801	APOE;CLU;CRYAB
regulation of B cell differentiation (GO:0045577)	0.00564803	0.0742801	SFRP1;MMP14;ZFP36L1
positive regulation of mesonephros development (GO:0061213)	0.00564803	0.0742801	BASP1;SOX9;AGT
transport along microtubule (GO:0010970)	0.00564803	0.0742801	APP;ARHGAP21;DYNLL1
negative regulation of coagulation (GO:0050819)	0.00564803	0.0742801	SERPINE2;APOE;TFPI
negative regulation of platelet activation (GO:0010544)	0.00564803	0.0742801	SERPINE2;CD9;APOE
cellular sodium ion homeostasis (GO:0006883)	0.00564803	0.0742801	NEDD4L;ATP1B2;SLC8A1
regulation of cartilage development (GO:0061035)	0.00564803	0.0742801	TRPS1;SOX9;SOX5
cellular response to corticosteroid stimulus (GO:0071384)	0.00564803	0.0742801	ZFP36;ANXA1;ZFP36L1
regulation of peptidyl-serine phosphorylation (GO:0033135)	0.00575092	0.0752532	APP;PAK1;SFRP2;ATP2B4;MIF;EGFR;STOX1
positive regulation of transcription, DNA-templated (GO:0045893)	0.00585181	0.0761906	KMT2E;APP;PID1;NFIX;CD81;AKAP8L;GLIS3;ILK;EGFR;SOX2;CHCHD2;UBB;PLAGL1;UBC;CD38;HES1;SOX9;IER2;HES5;ZNF462;EGR1;JUN;JAG1;JUND;LMO2;NR2F2;FOS;SMARCA2;MEIS2;AGT;SREBF2;TOX3;SFRP1;SFRP2;NFIA;TFDP2;KAT6B;DDIT3;RFX4;ID2;SSBP2;PAXBP1
negative regulation of transferase activity (GO:0051348)	0.00631751	0.0810384	ZFP36;CDKN1B;MAPT;PHPT1
regulation of developmental growth (GO:0048638)	0.00631751	0.0810384	APP;NRCAM;APOE;FGFR3
positive regulation of B cell proliferation (GO:0030890)	0.00631751	0.0810384	TFRC;CD81;CD38;MIF
regulation of cardiac conduction (GO:1903779)	0.0065254	0.0832948	ATP2B4;FXYD6;ATP1B2;CALM1;SLC8A1;AGT
positive regulation of cardiac muscle hypertrophy (GO:0010613)	0.0068238	0.08502	PRKCA;IL6ST;AGT
neuron apoptotic process (GO:0051402)	0.0068238	0.08502	APP;BNIP3;GAPDH
positive regulation of cell migration involved in sprouting angiogenesis (GO:0090050)	0.0068238	0.08502	ANXA1;PIK3C2A;HDAC9
positive regulation of G1/S transition of mitotic cell cycle (GO:1900087)	0.0068238	0.08502	KMT2E;LSM10;CCND2
neurotransmitter transport (GO:0006836)	0.0068238	0.08502	GABRA2;SNAP25;GLUL
cellular response to organic cyclic compound (GO:0071407)	0.00691249	0.0857149	EGR1;GABRB2;SFRP1;IGFBP5;TIPARP;CASP3;TFPI;EGFR;ZFP36L1
response to cadmium ion (GO:0046686)	0.00711269	0.0877793	JUN;MT1X;FOS;EGFR
regulation of gene expression (GO:0010468)	0.00743593	0.0897295	RPL5;APP;PID1;ZNF493;BTG1;AHNAK;MAGED1;RPL11;AKAP8L;CLU;RPL6;ZFP36L1;SOX2;SOX1;CAMK2N1;CPNE1;CTSH;FADS1;STOX1;HES6;EGR1;RPS7;TIPARP;MIF;SMARCA2;TOX3;SFRP1;SFRP2;NFIA;KAT6B;DDIT3;ID2;ZNF217;ZNF677;MAPT;SSBP2;HSPA1B;SLC2A4RG;HSPA1A
positive regulation of developmental process (GO:0051094)	0.00749343	0.0897295	JUN;JUND;TFRC;BNIP3;LMNA;SOX9;SOX5;CORO1C
regulation of canonical Wnt signaling pathway (GO:0060828)	0.00753977	0.0897295	SOX2;SFRP1;SFRP2;UBB;DAAM2;DDIT3;UBC;ILK;SOX9;APOE;WLS;DKK3
response to cytokine (GO:0034097)	0.00794254	0.0897295	BST2;JUN;PID1;JUND;CASP3;TIMP2;PRKCA;IL6ST;MCL1
protein trimerization (GO:0070206)	0.0079712	0.0897295	TRIM4;COL6A2;MGST1;MIF
regulation of erythrocyte differentiation (GO:0045646)	0.0079712	0.0897295	ZFP36;HSPA1B;ZFP36L1;HSPA1A
regulation of nitric oxide biosynthetic process (GO:0045428)	0.0079712	0.0897295	DDAH1;DDAH2;ATP2B4;CLU
positive regulation of I-kappaB kinase/NF-kappaB signaling (GO:0043123)	0.00802301	0.0897295	BST2;APP;LGALS1;UBB;SLC44A2;EEF1D;PLK2;UBC;S100B;WLS
regulation of cellular protein metabolic process (GO:0032268)	0.00804089	0.0897295	APP;EDNRB;RPL10;APOE;AGT
negative regulation of protein ubiquitination (GO:0031397)	0.00804089	0.0897295	RPL5;RPS7;RPL11;HSPA1B;HSPA1A
positive regulation of endothelial cell migration (GO:0010595)	0.00805534	0.0897295	SPARC;TMSB4X;PRKCA;PLPP3;AGT;FGFR1
regulation of Notch signaling pathway (GO:0008593)	0.00805534	0.0897295	MMP14;JAG1;UBB;UBC;TSPAN5;EGFR
reverse cholesterol transport (GO:0043691)	0.00813412	0.0897295	LIPG;APOE;CLU
negative regulation of intracellular transport (GO:0032387)	0.00813412	0.0897295	SLC25A5;CRYAB;HSPA1A
long-term memory (GO:0007616)	0.00813412	0.0897295	PRNP;APOE;PJA2
virion assembly (GO:0019068)	0.00813412	0.0897295	UBB;UBC;APOE
cellular response to glucocorticoid stimulus (GO:0071385)	0.00813412	0.0897295	ZFP36;ANXA1;ZFP36L1
cellular monovalent inorganic cation homeostasis (GO:0030004)	0.00813412	0.0897295	NEDD4L;ATP1B2;SLC8A1
positive regulation of transcription from RNA polymerase II promoter (GO:0045944)	0.00827249	0.0897295	APP;PID1;NFIX;CD81;AKAP8L;GLIS3;EGFR;SOX2;CHCHD2;UBB;PLAGL1;UBC;HES1;SOX9;IER2;ZNF462;EGR1;JUN;JAG1;JUND;LMO2;FOS;SMARCA2;MEIS2;PBX1;SREBF2;SFRP2;NFIA;TFDP2;DDIT3;RFX4;SSBP2;PAXBP1
negative regulation of cell growth (GO:0030308)	0.00829839	0.0897295	BST2;SFRP1;SFRP2;BTG1;CDKN1B;SMARCA2;HSPA1B;HSPA1A
cellular response to oxidative stress (GO:0034599)	0.00829839	0.0897295	JUN;CAT;FOS;MAPT;PRDX6;EGFR;HSPA1B;HSPA1A
cellular response to growth factor stimulus (GO:0071363)	0.00831063	0.0897295	EEF1A1;ZFP36;SFRP1;ANXA1;SOX9;MAPT;EGFR;SOX5;ZFP36L1
regulation of primary metabolic process (GO:0080090)	0.00831063	0.0897295	HMGCS1;CHD9;ID2;ODC1;APOE;HMGCR;FADS1;AGT;FDFT1
negative regulation of nucleic acid-templated transcription (GO:1903507)	0.00855132	0.0897295	JUN;CDKN1B;FOXG1;NR2F2;HDAC9;SMARCA2;DKK3;SFRP1;SFRP2;TFDP2;KAT6B;BASP1;DDIT3;ID2;PDCD4;ID4;ZNF217;CD38;HES1;SOX9
positive regulation of lymphocyte proliferation (GO:0050671)	0.0086182	0.0897295	ANXA1;TFRC;CD81;CD38;MIF;IL6ST
positive regulation of peptidyl-tyrosine phosphorylation (GO:0050731)	0.00872435	0.0897295	PRNP;CD81;HES1;MIF;IL6ST;FGFR3;HES5;AGT
cellular transition metal ion homeostasis (GO:0046916)	0.00874455	0.0897295	APP;PRNP;TFRC;UBB;FTH1;UBC;MT1X
negative regulation of membrane potential (GO:0045837)	0.00875241	0.0897295	BNIP3;MAPT
neuron projection maintenance (GO:1990535)	0.00875241	0.0897295	APP;PRNP
regulation of extent of cell growth (GO:0061387)	0.00875241	0.0897295	NRCAM;APOE
regulation of intrinsic apoptotic signaling pathway by p53 class mediator (GO:1902253)	0.00875241	0.0897295	UBB;RPS7
positive regulation of ATP biosynthetic process (GO:2001171)	0.00875241	0.0897295	PID1;TMSB4X
retinal ganglion cell axon guidance (GO:0031290)	0.00875241	0.0897295	ROBO2;ALCAM
regulation of mesenchymal stem cell differentiation (GO:2000739)	0.00875241	0.0897295	SOX9;SOX5
citrulline metabolic process (GO:0000052)	0.00875241	0.0897295	DDAH1;DDAH2
antigen processing and presentation of endogenous peptide antigen (GO:0002483)	0.00875241	0.0897295	B2M;HLA-E
alpha-beta T cell activation (GO:0046631)	0.00875241	0.0897295	ANXA1;HLA-E
regulation of keratinocyte apoptotic process (GO:1902172)	0.00875241	0.0897295	ZFP36;ZFP36L1
negative regulation of erythrocyte differentiation (GO:0045647)	0.00875241	0.0897295	ZFP36;ZFP36L1
regulation of cardiac muscle hypertrophy in response to stress (GO:1903242)	0.00875241	0.0897295	LMNA;ATP2B4
astrocyte activation (GO:0048143)	0.00875241	0.0897295	APP;MAPT
positive regulation of fibroblast apoptotic process (GO:2000271)	0.00875241	0.0897295	SFRP1;BTG1
regulation of microtubule nucleation (GO:0010968)	0.00875241	0.0897295	HSPA1B;HSPA1A
glycogen metabolic process (GO:0005977)	0.00889498	0.0901266	UBB;PPP1R3C;UBC;CALM1
negative regulation of neurogenesis (GO:0050768)	0.00889498	0.0901266	SOX2;ID2;ID4;HES5
entry into host cell (GO:0030260)	0.00889498	0.0901266	UBB;CD81;UBC;EPS15
protein localization to cell periphery (GO:1990778)	0.00916646	0.0925173	RAP2A;BSG;EPB41L3;P2RY1;RAB13;TSPAN5;SPTBN1;RAB8B
positive regulation of mitotic cell cycle (GO:0045931)	0.00947181	0.0941589	PDGFRB;APP;PRKCA;HES1;MEIS2
regulation of DNA binding (GO:0051101)	0.00947181	0.0941589	JUN;ID2;CPNE1;ID4;HES1
glucan biosynthetic process (GO:0009250)	0.00958222	0.0941589	UBB;PPP1R3C;UBC
prostaglandin biosynthetic process (GO:0001516)	0.00958222	0.0941589	CBR1;MGST1;MIF
glycogen biosynthetic process (GO:0005978)	0.00958222	0.0941589	UBB;PPP1R3C;UBC
regulation of peptidase activity (GO:0052547)	0.00958222	0.0941589	CST3;CSTB;CTSH
negative regulation of calcium-mediated signaling (GO:0050849)	0.00958222	0.0941589	PRNP;ATP2B4;CALM1
negative regulation of DNA binding (GO:0043392)	0.00988591	0.0960556	JUN;ID2;CPNE1;ID4
positive regulation of muscle cell differentiation (GO:0051149)	0.00988591	0.0960556	SPAG9;OLFM2;BTG1;CDH2
regulation of axon extension (GO:0030516)	0.00988591	0.0960556	SEMA3A;NRCAM;APOE;MAPT
regulation of phosphorylation (GO:0042325)	0.0101005	0.0975094	NUP93;APP;CDKN1B;ILK;MIF;DYNLL1;EGFR;CORO1C
negative regulation of cellular macromolecule biosynthetic process (GO:2000113)	0.0101104	0.0975094	JUN;CDKN1B;IGFBP5;FOXG1;NR2F2;HDAC9;SMARCA2;DKK3;SFRP1;SFRP2;TFDP2;KAT6B;BASP1;DDIT3;ID2;PDCD4;ID4;ZNF217;CD38;HES1;SOX9;GAPDH
positive regulation of phosphatidylinositol 3-kinase signaling (GO:0014068)	0.010249	0.0981193	PDGFRB;PDGFD;SOX9;AGT;FGFR1
negative regulation of cellular response to transforming growth factor beta stimulus (GO:1903845)	0.010249	0.0981193	UBB;PEG10;UBC;SKIL;HSPA1A
positive regulation of epithelial cell migration (GO:0010634)	0.0104754	0.099919	SPARC;CTSH;PRKCA;SOX9;DOCK1;AGT
MAPK cascade (GO:0000165)	0.0105681	0.100435	PDGFRB;PEBP1;ILK;EGFR;ZFP36L1;ZFP36;UBB;UBC;CTSH;SOX9;CALM1;FGFR3;SPTBN1;FGFR1
mRNA metabolic process (GO:0016071)	0.0108983	0.101709	LSM10;ZFP36;AKAP8L;HNRNPR;DCP2;HSPA1B;HSPA1A
negative regulation of cell motility (GO:2000146)	0.0108983	0.101709	BST2;SFRP1;CLIC4;SFRP2;JAG1;IGFBP5;SRGAP1
positive regulation of NIK/NF-kappaB signaling (GO:1901224)	0.0109457	0.101709	APP;PDCD4;ILK;EGFR
regulation of mitochondrial membrane potential (GO:0051881)	0.0109457	0.101709	PID1;UBB;MAPT;STOX1
positive regulation of ATPase activity (GO:0032781)	0.0109457	0.101709	DNAJB1;TMSB4X;ATP1B2;DYNLL1
negative regulation of cell migration (GO:0030336)	0.0111035	0.101709	BST2;SFRP1;CLIC4;SFRP2;JAG1;IGFBP5;SRGAP1;CORO1C
regulation of cell differentiation (GO:0045595)	0.0111035	0.101709	JUN;JUND;TRPS1;SKIL;FADS1;HOPX;HES5;FGFR1
negative regulation of proteolysis involved in cellular protein catabolic process (GO:1903051)	0.0111708	0.101709	RPL5;RPS7;RPL11
ribosomal small subunit assembly (GO:0000028)	0.0111708	0.101709	RPS14;RPS27L;RPS10
gamma-aminobutyric acid signaling pathway (GO:0007214)	0.0111708	0.101709	GABRA2;GABRB2;GNAI2
positive regulation of phospholipase activity (GO:0010518)	0.0111708	0.101709	PDGFRB;FGFR3;FGFR1
positive regulation of neuron apoptotic process (GO:0043525)	0.0111708	0.101709	PRNP;DDIT3;MCL1
transmembrane receptor protein tyrosine kinase signaling pathway (GO:0007169)	0.0112207	0.101808	DDR1;PDGFRB;PLAT;PIK3C2A;MYL12A;ACTG1;EFNB2;PAK1;UBB;PDGFD;CASP3;CHN1;UBC;ANOS1;PAK3;FGFR3;DOCK1;FGFR1
skeletal system development (GO:0001501)	0.0112616	0.101824	BCAN;VCAN;NCAN;TRPS1;SOX9;AEBP1;FGFR3;HES5;FGFR1
negative regulation of transforming growth factor beta receptor signaling pathway (GO:0030512)	0.0119322	0.103042	UBB;PEG10;UBC;SKIL;HSPA1A
negative regulation of mitochondrial outer membrane permeabilization involved in apoptotic signaling pathway (GO:1901029)	0.0120517	0.103042	SLC25A5;HSPA1A
bleb assembly (GO:0032060)	0.0120517	0.103042	PMP22;EMP3
regulation of dendritic spine maintenance (GO:1902950)	0.0120517	0.103042	PRNP;APOE
negative regulation of interleukin-8 secretion (GO:2000483)	0.0120517	0.103042	ANXA1;TMSB4X
regulation of extracellular matrix organization (GO:1903053)	0.0120517	0.103042	DDR1;AGT
regulation of mitochondrial fusion (GO:0010635)	0.0120517	0.103042	PID1;BNIP3
nucleoside diphosphate metabolic process (GO:0009132)	0.0120517	0.103042	AK1;AK4
negative regulation of synapse organization (GO:1905809)	0.0120517	0.103042	ROBO2;APOE
fructose metabolic process (GO:0006000)	0.0120517	0.103042	SORD;ALDOC
auditory receptor cell differentiation (GO:0042491)	0.0120517	0.103042	SLC4A7;HES5
pentose metabolic process (GO:0019321)	0.0120517	0.103042	FGGY;PHACTR1
regulation of RNA polymerase II regulatory region sequence-specific DNA binding (GO:1903025)	0.0120517	0.103042	TMSB4X;DDIT3
microglial cell activation (GO:0001774)	0.0120517	0.103042	MAPT;CLU
regulation of muscle cell differentiation (GO:0051147)	0.0120761	0.103042	SPAG9;CDH2;HDAC9;ZFP36L1
mRNA catabolic process (GO:0006402)	0.0120761	0.103042	ZFP36;HSPA1B;DCP2;HSPA1A
negative regulation of blood coagulation (GO:0030195)	0.0120761	0.103042	SERPINE2;PLAT;APOE;TFPI
glycosaminoglycan biosynthetic process (GO:0006024)	0.0121087	0.103042	BCAN;CHST9;VCAN;NCAN;GPC1;B3GAT2;CSPG5
negative regulation of canonical Wnt signaling pathway (GO:0090090)	0.0122334	0.103428	SOX2;SFRP1;SFRP2;UBB;DDIT3;UBC;SOX9;APOE;DKK3
regulated exocytosis (GO:0045055)	0.0122334	0.103428	APP;SPARC;TMSB4X;ANXA5;PHACTR2;CD9;FAM3C;CALM1;CLU
regulation of lipid metabolic process (GO:0019216)	0.0127489	0.107167	HMGCS1;CHD9;ID2;HMGCR;FADS1;AGT;FDFT1
regulation of tumor necrosis factor-mediated signaling pathway (GO:0010803)	0.0128403	0.107167	UBB;UBC;CPNE1;HSPA1B;HSPA1A
phosphatidylinositol-mediated signaling (GO:0048015)	0.0128403	0.107167	PDGFRB;PLCH1;PIK3C2A;ZFP36L1;FGFR1
glycosaminoglycan catabolic process (GO:0006027)	0.0128403	0.107167	BCAN;VCAN;NCAN;GPC1;CSPG5
positive regulation of smooth muscle cell proliferation (GO:0048661)	0.0132786	0.11012	PDGFRB;JUN;ID2;HES5
phospholipid biosynthetic process (GO:0008654)	0.0132786	0.11012	IDI1;FDPS;CPNE1;FADS1
regulation of cellular response to heat (GO:1900034)	0.0133708	0.110532	NUP93;DNAJB1;MAPT;CRYAB;HSPA1B;HSPA1A
epidermal growth factor receptor signaling pathway (GO:0007173)	0.0137938	0.113668	PLCE1;SOX9;PIK3C2A;EPS15;EGFR
cytoskeleton organization (GO:0007010)	0.0139307	0.114433	DPYSL2;CFL1;EPB41L3;PLCE1;APOE;SYNE2;WASF3;MARK1
regulation of transforming growth factor beta receptor signaling pathway (GO:0017015)	0.0141739	0.116066	UBB;PEG10;UBC;SKIL;DKK3;HSPA1A
negative regulation of protein phosphorylation (GO:0001933)	0.0142982	0.116345	PRNP;SFRP1;PID1;SFRP2;PPP1R1A;LRRTM3;CAMK2N1;PLPP3;CALM1;CORO1C
regulation of cellular amide metabolic process (GO:0034248)	0.0145547	0.116345	EEF1A1;APP;RPL10;GFAP
homotypic cell-cell adhesion (GO:0034109)	0.0145547	0.116345	ILK;PLPP3;MYL12A;ACTG1
positive regulation of T cell mediated immunity (GO:0002711)	0.014778	0.116345	B2M;HSPD1;HLA-E
regulation of cardiac muscle hypertrophy (GO:0010611)	0.014778	0.116345	PRKCA;IL6ST;AGT
negative regulation of cyclin-dependent protein kinase activity (GO:1904030)	0.014778	0.116345	CDKN1B;CAMK2N1;NR2F2
ERK1 and ERK2 cascade (GO:0070371)	0.014778	0.116345	CTSH;SOX9;ZFP36L1
regulation of phosphatidylinositol 3-kinase signaling (GO:0014066)	0.0150101	0.116345	PDGFRB;PDGFD;SOX9;EGFR;AGT;FGFR1
positive regulation of NF-kappaB transcription factor activity (GO:0051092)	0.0151968	0.116345	APP;UBB;UBC;MAP3K13;CLU;AGT;HSPA1B;HSPA1A
neuron projection extension involved in neuron projection guidance (GO:1902284)	0.0158049	0.116345	ALCAM;SEMA3A
positive regulation of cell aging (GO:0090343)	0.0158049	0.116345	LMNA;YPEL3
regulation of fibroblast apoptotic process (GO:2000269)	0.0158049	0.116345	SFRP1;BTG1
regulation of chaperone-mediated autophagy (GO:1904714)	0.0158049	0.116345	EEF1A1;GFAP
nucleoside diphosphate phosphorylation (GO:0006165)	0.0158049	0.116345	AK1;AK4
myelin maintenance (GO:0043217)	0.0158049	0.116345	EPB41L3;CLU
negative regulation of protein homooligomerization (GO:0032463)	0.0158049	0.116345	CLU;CRYAB
aorta development (GO:0035904)	0.0158049	0.116345	PDGFRB;JAG1
glomerular visceral epithelial cell development (GO:0072015)	0.0158049	0.116345	NUP93;JAG1
negative regulation of platelet aggregation (GO:0090331)	0.0158049	0.116345	SERPINE2;CD9
amyloid fibril formation (GO:1990000)	0.0158049	0.116345	APP;MAPT
negative regulation of potassium ion transmembrane transporter activity (GO:1901017)	0.0158049	0.116345	STK39;NEDD4L
regulation of ATP biosynthetic process (GO:2001169)	0.0158049	0.116345	PID1;TMSB4X
axon extension involved in axon guidance (GO:0048846)	0.0158049	0.116345	ALCAM;SEMA3A
central nervous system myelination (GO:0022010)	0.0158049	0.116345	CLU;HES5
isoprenoid biosynthetic process (GO:0008299)	0.0158049	0.116345	IDI1;HMGCR
cellular biogenic amine catabolic process (GO:0042402)	0.0158049	0.116345	HNMT;ALDH7A1
glomerular epithelial cell development (GO:0072310)	0.0158049	0.116345	NUP93;JAG1
positive regulation of mitochondrial membrane permeability involved in apoptotic process (GO:1902110)	0.0158049	0.116345	BNIP3L;BNIP3
norepinephrine metabolic process (GO:0042415)	0.0158049	0.116345	MOXD1;RNF180
nucleotide phosphorylation (GO:0046939)	0.0158049	0.116345	AK1;AK4
regulation of long term synaptic depression (GO:1900452)	0.0158049	0.116345	GRID2;MAPT
arginine catabolic process (GO:0006527)	0.0158049	0.116345	OAT;DDAH1
sterol metabolic process (GO:0016125)	0.0158415	0.116345	SQLE;MSMO1;HMGCR;APOE;CYP7B1
negative regulation of cell death (GO:0060548)	0.0158799	0.116345	BNIP3L;BNIP3;APOE;CLU;HSPA1B;HSPA1A
organonitrogen compound biosynthetic process (GO:1901566)	0.0159022	0.116345	CERS6;OAT;ABHD3;SLC44A2;MGST3;MGST1;CHPT1;PLPP3;CDO1;GLUL
ERBB2 signaling pathway (GO:0038128)	0.0159058	0.116345	UBB;UBC;PRKCA;EGFR
positive regulation of reactive oxygen species metabolic process (GO:2000379)	0.0159058	0.116345	PDGFRB;PID1;MAPT;AGT
inositol lipid-mediated signaling (GO:0048017)	0.0159058	0.116345	PDGFRB;PLCH1;PIK3C2A;FGFR1
protein localization to plasma membrane (GO:0072659)	0.0165445	0.120677	RAP2A;BSG;EPB41L3;P2RY1;RAB13;TSPAN5;SPTBN1;RAB8B
ephrin receptor signaling pathway (GO:0048013)	0.0167839	0.120847	EFNB2;PAK1;CHN1;PAK3;MYL12A;ACTG1
positive regulation of protein autophosphorylation (GO:0031954)	0.0167997	0.120847	RAP2A;PDGFD;CALM1
negative regulation of myeloid cell differentiation (GO:0045638)	0.0167997	0.120847	ZFP36;MEIS2;ZFP36L1
cellular response to unfolded protein (GO:0034620)	0.0167997	0.120847	HSPA5;HSPA1B;HSPA1A
negative regulation of lyase activity (GO:0051350)	0.0167997	0.120847	EDNRB;PHPT1;GNAI2
negative regulation of epidermal growth factor receptor signaling pathway (GO:0042059)	0.0173331	0.123998	UBB;UBC;EPS15;EGFR
response to cAMP (GO:0051591)	0.0173331	0.123998	JUN;JUND;IGFBP5;ZFP36L1
regulation of programmed cell death (GO:0043067)	0.0178127	0.12708	BNIP3L;MAGED1;BNIP3;STK39;CLU;TOX3;PAK1;LGALS1;UBB;UBC;TRIM24;SOX9;PAK3
cellular response to hypoxia (GO:0071456)	0.0179762	0.127896	BNIP3L;SFRP1;UBB;BNIP3;UBC;LMNA;STOX1;ZFP36L1
actin cytoskeleton reorganization (GO:0031532)	0.0180823	0.1283	RAP2A;PAK1;ANXA1;PHACTR1;PDLIM4
regulation of translation (GO:0006417)	0.0185925	0.13067	NUP93;RPS4X;APP;RPL5;RPL10;IGFBP5;RPS27L;RPL26;EEF2;GAPDH;EIF1
negative regulation of cell projection organization (GO:0031345)	0.0188377	0.13067	EFNB2;PRNP;SEMA3A;APOE
positive regulation of cell cycle G1/S phase transition (GO:1902808)	0.0189683	0.13067	KMT2E;LSM10;CCND2
positive regulation of ERBB signaling pathway (GO:1901186)	0.0189683	0.13067	UBB;UBC;AGT
metanephros development (GO:0001656)	0.0189683	0.13067	ROBO2;BASP1;CTSH
positive regulation of ATP metabolic process (GO:1903580)	0.0189683	0.13067	PID1;PFKFB3;TMSB4X
phospholipid dephosphorylation (GO:0046839)	0.0189683	0.13067	PLPP5;PLPPR1;PLPP3
negative regulation of signal transduction in absence of ligand (GO:1901099)	0.0189683	0.13067	HSPA1B;HSPA1A;MCL1
negative regulation of extrinsic apoptotic signaling pathway in absence of ligand (GO:2001240)	0.0189683	0.13067	HSPA1B;HSPA1A;MCL1
positive regulation of ion transmembrane transporter activity (GO:0032414)	0.0189683	0.13067	TMSB4X;STK39;ATP1B2
regulation of chondrocyte differentiation (GO:0032330)	0.0189683	0.13067	TRPS1;SOX9;SOX5
stress-activated MAPK cascade (GO:0051403)	0.0192771	0.132448	ZFP36;UBB;UBC;MAP3K13;ZFP36L1
protein localization to membrane (GO:0072657)	0.0194238	0.133104	RAP2A;BSG;EPB41L3;P2RY1;RAB13;TSPAN5;CPE;SPTBN1;RAB8B
Wnt signaling pathway (GO:0016055)	0.0196452	0.133114	SFRP1;SFRP2;UBB;UBC;CPE;PLPP3;WLS
negative regulation of NIK/NF-kappaB signaling (GO:1901223)	0.0199875	0.133114	TMSB4X;CPNE1
ATF6-mediated unfolded protein response (GO:0036500)	0.0199875	0.133114	HSPA5;DDIT3
ionotropic glutamate receptor signaling pathway (GO:0035235)	0.0199875	0.133114	GRIA2;APP
positive regulation of cholesterol esterification (GO:0010873)	0.0199875	0.133114	APOE;AGT
central nervous system neuron development (GO:0021954)	0.0199875	0.133114	NPY;MAPT
nucleoside phosphate biosynthetic process (GO:1901293)	0.0199875	0.133114	AK1;AK4
nucleoside triphosphate biosynthetic process (GO:0009142)	0.0199875	0.133114	AK1;AK4
negative regulation of potassium ion transmembrane transport (GO:1901380)	0.0199875	0.133114	STK39;NEDD4L
antigen processing and presentation of exogenous peptide antigen via MHC class I, TAP-independent (GO:0002480)	0.0199875	0.133114	B2M;HLA-E
neuron projection organization (GO:0106027)	0.0199875	0.133114	APP;PRNP
iron ion homeostasis (GO:0055072)	0.0205227	0.135983	TFRC;UBB;FTH1;UBC;B2M
regulation of proteolysis (GO:0030162)	0.0205227	0.135983	CST3;CSTB;SERPINE2;CAMK2N1;PLAT
protein oligomerization (GO:0051259)	0.0210105	0.138862	PRNP;SEPT11;OAT;TRIM4;AHNAK;DDIT3;TRPS1;CAT;MAPT;HMGCR;CRYAB
response to glucocorticoid (GO:0051384)	0.0212843	0.139608	ZFP36;ANXA1;ZFP36L1
negative regulation of intrinsic apoptotic signaling pathway in response to DNA damage (GO:1902230)	0.0212843	0.139608	SFRP2;MIF;CLU
regulation of cell cycle G1/S phase transition (GO:1902806)	0.0212843	0.139608	PID1;ID2;ATP2B4
positive regulation of protein modification process (GO:0031401)	0.0216193	0.141449	APP;RAP2A;PAK1;CCND2;P2RY1;ILK;SOX9;CALM1;EGFR
positive regulation of JAK-STAT cascade (GO:0046427)	0.0218197	0.141808	HES1;IL6ST;FGFR3;HES5;AGT
cellular response to decreased oxygen levels (GO:0036294)	0.0218197	0.141808	BNIP3L;SFRP1;BNIP3;LMNA;ZFP36L1
regulation of MAP kinase activity (GO:0043405)	0.0218376	0.141808	PDGFRB;UCHL1;PDGFD;APOE;EGFR;FGFR1
positive regulation of macromolecule metabolic process (GO:0010604)	0.0220722	0.141988	APP;RPL5;EGR1;PID1;RPS7;RPL11;CLU;CAMK2N1;ID2;CTSH;HSPA1B;STOX1;HSPA1A
regulation of B cell proliferation (GO:0030888)	0.0220833	0.141988	TFRC;CD81;CD38;MIF
negative regulation of ERBB signaling pathway (GO:1901185)	0.0220833	0.141988	UBB;UBC;EPS15;EGFR
RNA catabolic process (GO:0006401)	0.0220833	0.141988	ZFP36;DCP2;HSPA1B;HSPA1A
regulation of stem cell differentiation (GO:2000736)	0.022959	0.146778	JAG1;UBB;LMO2;UBC;HES1;HES5
positive regulation of cytokine production (GO:0001819)	0.0229705	0.146778	ANXA1;CADM1;DDIT3;MIF;IL6ST;GAPDH;AGT;HSPA1B;HLA-E;HSPA1A;HSPD1
negative regulation of apoptotic signaling pathway (GO:2001234)	0.0231688	0.146778	SLC25A5;CLU;SH3RF1;MCL1;HSPA1A
positive regulation of canonical Wnt signaling pathway (GO:0090263)	0.0234179	0.146778	SFRP1;SFRP2;UBB;DAAM2;UBC;ILK;WLS
negative regulation of wound healing (GO:0061045)	0.023748	0.146778	SERPINE2;APOE;TFPI
negative regulation of cellular protein localization (GO:1903828)	0.023748	0.146778	NEDD4L;MAPT;GPM6B
regulation of vascular smooth muscle cell proliferation (GO:1904705)	0.023748	0.146778	JUN;CDKN1B;PDCD4
positive regulation of nitric oxide biosynthetic process (GO:0045429)	0.023748	0.146778	DDAH1;DDAH2;CLU
positive regulation of peptidyl-threonine phosphorylation (GO:0010800)	0.023748	0.146778	APP;CALM1;STOX1
positive regulation of nitric oxide metabolic process (GO:1904407)	0.023748	0.146778	DDAH1;DDAH2;CLU
regulation of smooth muscle cell proliferation (GO:0048660)	0.0238261	0.146778	PDGFRB;IGFBP5;ID2;HES5
protein N-linked glycosylation via asparagine (GO:0018279)	0.0238261	0.146778	OST4;FUT8;ST6GAL2;RPN2
regulation of phospholipase C activity (GO:1900274)	0.0245757	0.146778	PDGFRB;FGFR1
negative regulation of sodium ion transmembrane transport (GO:1902306)	0.0245757	0.146778	STK39;NEDD4L
cellular response to thyroid hormone stimulus (GO:0097067)	0.0245757	0.146778	LMO2;CTSH
3'-UTR-mediated mRNA destabilization (GO:0061158)	0.0245757	0.146778	ZFP36;ZFP36L1
positive regulation of steroid metabolic process (GO:0045940)	0.0245757	0.146778	APOE;AGT
cellular biogenic amine metabolic process (GO:0006576)	0.0245757	0.146778	ODC1;SMS
muscle cell migration (GO:0014812)	0.0245757	0.146778	DDR1;PLAT
positive regulation of glial cell differentiation (GO:0045687)	0.0245757	0.146778	SERPINE2;HES1
cellular copper ion homeostasis (GO:0006878)	0.0245757	0.146778	APP;PRNP
regulation of amyloid-beta clearance (GO:1900221)	0.0245757	0.146778	APOE;CLU
astrocyte development (GO:0014002)	0.0245757	0.146778	APP;MAPT
positive regulation of lipase activity (GO:0060193)	0.0245757	0.146778	FGFR3;FGFR1
Rap protein signal transduction (GO:0032486)	0.0245757	0.146778	RAP2A;PLK2
negative regulation of protein maturation (GO:1903318)	0.0245757	0.146778	PRNP;SERPINE2
regulation of phospholipase activity (GO:0010517)	0.0245757	0.146778	FGFR3;FGFR1
negative regulation of sodium ion transmembrane transporter activity (GO:2000650)	0.0245757	0.146778	STK39;NEDD4L
negative regulation of homotypic cell-cell adhesion (GO:0034111)	0.0245757	0.146778	SERPINE2;CD9
medium-chain fatty acid metabolic process (GO:0051791)	0.0245757	0.146778	ABHD3;CROT
sequestering of actin monomers (GO:0042989)	0.0245757	0.146778	TMSB4X;TMSB10
Ras protein signal transduction (GO:0007265)	0.0250609	0.149333	RAB2A;JUN;RAP2A;PAK1;PLK2;PDPN;CFL1;RAB13;PLCE1;PAK3;RAB8B
regulation of JNK cascade (GO:0046328)	0.0253162	0.15051	APP;RAP2A;GADD45B;SEMA3A;EGFR;MAPK8IP1
peptidyl-asparagine modification (GO:0018196)	0.0256499	0.152147	OST4;FUT8;ST6GAL2;RPN2
sodium ion homeostasis (GO:0055078)	0.0263593	0.155293	NEDD4L;ATP1B2;SLC8A1
lipid modification (GO:0030258)	0.0263593	0.155293	PLPP5;PLPPR1;PLPP3
regulation of pri-miRNA transcription from RNA polymerase II promoter (GO:1902893)	0.0263593	0.155293	JUN;SOX9;FOS
positive regulation of cellular protein metabolic process (GO:0032270)	0.0265531	0.155731	RPS4X;RPL5;RPS27L;RPL26;EEF2;AGT
protein-DNA complex assembly (GO:0065004)	0.0265531	0.155731	CENPV;RAD51C;UBB;KAT6B;UBC;SOX9
monocarboxylic acid biosynthetic process (GO:0072330)	0.0275352	0.159101	BCAN;VCAN;NCAN;CSPG5;CYP7B1
interleukin-12-mediated signaling pathway (GO:0035722)	0.0275554	0.159101	RPLP0;CFL1;PDCD4;MIF
protein methylation (GO:0006479)	0.0275554	0.159101	EEF1A1;RPS2;EEF2;CALM1
negative regulation of protein modification by small protein conjugation or removal (GO:1903321)	0.0275554	0.159101	RPL5;RPL11;HSPA1B;HSPA1A
nuclear envelope disassembly (GO:0051081)	0.0275554	0.159101	NUP93;AKAP8L;LMNA;PRKCA
cellular response to interleukin-12 (GO:0071349)	0.0275554	0.159101	RPLP0;CFL1;PDCD4;MIF
regulation of fibroblast proliferation (GO:0048145)	0.0275554	0.159101	SFRP1;FTH1;MIF;AGT
cellular protein complex assembly (GO:0043623)	0.0284754	0.159295	NUP93;SEPT11;PIK3C2A;CLU;EPS15;HOPX;HSPD1;HSPA1A
neuron development (GO:0048666)	0.0284754	0.159295	APP;NPY;RAB13;STMN3;MAPT;SKIL;MAPRE2;GPM6B
plasma membrane bounded cell projection organization (GO:0120036)	0.0287998	0.159295	APP;NPY;PDPN;RAB13;STMN3;MAPT;GPM6B
positive regulation of protein serine/threonine kinase activity (GO:0071902)	0.0287998	0.159295	PDGFRB;CCND2;PDGFD;ATP2B4;CALM1;EGFR;FGFR1
positive regulation of lipid kinase activity (GO:0090218)	0.0291179	0.159295	PDGFRB;CD81;FGFR3
negative regulation of smooth muscle cell proliferation (GO:0048662)	0.0291179	0.159295	CDKN1B;IGFBP5;PDCD4
regulation of extrinsic apoptotic signaling pathway in absence of ligand (GO:2001239)	0.0291179	0.159295	HSPA1B;MCL1;HSPA1A
cellular response to topologically incorrect protein (GO:0035967)	0.0291179	0.159295	HSPA5;HSPA1B;HSPA1A
positive regulation of protein kinase activity (GO:0045860)	0.0292684	0.159295	EGR1;PRNP;PAK1;STK39;CALM1;PAK3;CLU;STOX1;AGT
polyol metabolic process (GO:0019751)	0.0295432	0.159295	INPP1;PLCE1;PLCH1;CALM1
heterophilic cell-cell adhesion via plasma membrane cell adhesion molecules (GO:0007157)	0.0295432	0.159295	PTPRD;GRID2;ALCAM;CADM1
inositol phosphate metabolic process (GO:0043647)	0.0295432	0.159295	INPP1;PLCE1;PLCH1;CALM1
cellular response to heat (GO:0034605)	0.0295432	0.159295	HSPA5;MAPT;HSPA1B;HSPA1A
interleukin-27-mediated signaling pathway (GO:0070106)	0.0295467	0.159295	CANX;IL6ST
positive regulation by host of viral process (GO:0044794)	0.0295467	0.159295	CFL1;APOE
regulation of lamellipodium morphogenesis (GO:2000392)	0.0295467	0.159295	PDPN;CORO1C
modulation by host of viral process (GO:0044788)	0.0295467	0.159295	CFL1;APOE
regulation of non-canonical Wnt signaling pathway (GO:2000050)	0.0295467	0.159295	SFRP1;DAAM2
positive regulation of transcription from RNA polymerase II promoter in response to endoplasmic reticulum stress (GO:1990440)	0.0295467	0.159295	HSPA5;DDIT3
stress granule assembly (GO:0034063)	0.0295467	0.159295	MAPT;RPS23
negative regulation of protein localization to cell surface (GO:2000009)	0.0295467	0.159295	NEDD4L;GPM6B
icosanoid biosynthetic process (GO:0046456)	0.0295467	0.159295	MGST3;FADS1
regulation of cholesterol esterification (GO:0010872)	0.0295467	0.159295	APOE;AGT
positive regulation of chondrocyte differentiation (GO:0032332)	0.0295467	0.159295	SOX9;SOX5
negative regulation of potassium ion transport (GO:0043267)	0.0295467	0.159295	STK39;NEDD4L
arginine metabolic process (GO:0006525)	0.0295467	0.159295	DDAH1;DDAH2
negative regulation of cardiac muscle hypertrophy (GO:0010614)	0.0295467	0.159295	LMNA;ATP2B4
synaptic transmission, GABAergic (GO:0051932)	0.0295467	0.159295	GABRA2;GABRB2
carbohydrate phosphorylation (GO:0046835)	0.0295467	0.159295	FGGY;GNPTAB
response to thyroid hormone (GO:0097066)	0.0295467	0.159295	LMO2;CTSH
L-serine metabolic process (GO:0006563)	0.0295467	0.159295	PSAT1;SDSL
interleukin-35-mediated signaling pathway (GO:0070757)	0.0295467	0.159295	CANX;IL6ST
regulation of neuron projection development (GO:0010975)	0.0299685	0.161236	EFNB2;PAK1;CDH2;SEMA3A;CHN1;APOE;PAK3
positive regulation of ERK1 and ERK2 cascade (GO:0070374)	0.0301847	0.162064	DDR1;PDGFRB;APP;PDGFD;P2RY1;PRKCA;MIF;FGFR3;EGFR;FGFR1
stress-activated protein kinase signaling cascade (GO:0031098)	0.0307177	0.164248	PAK1;UBB;UBC;STK39;PAK3
calcium-mediated signaling (GO:0019722)	0.0307177	0.164248	PRNP;EDNRB;PLCE1;SLC8A1;EGFR
negative regulation of Wnt signaling pathway (GO:0030178)	0.0311964	0.166466	SOX2;SFRP1;SFRP2;UBB;DDIT3;UBC;SOX9;APOE;DKK3
regulation of epithelial cell migration (GO:0010632)	0.0316138	0.166775	CTSH;SOX9;DOCK1;CORO1C
regulation of mitochondrion organization (GO:0010821)	0.0316138	0.166775	PID1;MAPT;STOX1;SREBF2
regulation of heart contraction (GO:0008016)	0.0318993	0.166775	ATP2B4;FXYD6;ATP1B2;CALM1;SLC8A1;AGT
regulation of cytoskeleton organization (GO:0051493)	0.0318993	0.166775	PDGFRB;BST2;CLIC4;STMN3;MAPT;GPM6B
regulation of autophagy (GO:0010506)	0.0319926	0.166775	EEF1A1;UCHL1;PLK2;CASP3;BNIP3;MAPT;GAPDH;SREBF2;MCL1;GFAP
neuron projection extension (GO:1990138)	0.0320229	0.166775	ALCAM;SEMA3A;CPNE1
cellular amino acid biosynthetic process (GO:0008652)	0.0320229	0.166775	OAT;CDO1;GLUL
negative regulation of response to DNA damage stimulus (GO:2001021)	0.0320229	0.166775	SFRP2;MIF;CLU
positive regulation of sprouting angiogenesis (GO:1903672)	0.0320229	0.166775	ANXA1;PIK3C2A;HDAC9
positive regulation of phospholipid metabolic process (GO:1903727)	0.0320229	0.166775	PDGFRB;CD81;FGFR3
antigen processing and presentation of peptide antigen via MHC class I (GO:0002474)	0.0320229	0.166775	CANX;B2M;HLA-E
regulation of cell morphogenesis (GO:0022604)	0.0320229	0.166775	SPARC;PDPN;CFL1
protein autophosphorylation (GO:0046777)	0.0321928	0.167326	PDGFRB;DDR1;PAK1;PEAK1;STK39;MAP3K13;FGFR3;EGFR;FGFR1
regulation of cell communication (GO:0010646)	0.0323919	0.167691	GRIA2;GRID2;ANXA1;SLC8A1;MGLL
response to insulin (GO:0032868)	0.0323919	0.167691	PKM;RAB13;HDAC9;RAB8B;ZFP36L1
regulation of I-kappaB kinase/NF-kappaB signaling (GO:0043122)	0.0329245	0.17011	BST2;LGALS1;UBB;SLC44A2;EEF1D;PLK2;UBC;CPNE1;S100B;WLS
negative regulation of cell cycle (GO:0045786)	0.034122	0.17463	BTG1;CDKN1B;CAMK2N1;PDCD4;NR2F2
cellular response to organonitrogen compound (GO:0071417)	0.0348169	0.17463	EGR1;GABRB2;SFRP1;IGFBP5;SOX9;ZFP36L1
negative regulation of protein oligomerization (GO:0032460)	0.0348785	0.17463	CLU;CRYAB
mitochondrial outer membrane permeabilization (GO:0097345)	0.0348785	0.17463	BNIP3L;BNIP3
regulation of intrinsic apoptotic signaling pathway in response to DNA damage by p53 class mediator (GO:1902165)	0.0348785	0.17463	MIF;RPL26
entry of bacterium into host cell (GO:0035635)	0.0348785	0.17463	UBB;UBC
mitochondrion transport along microtubule (GO:0047497)	0.0348785	0.17463	UBB;MAPT
polyamine metabolic process (GO:0006595)	0.0348785	0.17463	ODC1;SMS
regulation of cell communication by electrical coupling (GO:0010649)	0.0348785	0.17463	CALM1;SLC8A1
positive regulation of branching involved in ureteric bud morphogenesis (GO:0090190)	0.0348785	0.17463	SOX9;AGT
negative regulation of vascular smooth muscle cell proliferation (GO:1904706)	0.0348785	0.17463	CDKN1B;PDCD4
aromatic compound biosynthetic process (GO:0019438)	0.0348785	0.17463	PDXK;PSAT1
PERK-mediated unfolded protein response (GO:0036499)	0.0348785	0.17463	HSPA5;DDIT3
positive regulation of stem cell differentiation (GO:2000738)	0.0348785	0.17463	SOX9;SOX5
regulation of catabolic process (GO:0009894)	0.0348785	0.17463	ODC1;NEDD4L
positive regulation of epidermal growth factor receptor signaling pathway (GO:0045742)	0.0350736	0.17463	UBB;UBC;AGT
MyD88-dependent toll-like receptor signaling pathway (GO:0002755)	0.0350736	0.17463	UBB;UBC;HSPD1
skeletal muscle organ development (GO:0060538)	0.0350736	0.17463	SVIL;MYL6;BASP1
regulation of myoblast differentiation (GO:0045661)	0.0350736	0.17463	BTG1;SOX9;ZFP36L1
regulation of blood vessel endothelial cell migration (GO:0043535)	0.0360045	0.178923	TMSB4X;PRKCA;APOE;FGFR1
positive regulation of cell growth (GO:0030307)	0.0363381	0.180237	SFRP1;MMP14;SFRP2;NEDD4L;MAPT;EGFR
regulation of cell migration involved in sprouting angiogenesis (GO:0090049)	0.0382688	0.18724	ANXA1;PIK3C2A;HDAC9
negative regulation of endothelial cell proliferation (GO:0001937)	0.0382688	0.18724	SPARC;APOE;NR2F2
positive regulation of phospholipase C activity (GO:0010863)	0.0382688	0.18724	PDGFRB;EGFR;FGFR1
artery morphogenesis (GO:0048844)	0.0382688	0.18724	PDGFRB;JAG1;HES1
regulation of blood coagulation (GO:0030193)	0.0382688	0.18724	SERPINE2;APOE;TFPI
regulation of sodium ion transmembrane transport (GO:1902305)	0.0382688	0.18724	ATP2B4;NEDD4L;FXYD6
positive regulation of reactive oxygen species biosynthetic process (GO:1903428)	0.0382688	0.18724	DDAH1;DDAH2;CLU
peptidyl-tyrosine modification (GO:0018212)	0.0383252	0.18724	PDGFRB;FGFR3;EGFR;FGFR1
cellular response to cytokine stimulus (GO:0071345)	0.0388834	0.189611	EGR1;PID1;ANXA1;AQP4;MT1X;FOS;ZFP36L1;SOX2;ZFP36;SFRP1;UBB;LRRTM3;CASP3;UBC;SOX9;IL6ST;GAPDH;MCL1
negative regulation of cellular amide metabolic process (GO:0034249)	0.0396512	0.192634	PRNP;IGFBP5;APOE;CLU;GAPDH
gland development (GO:0048732)	0.0396512	0.192634	SOX2;PPDPF;HES1;SOX9;DKK3
negative regulation of response to stimulus (GO:0048585)	0.0404776	0.194104	PDGFRB;DDR1;DDAH1;CLU;FGFR3;EGFR;FGFR1
glycerolipid catabolic process (GO:0046503)	0.0405502	0.194104	PRDX6;MGLL
regulation of cell aging (GO:0090342)	0.0405502	0.194104	LMNA;MIF
positive regulation of endothelial cell chemotaxis (GO:2001028)	0.0405502	0.194104	TMSB4X;FGFR1
copper ion homeostasis (GO:0055070)	0.0405502	0.194104	APP;PRNP
regulation of necrotic cell death (GO:0010939)	0.0405502	0.194104	UBB;UBC
prostanoid biosynthetic process (GO:0046457)	0.0405502	0.194104	MGST1;MIF
semaphorin-plexin signaling pathway involved in neuron projection guidance (GO:1902285)	0.0405502	0.194104	SEMA3A;PLXNC1
regulation of cell-matrix adhesion (GO:0001952)	0.0407297	0.194249	SFRP1;JAG1;GPM6B;CORO1C
plasma membrane bounded cell projection morphogenesis (GO:0120039)	0.0407297	0.194249	PAK1;UBB;EPB41L3;DCLK1
phosphate-containing compound metabolic process (GO:0006796)	0.0409673	0.195025	PTPRD;PLPP5;PLPPR1;INPP1;PLCE1;PLCH1;ALDOC;PLPP3;CALM1
alpha-amino acid metabolic process (GO:1901605)	0.0416069	0.195921	DDAH1;DDAH2;CKB
organelle transport along microtubule (GO:0072384)	0.0416069	0.195921	ARHGAP21;UBB;MAPT
regulation of protein tyrosine kinase activity (GO:0061097)	0.0416069	0.195921	APP;PRNP;AGT
regulation of protein autophosphorylation (GO:0031952)	0.0416069	0.195921	RAP2A;PDGFD;CALM1
nucleobase-containing small molecule interconversion (GO:0015949)	0.0416069	0.195921	GUK1;AK1;AK4
regulation of cytokine secretion (GO:0050707)	0.0416069	0.195921	CADM1;MIF;GAPDH
regulation of mRNA stability (GO:0043488)	0.0419401	0.197134	ZFP36;UBB;UBC;PRKCA;DCP2;ZFP36L1;HSPA1A
positive regulation of tyrosine phosphorylation of STAT protein (GO:0042531)	0.0432179	0.202774	HES1;IL6ST;FGFR3;HES5
cellular response to oxygen-containing compound (GO:1901701)	0.0435498	0.203573	EGR1;SFRP1;JUN;ZFP36;PID1;IGFBP5;PDCD4;SOX9;FOS;MAPT;EGFR;ZFP36L1
negative regulation of transmembrane receptor protein serine/threonine kinase signaling pathway (GO:0090101)	0.0436227	0.203573	UBB;PEG10;UBC;SKIL;HSPA1A
negative regulation of ubiquitin protein ligase activity (GO:1904667)	0.0436227	0.203573	RPL5;RPS7;UBB;RPL11;UBC
positive regulation of sequence-specific DNA binding transcription factor activity (GO:0051091)	0.0444556	0.207088	APP;UBB;DDIT3;UBC;PLPP3;MAP3K13;CLU;AGT;HSPA1B;HSPA1A
phosphatidylcholine biosynthetic process (GO:0006656)	0.0450865	0.208237	SLC44A2;ABHD3;CHPT1
central nervous system neuron differentiation (GO:0021953)	0.0450865	0.208237	GRID2;NPY;MAPT
positive regulation of tumor necrosis factor superfamily cytokine production (GO:1903557)	0.0450865	0.208237	MIF;CLU;HLA-E
purine ribonucleoside triphosphate metabolic process (GO:0009205)	0.0450865	0.208237	AK4;HSPA1B;HSPA1A
positive regulation of translation (GO:0045727)	0.0456947	0.208237	RPS4X;RPL5;RPS27L;RPL26;EEF2
negative regulation of cell communication (GO:0010648)	0.0456947	0.208237	DDR1;PDGFRB;FGFR3;EGFR;FGFR1
extracellular matrix disassembly (GO:0022617)	0.0456947	0.208237	BCAN;MMP14;BSG;TIMP2;NID1
fibroblast growth factor receptor signaling pathway (GO:0008543)	0.0456947	0.208237	UBB;UBC;ANOS1;FGFR3;FGFR1
positive regulation of response to stimulus (GO:0048584)	0.0457898	0.208237	NSMCE1;ILK;EGFR;YPEL3
positive regulation of apoptotic process (GO:0043065)	0.0458826	0.208237	BNIP3L;PRNP;JUN;BTG1;GADD45B;BNIP3;HSPD1;SFRP1;SFRP2;UBB;DDIT3;UBC;CTSH
regulation of nuclear-transcribed mRNA catabolic process, deadenylation-dependent decay (GO:1900151)	0.0465414	0.208237	ZFP36;ZFP36L1
clathrin coat assembly (GO:0048268)	0.0465414	0.208237	PIK3C2A;EPS15
neurotransmitter biosynthetic process (GO:0042136)	0.0465414	0.208237	MOXD1;ALDH9A1
regulation of calcineurin-NFAT signaling cascade (GO:0070884)	0.0465414	0.208237	PRNP;ATP2B4
cell communication by electrical coupling involved in cardiac conduction (GO:0086064)	0.0465414	0.208237	ATP1B2;SLC8A1
cardiac left ventricle morphogenesis (GO:0003214)	0.0465414	0.208237	SFRP2;CPE
hydrogen peroxide catabolic process (GO:0042744)	0.0465414	0.208237	CAT;PRDX6
smooth muscle contraction (GO:0006939)	0.0465414	0.208237	PIK3C2A;SLC8A1
cellular response to osmotic stress (GO:0071470)	0.0465414	0.208237	STK39;ZFP36L1
epiboly involved in wound healing (GO:0090505)	0.0465414	0.208237	DDR1;PDPN
nucleoside triphosphate metabolic process (GO:0009141)	0.0465414	0.208237	AK1;AK4
negative regulation of T cell receptor signaling pathway (GO:0050860)	0.0465414	0.208237	PRNP;PHPT1
negative regulation of cation transmembrane transport (GO:1904063)	0.0465414	0.208237	STK39;NEDD4L
regulation of ERK1 and ERK2 cascade (GO:0070372)	0.0469768	0.209824	DDR1;PDGFRB;APP;CAMK2N1;PDGFD;P2RY1;PRKCA;MIF;FGFR3;EGFR;FGFR1
peptidyl-tyrosine phosphorylation (GO:0018108)	0.0478245	0.212155	DDR1;PDGFRB;FGFR3;EGFR;FGFR1
activation of cysteine-type endopeptidase activity involved in apoptotic process (GO:0006919)	0.0478245	0.212155	CASP3;RPS27L;MAPT;HSPE1;HSPD1
steroid biosynthetic process (GO:0006694)	0.0478245	0.212155	SQLE;MSMO1;HMGCR;CYP7B1;FDFT1
cell-cell junction assembly (GO:0007043)	0.0478245	0.212155	CDH2;EPB41L3;RAB13;CD9;PRKCA
positive regulation of cytokine-mediated signaling pathway (GO:0001961)	0.0487056	0.214965	CPNE1;HSPA1B;HSPA1A
platelet aggregation (GO:0070527)	0.0487056	0.214965	ILK;MYL12A;ACTG1
positive regulation of intrinsic apoptotic signaling pathway (GO:2001244)	0.0487056	0.214965	UBB;RPS7;DDIT3
cellular response to organic substance (GO:0071310)	0.0497644	0.219267	ROBO2;SFRP1;JUN;PID1;JUND;IGFBP5;TIPARP

## Sheet: DLN_C9-L1
Term	P-value	Adjusted P-value	Genes
axonogenesis (GO:0007409)	2.82e-11	5.03e-08	ROBO2;NRP1;DRAXIN;RAB3A;SHC3;USP9X;BDNF;DCC;PLPPR4;SEMA3A;OMG;ENAH;EFNB2;NELL2;GAP43;SLITRK4;SLITRK5;CTNNA2;EZR;PAK3;FGFR2
neuron projection morphogenesis (GO:0048812)	2.76e-08	2.46e-05	FARP1;RAB3A;BDNF;DCC;PLPPR4;OMG;NYAP2;SLITRK4;EPB41L3;SLITRK5;CTNNA2;PAK3;NBL1;FGFR2;MAP4K4
generation of neurons (GO:0048699)	8.84e-08	5.26e-05	NRP1;NTRK2;MEF2C;USP9X;FZD7;SEMA3A;WNT7B;HMGB2;SOX11;ATP2B2;PTPRD;SPOCK1;FGF13
neuron migration (GO:0001764)	1.25e-07	5.55e-05	NRP1;NTRK2;MEF2C;NHSL1;USP9X;SEMA3A;SPOCK1;FGF13
axon development (GO:0061564)	1.76e-07	6.28e-05	GAP43;RAB3A;DCC;PLPPR4;SLITRK4;OMG;SLITRK5;NREP;CTNNA2;PAK3;FGFR2
cell morphogenesis involved in neuron differentiation (GO:0048667)	2.44e-07	7.25e-05	FARP1;MEF2C;RAB3A;DCC;PLPPR4;SLITRK4;OMG;SLITRK5;CTNNA2;PAK3;FGFR2
axon guidance (GO:0007411)	8.57e-07	0.000219	ROBO2;NRP1;DRAXIN;SHC3;BDNF;DCC;SEMA3A;EFNB2;ENAH;NELL2;GAP43;PLXNA2;EZR
regulation of collateral sprouting (GO:0048670)	1.72e-06	0.000384	PTPRS;DCC;BDNF;FGF13
sympathetic nervous system development (GO:0048485)	2.89e-06	0.000574	NELL2;NRP1;SEMA3A;SOX11;INSM1
sympathetic ganglion development (GO:0061549)	6.05e-06	0.00107917	NELL2;NRP1;SEMA3A;INSM1
neuron projection development (GO:0031175)	9.22e-06	0.00148103	GAP43;BDNF;EPB41L3;STMN2;TMEM108;HMGB1;ATXN10;NPTXR;NYAP2;PAK3;NBL1;MAP4K4
ganglion development (GO:0061548)	9.96e-06	0.00148103	NELL2;NRP1;SEMA3A;INSM1
negative regulation of neuron projection development (GO:0010977)	1.09e-05	0.00150146	EFNB2;PTPRS;DCC;SEMA3A;STMN2;OMG;SPOCK1
negative regulation of cell projection organization (GO:0031345)	3.25e-05	0.00389198	EFNB2;PTPRS;DCC;SEMA3A;STMN2;SPOCK1
semaphorin-plexin signaling pathway involved in neuron projection guidance (GO:1902285)	3.27e-05	0.00389198	NELL2;NRP1;SEMA3A;PLXNA2
positive regulation of epithelial cell proliferation (GO:0050679)	3.56e-05	0.0039692	NELL2;NRP1;NR4A3;FZD7;CNTN1;HMGB2;SOX11;SCG2;FGFR2
neuron projection extension (GO:1990138)	5.61e-05	0.00588938	NELL2;NRP1;USP9X;SEMA3A;TMEM108
SRP-dependent cotranslational protein targeting to membrane (GO:0006614)	6.03e-05	0.00597661	RPS4X;RPS26;RPL32;RPL34;RPL37A;RPL38;RPL29;RPL39
positive regulation of receptor binding (GO:1900122)	6.59e-05	0.00618926	NRP1;BDNF;B2M
regulation of neuron projection development (GO:0010975)	8.2e-05	0.00701256	EFNB2;NTRK2;PTPRS;CDH2;DCC;SEMA3A;STMN2;SPOCK1;PAK3
cotranslational protein targeting to membrane (GO:0006613)	8.25e-05	0.00701256	RPS4X;RPS26;RPL32;RPL34;RPL37A;RPL38;RPL29;RPL39
protein targeting to ER (GO:0045047)	0.000111	0.0090177	RPS26;RPS4X;RPL32;RPL34;RPL37A;RPL38;RPL29;RPL39
regulation of axonogenesis (GO:0050770)	0.000176	0.0128779	ROBO2;NTRK2;CDH2;OMG;PLXNA2;PAK3
neuron projection extension involved in neuron projection guidance (GO:1902284)	0.00018	0.0128779	NELL2;NRP1;SEMA3A
axon extension involved in axon guidance (GO:0048846)	0.00018	0.0128779	NELL2;NRP1;SEMA3A
axon extension (GO:0048675)	0.000204	0.0132384	NELL2;NRP1;USP9X;SEMA3A
cellular response to hormone stimulus (GO:0032870)	0.000207	0.0132384	ROBO2;NCOA1;MEF2C;JUN;NR4A3;GPR22;LMO2
nervous system development (GO:0007399)	0.000208	0.0132384	ROBO2;FARP1;MEF2C;RBFOX1;BDNF;PCDH8;LSAMP;NRGN;CDH2;PTPRZ1;SPOCK1;ATXN10;LY6H;FGF13;NBL1;APBA2;FGFR2;DACT1
positive regulation of cell morphogenesis involved in differentiation (GO:0010770)	0.000236	0.0143426	ROBO2;PTPRD;NRP1;NTRK2;PLXNA2;S100A10
modulation of chemical synaptic transmission (GO:0050804)	0.000241	0.0143426	GRM3;MEF2C;CDH2;BDNF;GRIK3;TMEM108;SYN3
viral gene expression (GO:0019080)	0.000266	0.0153254	RPS26;RPS4X;RPL32;RPL34;RPL37A;RPL38;RPL29;RPL39
cellular response to nerve growth factor stimulus (GO:1990090)	0.000301	0.0162805	NTRK2;BDNF;STMN2;TMEM108
nuclear-transcribed mRNA catabolic process, nonsense-mediated decay (GO:0000184)	0.000301	0.0162805	RPS26;RPS4X;RPL32;RPL34;RPL37A;RPL38;RPL29;RPL39
viral transcription (GO:0019083)	0.00032	0.0167866	RPS26;RPS4X;RPL32;RPL34;RPL37A;RPL38;RPL29;RPL39
negative regulation of axonogenesis (GO:0050771)	0.00036	0.018337	PTPRS;DCC;OMG;FGF13
negative regulation of neuron differentiation (GO:0045665)	0.000405	0.0200902	EFNB2;PTPRS;DCC;SEMA3A;STMN2;SPOCK1
cellular protein metabolic process (GO:0044267)	0.000436	0.0210166	RPL32;USP9X;RPL34;IGFBP3;PRSS23;RPS26;RPS4X;TTR;CDH2;VGF;RAB12;RPL37A;RPL38;RPL29;RPL39;B2M;ST3GAL1;SCG2
regulation of cardiac muscle cell differentiation (GO:2000725)	0.000514	0.0237698	EFNB2;MEF2C;FZD7
positive regulation of endothelial cell proliferation (GO:0001938)	0.00052	0.0237698	NELL2;NRP1;HMGB2;CNTN1;HMGB1;SCG2
regulation of synaptic transmission, glutamatergic (GO:0051966)	0.000566	0.0252335	GRM3;MEF2C;TSHZ3;CDH2;GRIK3
regulation of axon guidance (GO:1902667)	0.000871	0.0379156	NRP1;SEMA3A;PLXNA2
semaphorin-plexin signaling pathway (GO:0071526)	0.000899	0.038169	NELL2;NRP1;SEMA3A;PLXNA2
acylglycerol catabolic process (GO:0046464)	0.00102463	0.0425103	FABP3;PNPLA3;LPL;MGLL
plasma membrane bounded cell projection morphogenesis (GO:0120039)	0.00110445	0.0447803	BDNF;EPB41L3;NYAP2;NBL1;MAP4K4
neuron differentiation (GO:0030182)	0.00125747	0.0493551	PTPRD;NTRK2;MEF2C;FZD7;WNT7B;SPOCK1;SOX11;ATP2B2
cytoplasmic translation (GO:0002181)	0.0013114	0.0493551	RPS26;RPL32;RPL38;RPL29;RPL39
central nervous system neuron differentiation (GO:0021953)	0.00131303	0.0493551	DRAXIN;NTRK2;SPOCK1;MDGA2
apoptotic DNA fragmentation (GO:0006309)	0.00135561	0.0493551	H1F0;HMGB2;HMGB1
autonomic nervous system development (GO:0048483)	0.00135561	0.0493551	NRP1;SEMA3A;SOX11
neuron development (GO:0048666)	0.00157553	0.0562149	NTRK2;MEF2C;STMN2;TMEM108;HMGB1;ATXN10;INSM1;NPTXR
regulation of stem cell proliferation (GO:0072091)	0.00164989	0.0567368	EPCAM;HMGB2;SOX11
positive regulation of muscle cell differentiation (GO:0051149)	0.00165376	0.0567368	MEF2C;CDH2;IGFBP3;CTNNA2
regulation of synapse assembly (GO:0051963)	0.00184521	0.0608526	ROBO2;PTPRD;MEF2C;BDNF
viral process (GO:0016032)	0.00195576	0.0608526	RPS26;RPS4X;RPL32;RPL34;VTA1;RPL37A;RPL38;RPL29;B2M;RPL39
regulation of cellular protein catabolic process (GO:1903362)	0.00198119	0.0608526	PTTG1IP;EZR;DACT1
positive regulation of stem cell proliferation (GO:2000648)	0.00198119	0.0608526	SMARCD3;EPCAM;SOX11
positive regulation of cellular protein catabolic process (GO:1903364)	0.00198119	0.0608526	PTTG1IP;EZR;DACT1
response to purine-containing compound (GO:0014074)	0.00198119	0.0608526	RYR2;JUN;VGF
protein localization to cell periphery (GO:1990778)	0.0020125	0.0608526	DPP10;EPB41L3;LIN7A;ATP1B1;EZR;FGF13;S100A10
regulation of muscle cell differentiation (GO:0051147)	0.00205149	0.0609976	MEF2C;CDH2;CTNNA2;FGFR2
positive regulation of axonogenesis (GO:0050772)	0.00227315	0.0664805	ROBO2;NTRK2;BDNF;PLXNA2
regulation of JNK cascade (GO:0046328)	0.00242973	0.0699135	SEMA3A;FZD7;WNT7B;HMGB1;DACT1;MAP4K4
positive regulation of cellular protein metabolic process (GO:0032270)	0.00256894	0.0727458	RPS4X;RBM3;DDX3X;PTTG1IP;EZR;DACT1
positive regulation of neuron apoptotic process (GO:0043525)	0.0027609	0.0765253	SRPK2;EPHA7;FBXW7
homophilic cell adhesion via plasma membrane adhesion molecules (GO:0007156)	0.00279781	0.0765253	ROBO2;CDH6;CADM4;CDH2;CADM2
positive regulation of cell differentiation (GO:0045597)	0.00283109	0.0765253	MEF2C;JUN;CDH2;WNT7B;LPL;SOX11;CTNNA2;INSM1;SOX5
protein localization to membrane (GO:0072657)	0.00303944	0.0789503	DPP10;EPB41L3;RFTN1;LIN7A;ATP1B1;EZR;FGF13;S100A10
positive regulation of ATP biosynthetic process (GO:2001171)	0.00327484	0.0789503	PID1;TMSB4X
cardiac ventricle formation (GO:0003211)	0.00327484	0.0789503	MEF2C;SOX11
positive regulation of cardiac muscle tissue development (GO:0055025)	0.00327484	0.0789503	EFNB2;MEF2C
retinal ganglion cell axon guidance (GO:0031290)	0.00327484	0.0789503	ROBO2;NRP1
negative regulation of dendritic spine development (GO:0061000)	0.00327484	0.0789503	PTPRS;NGEF
membrane raft assembly (GO:0001765)	0.00327484	0.0789503	RFTN1;S100A10
regulation of anion channel activity (GO:0010359)	0.00327484	0.0789503	TCAF1;GOPC
protein localization to plasma membrane (GO:0072659)	0.00363438	0.0864497	DPP10;EPB41L3;ATP1B1;EZR;FGF13;VAMP2;S100A10
long-term synaptic potentiation (GO:0060291)	0.00370597	0.0869929	TSHZ3;PLK2;VAMP2
positive regulation of neurogenesis (GO:0050769)	0.00388011	0.0889875	MEF2C;SMARCD3;SEMA3A;SOX11;NBL1
negative regulation of signal transduction (GO:0009968)	0.00398748	0.0889875	EPHB6;CYP26A1;NTRK2;EPHA7;PID1;PRKCB;FBXW7;IGFBP3;CXXC4;FGFR2;DACT1
cellular macromolecule biosynthetic process (GO:0034645)	0.00402354	0.0889875	NCOA1;SMARCD3;RPL32;RPL34;NAP1L1;BAZ2B;RPS26;RPS4X;RPL37A;RPL38;RPL29;RPL39;PTMA
gene expression (GO:0010467)	0.00408074	0.0889875	NCOA1;SMARCD3;RPL32;RPL34;BAZ2B;RPS26;RPS4X;RBM3;RPL37A;SRSF3;RPL38;RPL29;RPL39;PTMA
outflow tract septum morphogenesis (GO:0003148)	0.00424364	0.0889875	NELL2;NRP1;FGFR2
DNA catabolic process, endonucleolytic (GO:0000737)	0.00424364	0.0889875	H1F0;HMGB2;HMGB1
triglyceride catabolic process (GO:0019433)	0.00424364	0.0889875	FABP3;PNPLA3;LPL
regulation of kinase activity (GO:0043549)	0.0043115	0.0889875	EPHB6;NTRK2;EPHA7;LMO4;LDB2;FGFR2
regulation of cell communication (GO:0010646)	0.00438701	0.0889875	RYR2;BDNF;GRIK3;SCG5;MGLL
regulation of ERK1 and ERK2 cascade (GO:0070372)	0.00447426	0.0889875	EPHB6;DUSP4;NRP1;NTRK2;EPHA7;CAMK2N1;FBXW7;HMGB1;EZR;FGFR2
regulation of toll-like receptor 9 signaling pathway (GO:0034163)	0.00453916	0.0889875	PTPRS;HMGB1
V(D)J recombination (GO:0033151)	0.00453916	0.0889875	HMGB2;HMGB1
cell differentiation in spinal cord (GO:0021515)	0.00453916	0.0889875	DRAXIN;MDGA2
noradrenergic neuron differentiation (GO:0003357)	0.00453916	0.0889875	SOX11;INSM1
negative regulation of dendrite development (GO:2000171)	0.00453916	0.0889875	PTPRS;DCC
regulation of axon extension involved in axon guidance (GO:0048841)	0.00482623	0.0899892	NRP1;SEMA3A;PLXNA2
membrane assembly (GO:0071709)	0.00482623	0.0899892	PTPRD;RFTN1;S100A10
apoptotic nuclear changes (GO:0030262)	0.00482623	0.0899892	H1F0;HMGB2;HMGB1
positive regulation of ion transmembrane transporter activity (GO:0032414)	0.00482623	0.0899892	TCAF1;TMSB4X;ATP1B1
positive regulation of transferase activity (GO:0051347)	0.00484247	0.0899892	EPHB6;NTRK2;EPHA7;FBXW7;LMO4;FGFR2;SERINC5
nuclear-transcribed mRNA catabolic process (GO:0000956)	0.00504095	0.0917659	RPS26;RPS4X;RPL32;RPL34;RPL37A;RPL38;RPL29;RPL39
peptide biosynthetic process (GO:0043043)	0.00504095	0.0917659	RPS26;RPS4X;RPL32;RPL34;RPL37A;RPL38;RPL29;RPL39
regulation of transcription from RNA polymerase II promoter (GO:0006357)	0.00545402	0.0973128	PID1;DDX3X;SMARCD3;TSHZ3;SATB1;HMGB2;LDB2;HMGB1;MED14;CHCHD2;ZNF608;TCEAL5;EPCAM;ZNF704;ZBED1;DACT1;NCOA1;ZNF462;MEF2C;JUN;PRKCB;USP9X;LMO2;NR2F1;SOX11;GTF2H2;FOXP2;GATAD2A;NR4A3;TFDP2;INSM1;EZR;SSBP2;SSBP3;FGFR2
negative regulation of developmental growth (GO:0048640)	0.00545475	0.0973128	PTPRS;DCC;FGF13
C-terminal protein lipidation (GO:0006501)	0.0055394	0.0978445	NEGR1;LSAMP;LY6H;MDGA2;SPRN
positive regulation of behavior (GO:0048520)	0.00599207	0.101808	MEF2C;NR4A3
regulation of ATP biosynthetic process (GO:2001169)	0.00599207	0.101808	PID1;TMSB4X
acylglycerol acyl-chain remodeling (GO:0036155)	0.00599207	0.101808	PNPLA3;MGLL
regulation of receptor binding (GO:1900120)	0.00599207	0.101808	BDNF;B2M
glial cell differentiation (GO:0010001)	0.00613015	0.102207	PTPRZ1;CDH2;SOX11
peptidyl-tyrosine dephosphorylation (GO:0035335)	0.00613015	0.102207	DUSP4;PTPRS;PTPRZ1
negative regulation of cell communication (GO:0010648)	0.00653323	0.107919	EPHB6;NTRK2;EPHA7;IGFBP3;FGFR2
regulation of endothelial cell proliferation (GO:0001936)	0.00689055	0.111752	NELL2;NRP1;HMGB2;CNTN1;SCG2
response to calcium ion (GO:0051592)	0.00689055	0.111752	RYR2;MEF2C;KCNMA1;ADCY1;RASGRP2
Ras protein signal transduction (GO:0007265)	0.00698539	0.11227	JUN;RAB3A;SHC3;ABI2;PLK2;RAB12;CDC42EP3;PAK3;RASGRP2
embryonic digestive tract morphogenesis (GO:0048557)	0.00762762	0.118328	SOX11;FGFR2
antigen processing and presentation of exogenous peptide antigen via MHC class I, TAP-independent (GO:0002480)	0.00762762	0.118328	HLA-A;B2M
cytoskeletal anchoring at plasma membrane (GO:0007016)	0.00762762	0.118328	EPB41L3;EZR
DNA topological change (GO:0006265)	0.00762762	0.118328	HMGB2;HMGB1
ephrin receptor signaling pathway (GO:0048013)	0.00804419	0.122657	EPHB6;EFNB2;EPHA7;PAK3;NGEF
C-terminal protein amino acid modification (GO:0018410)	0.00804419	0.122657	NEGR1;LSAMP;LY6H;MDGA2;SPRN
negative regulation of signaling (GO:0023057)	0.00845678	0.127855	EPHB6;NTRK2;EPHA7;IGFBP3;FGFR2
regulation of neuron differentiation (GO:0045664)	0.0088838	0.133182	MEF2C;BDNF;SOX11;NREP;NBL1
regulation of signal transduction (GO:0009966)	0.00917693	0.135814	EPHB6;NTRK2;EPHA7;IGFBP3;TMEM108;MGLL;RGS6;FGFR2;DACT1
lung development (GO:0030324)	0.00931673	0.135814	WNT7B;SOX11;FGFR2
membrane raft organization (GO:0031579)	0.00944	0.135814	RFTN1;S100A10
positive regulation of cardiac muscle cell differentiation (GO:2000727)	0.00944	0.135814	EFNB2;MEF2C
sequestering of actin monomers (GO:0042989)	0.00944	0.135814	TMSB4X;TMSB10
regulation of secretion by cell (GO:1903530)	0.0101131	0.144334	MEF2C;RAB3A;SCG5;VAMP2
regulation of neurogenesis (GO:0050767)	0.0107501	0.152207	BDNF;HMGB2;SOX11;NREP
regulation of dendritic spine development (GO:0060998)	0.0112105	0.155672	MEF2C;PTPRS;SRCIN1
regulation of neuron apoptotic process (GO:0043523)	0.0112435	0.155672	SRPK2;NTRK2;EPHA7;MEF2C;BDNF
rRNA metabolic process (GO:0016072)	0.0112565	0.155672	RPS26;RPS4X;RPL32;RPL34;RPL37A;RPL38;RPL29;RPL39
rRNA processing (GO:0006364)	0.0118995	0.163297	RPS26;RPS4X;RPL32;RPL34;RPL37A;RPL38;RPL29;RPL39
dendrite morphogenesis (GO:0048813)	0.0122343	0.165349	FARP1;CTNNA2;PAK3
cellular response to glucagon stimulus (GO:0071377)	0.0122343	0.165349	GNG3;PRKAR2B;ADCY1
positive regulation of cell proliferation (GO:0008284)	0.0127312	0.169339	SRPK2;NTRK2;MEF2C;PID1;SOX11;NAP1L1;EFNB2;RPS4X;NR4A3;EPCAM;CD47;INSM1;FGFR2
regulation of mRNA splicing, via spliceosome (GO:0048024)	0.0128143	0.169339	SRPK2;RBFOX1;CELF4;SRSF3
positive regulation of protein binding (GO:0032092)	0.0128143	0.169339	MEF2C;BDNF;B2M;DACT1
stem cell differentiation (GO:0048863)	0.0133101	0.171728	MEF2C;EPCAM;FGFR2
embryonic organ morphogenesis (GO:0048562)	0.0133101	0.171728	RYR2;SOX11;FGFR2
DNA ligation involved in DNA repair (GO:0051103)	0.0135727	0.171728	HMGB2;HMGB1
positive regulation of cardiocyte differentiation (GO:1905209)	0.0135727	0.171728	EFNB2;MEF2C
regulation of vascular endothelial cell proliferation (GO:1905562)	0.0135727	0.171728	MEF2C;HMGB1
regulation of hormone secretion (GO:0046883)	0.0135727	0.171728	SCG5;SOX11
regulation of axon extension (GO:0030516)	0.0144382	0.180123	PTPRS;SEMA3A;PLXNA2
response to glucagon (GO:0033762)	0.0144382	0.180123	GNG3;PRKAR2B;ADCY1
positive regulation of ATPase activity (GO:0032781)	0.0156187	0.190158	RYR2;TMSB4X;ATP1B1
positive regulation of osteoblast differentiation (GO:0045669)	0.0156187	0.190158	MEF2C;WNT7B;SOX11
positive regulation of neuron projection development (GO:0010976)	0.0158514	0.190158	ROBO2;SYT4;NTRK2;STMN2;PLXNA2
positive regulation of cardiac muscle cell proliferation (GO:0060045)	0.015882	0.190158	MEF2C;FGFR2
cellular potassium ion homeostasis (GO:0030007)	0.015882	0.190158	KCNMA1;ATP1B1
regulation of fatty acid oxidation (GO:0046320)	0.015882	0.190158	FABP3;NR4A3
positive regulation of neuron differentiation (GO:0045666)	0.0165038	0.196285	NTRK2;MEF2C;STMN2;SOX11;NBL1
acylglycerol metabolic process (GO:0006639)	0.0168521	0.199101	PNPLA3;LPL;MGLL
transmembrane receptor protein tyrosine kinase signaling pathway (GO:0007169)	0.0177333	0.203205	EPHB6;EFNB2;NELL2;NRP1;NTRK2;EPHA7;SHC3;FLRT2;BDNF;PAK3;NGEF;FGFR2
cellular response to metal ion (GO:0071248)	0.0178615	0.203205	MEF2C;JUN;ADCY1;RASGRP2;B2M
regulation of regulated secretory pathway (GO:1903305)	0.0181385	0.203205	SYT4;RAB3A;SYT6
positive regulation of neural precursor cell proliferation (GO:2000179)	0.0183462	0.203205	SMARCD3;INSM1
positive regulation of myoblast differentiation (GO:0045663)	0.0183462	0.203205	MEF2C;IGFBP3
cell communication by electrical coupling involved in cardiac conduction (GO:0086064)	0.0183462	0.203205	RYR2;ATP1B1
regulation of neural precursor cell proliferation (GO:2000177)	0.0183462	0.203205	PTPRZ1;INSM1
cell migration involved in sprouting angiogenesis (GO:0002042)	0.0183462	0.203205	EFNB2;NRP1
regulation of synapse organization (GO:0050807)	0.0183462	0.203205	MEF2C;CTNNA2
negative regulation of smooth muscle cell migration (GO:0014912)	0.0183462	0.203205	MEF2C;IGFBP3
positive regulation of transcription from RNA polymerase II promoter (GO:0045944)	0.0185476	0.203205	NCOA1;ZNF462;MEF2C;JUN;PID1;DDX3X;LMO2;HMGB2;SOX11;LDB2;HMGB1;PBX1;MED14;CHCHD2;NR4A3;TFDP2;EPCAM;ZBED1;SSBP2;SSBP3;FGFR2
regulation of cardiac conduction (GO:1903779)	0.0185664	0.203205	RYR2;FXYD7;ATP2B2;ATP1B1
cellular response to lipid (GO:0071396)	0.0187316	0.203763	MEF2C;PID1;FZD7;WNT7B;HMGB2;ADCY1;SSTR2
positive regulation of neuron death (GO:1901216)	0.019478	0.208077	EFNB2;SRPK2;EPHA7
regulation of ossification (GO:0030278)	0.019478	0.208077	MEF2C;SOX11;FGFR2
chemical homeostasis (GO:0048878)	0.019478	0.208077	VGF;FBXW7;PNPLA3
regulation of osteoblast differentiation (GO:0045667)	0.0204603	0.214902	MEF2C;WNT7B;SOX11;FGFR2
cell-cell adhesion via plasma-membrane adhesion molecules (GO:0098742)	0.0209562	0.214902	CDH6;PTPRD;ROBO2;CADM4;CDH2;CADM2
septin ring assembly (GO:0000921)	0.0209602	0.214902	SEPT6;SEPT4
digestive tract morphogenesis (GO:0048546)	0.0209602	0.214902	SOX11;FGFR2
G-protein coupled glutamate receptor signaling pathway (GO:0007216)	0.0209602	0.214902	GRM3;GRIK3
neural crest cell differentiation (GO:0014033)	0.0209602	0.214902	MEF2C;SOX11
negative regulation of DNA-dependent DNA replication (GO:2000104)	0.0209602	0.214902	PID1;FBXW7
positive regulation of endothelial cell migration (GO:0010595)	0.0214501	0.218668	NELL2;NRP1;TMSB4X;HMGB1
ribosome biogenesis (GO:0042254)	0.0218644	0.221625	RPS26;RPS4X;RPL32;RPL34;RPL37A;RPL38;RPL29;RPL39
response to cAMP (GO:0051591)	0.0223169	0.223029	JUN;VGF;EZR
negative regulation of ERK1 and ERK2 cascade (GO:0070373)	0.0223169	0.223029	DUSP4;CAMK2N1;EZR
ncRNA processing (GO:0034470)	0.0223779	0.223029	RPS26;RPS4X;RPL32;RPL34;RPL37A;RPL38;RPL29;RPL39
negative regulation of transcription, DNA-templated (GO:0045892)	0.0226454	0.224441	MEF2C;JUN;TSHZ3;SATB1;USP9X;NR2F1;HMGB2;SOX11;LDB2;HMGB1;FOXP2;GATAD2A;ZNF608;NR4A3;TFDP2;INSM1;EZR;FGFR2;RUNX1T1;DACT1
neural tube development (GO:0021915)	0.0237188	0.225076	SOX11;DACT1
positive regulation of cardiac muscle tissue growth (GO:0055023)	0.0237188	0.225076	MEF2C;FGFR2
positive regulation of regulated secretory pathway (GO:1903307)	0.0237188	0.225076	SYT4;RAB3A
negative regulation of striated muscle cell differentiation (GO:0051154)	0.0237188	0.225076	BDNF;FZD7
negative regulation of transcription regulatory region DNA binding (GO:2000678)	0.0237188	0.225076	TMSB4X;SOX11
activation of protein kinase A activity (GO:0034199)	0.0237188	0.225076	PRKAR2B;ADCY1
regulation of glucose transport (GO:0010827)	0.0237188	0.225076	NR4A3;PRKCB
positive regulation of positive chemotaxis (GO:0050927)	0.0237188	0.225076	CNTN1;SCG2
cellular response to oxygen-containing compound (GO:1901701)	0.023871	0.225322	MEF2C;JUN;PID1;NR4A3;FZD7;WNT7B;HMGB2;EZR;SSTR2
positive regulation of macromolecule metabolic process (GO:0010604)	0.0248665	0.233483	SRPK2;NTRK2;MEF2C;PID1;DDX3X;CAMK2N1;HMGB2;SOX11;EZR
translation (GO:0006412)	0.0250735	0.233535	RPS26;RPS4X;RPL32;RPL34;RPL37A;RPL38;RPL29;RPL39
negative regulation of transcription from RNA polymerase II promoter (GO:0000122)	0.0253307	0.233535	MEF2C;JUN;SATB1;USP9X;NR2F1;SOX11;LDB2;HMGB1;GATAD2A;ZNF608;NR4A3;INSM1;EZR;FGFR2;DACT1
cellular response to calcium ion (GO:0071277)	0.0253689	0.233535	MEF2C;ADCY1;RASGRP2
cellular response to peptide hormone stimulus (GO:0071375)	0.0257537	0.233535	GNG3;NR4A3;PRKAR2B;ADCY1;VAMP2
positive regulation of focal adhesion assembly (GO:0051894)	0.0266172	0.233535	NRP1;S100A10
ureteric bud development (GO:0001657)	0.0266172	0.233535	ROBO2;FGFR2
positive regulation of interleukin-6 secretion (GO:2000778)	0.0266172	0.233535	C1QTNF4;HMGB1
positive regulation of striated muscle cell differentiation (GO:0051155)	0.0266172	0.233535	EFNB2;MEF2C
positive regulation of calcium ion transmembrane transporter activity (GO:1901021)	0.0266172	0.233535	RYR2;ATP1B1
positive chemotaxis (GO:0050918)	0.0266172	0.233535	NRP1;SCG2
septin ring organization (GO:0031106)	0.0266172	0.233535	SEPT6;SEPT4
mesonephric tubule development (GO:0072164)	0.0266172	0.233535	ROBO2;FGFR2
cellular monovalent inorganic cation homeostasis (GO:0030004)	0.0266172	0.233535	KCNMA1;ATP1B1
positive regulation of cellular process (GO:0048522)	0.0268031	0.233535	SRPK2;RYR2;NTRK2;JUN;DDX3X;SOX11;NAP1L1;EFNB2;RPS4X;EPCAM;CD47;INSM1;EZR;FGFR2
retinoid metabolic process (GO:0001523)	0.0268356	0.233535	CYP26A1;TTR;LPL;GPC2
cardiac ventricle morphogenesis (GO:0003208)	0.0269747	0.233606	MEF2C;SOX11;FGFR2
nucleic acid-templated transcription (GO:0097659)	0.028001	0.240162	NCOA1;SMARCD3;BAZ2B;PTMA
positive regulation of JNK cascade (GO:0046330)	0.028001	0.240162	SEMA3A;FZD7;WNT7B;HMGB1
positive regulation of kinase activity (GO:0033674)	0.0284944	0.241536	EPHB6;NTRK2;EPHA7;LMO4;FGFR2
positive regulation of developmental process (GO:0051094)	0.0284944	0.241536	JUN;SOX11;INSM1;FGFR2;SOX5
adherens junction organization (GO:0034332)	0.0286337	0.241536	CDH6;CDH2;CADM2
regulation of cellular response to transforming growth factor beta stimulus (GO:1903844)	0.0296505	0.241536	SOX11;NREP
negative regulation of microtubule depolymerization (GO:0007026)	0.0296505	0.241536	STMN2;FGF13
regulation of cardiac muscle cell proliferation (GO:0060043)	0.0296505	0.241536	MEF2C;FGFR2
DNA conformation change (GO:0071103)	0.0296505	0.241536	HMGB2;HMGB1
blood vessel endothelial cell migration (GO:0043534)	0.0296505	0.241536	EFNB2;NRP1
regulation of smooth muscle cell migration (GO:0014910)	0.0296505	0.241536	NRP1;IGFBP3
response to organophosphorus (GO:0046683)	0.0296505	0.241536	JUN;VGF
DNA ligation (GO:0006266)	0.0296505	0.241536	HMGB2;HMGB1
regulation of G1/S transition of mitotic cell cycle (GO:2000045)	0.0321103	0.260178	PID1;DDX3X;DACT1
regulation of cell proliferation (GO:0042127)	0.0326084	0.260178	SRPK2;NTRK2;JUN;IGFBP3;HMGB2;SOX11;NAP1L1;SSTR2;EFNB2;RPS4X;NUAK1;FABP3;NR4A3;EPCAM;CAMK2N1;CD47;INSM1;FGFR2
acylglycerol biosynthetic process (GO:0046463)	0.0328139	0.260178	PNPLA3;LPL
positive regulation of adherens junction organization (GO:1903393)	0.0328139	0.260178	NRP1;S100A10
triglyceride biosynthetic process (GO:0019432)	0.0328139	0.260178	PNPLA3;LPL
regulation of catenin import into nucleus (GO:0035412)	0.0328139	0.260178	FZD7;DACT1
positive regulation of stress-activated MAPK cascade (GO:0032874)	0.0329611	0.260189	SEMA3A;FZD7;WNT7B;HMGB1
positive regulation of ERK1 and ERK2 cascade (GO:0070374)	0.033371	0.261805	EPHB6;NRP1;NTRK2;EPHA7;FBXW7;HMGB1;FGFR2
plasma membrane bounded cell projection organization (GO:0120036)	0.0334594	0.261805	STMN2;TMEM108;HMGB1;ATXN10;NPTXR
heterophilic cell-cell adhesion via plasma membrane cell adhesion molecules (GO:0007157)	0.0339275	0.264309	PTPRD;CADM4;CADM2
positive regulation of binding (GO:0051099)	0.0342762	0.264713	HMGB2;HMGB1;B2M;DACT1
positive regulation of protein catabolic process (GO:0045732)	0.0342762	0.264713	PLK2;PTTG1IP;EZR;DACT1
regulation of MAPK cascade (GO:0043408)	0.0349243	0.268556	EPHB6;NTRK2;EPHA7;ATP6AP2;HMGB1;PAK3;FGFR2
embryonic digestive tract development (GO:0048566)	0.036103	0.272914	SOX11;FGFR2
negative regulation of protein depolymerization (GO:1901880)	0.036103	0.272914	STMN2;FGF13
heparan sulfate proteoglycan metabolic process (GO:0030201)	0.036103	0.272914	HS3ST4;HS6ST3
regulation of transport (GO:0051049)	0.036103	0.272914	NRP1;VAMP2
positive regulation of signal transduction (GO:0009967)	0.037343	0.281097	PRKCB;BDNF;ATP6AP2;CNTN1;TMEM108;FGFR2;DACT1
regulation of megakaryocyte differentiation (GO:0045652)	0.0377187	0.281549	MEF2C;NR4A3;HMGB2
lipid homeostasis (GO:0055088)	0.0377187	0.281549	FABP3;FBXW7;PNPLA3
positive regulation of phosphorylation (GO:0042327)	0.0390153	0.290014	EPHB6;NRP1;NTRK2;EPHA7;LMO4;FZD7;FGFR2
positive regulation of leukocyte cell-cell adhesion (GO:1903039)	0.0395133	0.290089	NR4A3;CD47
regulation of cardiac muscle contraction by calcium ion signaling (GO:0010882)	0.0395133	0.290089	RYR2;ATP1B1
embryonic skeletal system morphogenesis (GO:0048704)	0.0395133	0.290089	SOX11;FGFR2
regulation of blood vessel endothelial cell migration (GO:0043535)	0.0396921	0.290208	MEF2C;TMSB4X;HMGB1
dephosphorylation (GO:0016311)	0.0400871	0.291899	PTPRD;DUSP4;PTPRS;PTPRZ1;PLPPR4
negative regulation of actin filament polymerization (GO:0030837)	0.0430402	0.306378	TMSB4X;TMSB10
regulation of microtubule depolymerization (GO:0031114)	0.0430402	0.306378	STMN2;FGF13
regulation of monocyte chemotaxis (GO:0090025)	0.0430402	0.306378	HMGB1;NBL1
negative regulation of response to stimulus (GO:0048585)	0.0436793	0.306378	EPHB6;NTRK2;EPHA7;IGFBP3;FGFR2
protein lipidation (GO:0006497)	0.0436793	0.306378	NEGR1;LSAMP;LY6H;MDGA2;SPRN
positive regulation of ossification (GO:0045778)	0.0437928	0.306378	MEF2C;WNT7B;SOX11
positive regulation of nervous system development (GO:0051962)	0.0437928	0.306378	PTPRD;BDNF;SOX11
regulation of DNA binding (GO:0051101)	0.0437928	0.306378	JUN;HMGB2;HMGB1
triglyceride metabolic process (GO:0006641)	0.0437928	0.306378	FABP3;PNPLA3;LPL
positive regulation of secretion by cell (GO:1903532)	0.0437928	0.306378	RAB3A;SOX11;EZR
positive regulation of apoptotic process (GO:0043065)	0.0442569	0.308416	SRPK2;EPHA7;JUN;DDX3X;IGFBP3;KCNMA1;HMGB1;SEPT4;NGEF
regulation of cell cycle (GO:0051726)	0.0452518	0.31307	SRPK2;BEX2;JUN;CAMK2N1;PAK3;FGFR2;MAP4K4
regulation of establishment of planar polarity (GO:0090175)	0.0458846	0.31307	DAAM1;FZD7;PSMD1;DACT1
cellular response to catecholamine stimulus (GO:0071870)	0.0466797	0.31307	RYR2;NR4A3
microtubule polymerization or depolymerization (GO:0031109)	0.0466797	0.31307	STMN2;FGF13
cell-cell adhesion mediated by cadherin (GO:0044331)	0.0466797	0.31307	CDH6;CDH2
metanephros development (GO:0001656)	0.0466797	0.31307	ROBO2;WNT7B
positive regulation of ATP metabolic process (GO:1903580)	0.0466797	0.31307	PID1;TMSB4X
regulation of dendritic spine morphogenesis (GO:0061001)	0.0466797	0.31307	SRCIN1;NGEF
positive regulation of cell junction assembly (GO:1901890)	0.0466797	0.31307	NRP1;S100A10
negative regulation of axon extension (GO:0030517)	0.0466797	0.31307	PTPRS;SEMA3A
central nervous system development (GO:0007417)	0.0471446	0.315004	ROBO2;EPHA7;CDH2;PTPRZ1;SPOCK1;SOX11;FGFR2
cell morphogenesis involved in differentiation (GO:0000904)	0.0480961	0.320162	NRP1;MEF2C;SRCIN1

## Sheet: DLN_C9-L2
Term	P-value	Adjusted P-value	Genes
SRP-dependent cotranslational protein targeting to membrane (GO:0006614)	1e-52	2.53e-49	RPL5;RPL30;RPL3;RPL32;RPL34;RPLP1;RPL9;RPL6;RPL7;RPS4X;RPS15;RPL7A;RPS14;RPS16;RPL18A;RPS19;RPS18;RPL36;RPLP2;RPL38;SEC61B;RPL37;RPS11;RPL39;RPS13;RPS9;RPS8;RPL23;RPS5;RPL22;RPS6;RPS3A;RPL37A;RPL26;RPL29;RPL28;RPL10;RPL11;RPS4Y1;RPS15A;RPS3;RPL13;RPL18;RPL19;RPL35A;RPS28;RPS27;RPS29;RPL27A;RPS24;RPS23
protein targeting to ER (GO:0045047)	4.38e-50	5.51e-47	RPL5;RPL30;RPL3;RPL32;RPL34;RPLP1;RPL9;RPL6;RPL7;RPS15;RPS4X;RPS14;RPL7A;RPS16;RPS19;RPL18A;RPS18;RPL36;RPLP2;RPL38;RPL37;RPS11;RPL39;RPS13;RPS9;RPS8;RPL23;RPS5;RPL22;RPS6;RPS3A;RPL37A;RPL26;RPL29;RPL28;RPL10;RPL11;RPS4Y1;RPS15A;RPS3;RPL13;RPL18;RPL19;RPL35A;SPCS3;RPS28;RPS27;RPS29;RPL27A;RPS24;RPS23
cotranslational protein targeting to membrane (GO:0006613)	8.91e-50	7.48e-47	RPL5;RPL30;RPL3;RPL32;RPL34;RPLP1;RPL9;RPL6;RPL7;RPS4X;RPS15;RPL7A;RPS14;RPS16;RPL18A;RPS19;RPS18;RPL36;RPLP2;RPL38;RPL37;RPS11;RPL39;RPS13;RPS9;RPS8;RPL23;RPS5;RPL22;RPS6;RPS3A;RPL37A;RPL26;RPL29;RPL28;RPL10;RPL11;RPS4Y1;RPS15A;RPS3;RPL13;RPL18;RPL19;RPL35A;RPS28;RPS27;RPS29;RPL27A;RPS24;RPS23
viral gene expression (GO:0019080)	5.35e-45	3.37e-42	RPL5;RPL30;RPL3;RPL32;RPL34;RPLP1;RPL9;RPL6;RPL7;RPS15;RPS4X;RPS14;RPL7A;RPS16;RPS19;RPL18A;RPS18;RPL36;RPLP2;RPL38;RPL37;RPS11;RPL39;RPS13;RPS9;RPS8;RPL23;RPS5;RPL22;RPS6;RPS3A;RPL37A;RPL26;RPL29;RPL28;RPL10;RPL11;RPS4Y1;RPS15A;RPS3;RPL13;RPL18;RPL19;RPL35A;RPS28;RPS27;RPS29;RPL27A;RPS24;RPS23
nuclear-transcribed mRNA catabolic process, nonsense-mediated decay (GO:0000184)	1.66e-44	8.35e-42	RPL5;RPL30;RPL3;RPL32;RPL34;RPLP1;RPL9;RPL6;RPL7;RPS15;RPS4X;RPS14;RPL7A;RPS16;RPS19;RPL18A;RPS18;RPL36;RPLP2;RPL38;RPL37;RPS11;RPL39;RPS13;RPS9;RPS8;RPL23;RPS5;RPL22;RPS6;RPS3A;RPL37A;RPL26;RPL29;RPL28;RPL10;RPL11;RPS4Y1;RPS15A;RPS3;RPL13;RPL18;RPL19;RPL35A;RPS28;RPS27;RPS29;RPL27A;RPS24;RPS23
viral transcription (GO:0019083)	2.89e-44	1.21e-41	RPL5;RPL30;RPL3;RPL32;RPL34;RPLP1;RPL9;RPL6;RPL7;RPS15;RPS4X;RPS14;RPL7A;RPS16;RPS19;RPL18A;RPS18;RPL36;RPLP2;RPL38;RPL37;RPS11;RPL39;RPS13;RPS9;RPS8;RPL23;RPS5;RPL22;RPS6;RPS3A;RPL37A;RPL26;RPL29;RPL28;RPL10;RPL11;RPS4Y1;RPS15A;RPS3;RPL13;RPL18;RPL19;RPL35A;RPS28;RPS27;RPS29;RPL27A;RPS24;RPS23
peptide biosynthetic process (GO:0043043)	6.94e-37	2.5e-34	RPL5;RPL30;RPL3;RPL32;RPL34;RPLP1;RPL9;RPL6;RPL7;RPS15;RPS4X;RPS14;RPL7A;RPS16;RPS19;RPL18A;RPS18;RPL36;RPLP2;RPL38;RPL37;RPS11;RPL39;RPS13;RPS9;RPS8;RPL23;RPS5;RPL22;RPS6;RPS3A;MRPS6;EEF1A1;RPL37A;RPL26;RPL29;RPL28;RPL10;RPL11;RPS4Y1;RPS15A;RPS3;RPL13;DMD;RPL18;RPL19;RPL35A;RPS28;RPS27;RPS29;RPL27A;RPS24;RPS23
nuclear-transcribed mRNA catabolic process (GO:0000956)	9.76e-36	3.07e-33	RPL5;RPL30;RPL3;RPL32;RPL34;RPLP1;RPL9;RPL6;RPL7;RPS15;RPS4X;RPS14;RPL7A;RPS16;RPS19;RPL18A;RPS18;RPL36;RPLP2;RPL38;RPL37;RPS11;RPL39;RPS13;RPS9;RPS8;RPL23;RPS5;RPL22;RPS6;RPS3A;CSDE1;RPL37A;RPL26;RPL29;RPL28;DDX5;RPL10;RPL11;RPS4Y1;RPS15A;RPS3;RPL13;RPL18;RPL19;RPL35A;RPS28;RPS27;RPS29;RPL27A;RPS24;RPS23
viral process (GO:0016032)	3.36e-31	9.41e-29	RPL5;RPL30;RPL3;RPL32;RPL34;RPLP1;RPL9;RPL6;RPL7;RPS15;RPS4X;RPS14;RPL7A;RPS16;RPS19;RPL18A;RPS18;RPL36;RPLP2;RPL38;RPL37;RPS11;RPL39;RPS13;RPS9;RPS8;RPL23;RPS5;RPL22;RPS6;RPS3A;RPL37A;RPL26;RPL29;RPL28;RPL10;RPL11;RPS4Y1;RPS15A;PCBP2;RPS3;RPL13;FYN;RPL18;RPL19;VTA1;RPL35A;RPS28;RPS27;RPS29;RPL27A;RPS24;RPS23
rRNA metabolic process (GO:0016072)	2.62e-30	6.6e-28	RPL5;RPL30;RPL3;RPL32;RPL34;RPLP1;RPL9;RPL6;RPL7;RPS15;RPS4X;RPS14;RPL7A;RPS16;RPS19;RPL18A;RPS18;RPL36;RPLP2;RPL38;RPL37;RPS11;RPL39;RPS13;RPS9;RPS8;RPL23;RPS5;RPL22;RPS6;RPS3A;RPL37A;RPL26;RPL29;RPL28;RPL10;RPL11;RPS4Y1;RPS15A;RPS3;RPL13;RPL18;RPL19;RPL35A;RPS28;RPS27;RPS29;RPL27A;RPS24;RPS23
rRNA processing (GO:0006364)	4.37e-30	1e-27	RPL5;RPL30;RPL3;RPL32;RPL34;RPLP1;RPL9;RPL6;RPL7;RPS15;RPS4X;RPS14;RPL7A;RPS16;RPS19;RPL18A;RPS18;RPL36;RPLP2;RPL38;RPL37;RPS11;RPL39;RPS13;RPS9;RPS8;RPL23;RPS5;RPL22;RPS6;RPS3A;RPL37A;RPL26;RPL29;RPL28;RPL10;RPL11;RPS4Y1;RPS15A;RPS3;RPL13;RPL18;RPL19;RPL35A;RPS28;RPS27;RPS29;RPL27A;RPS24;RPS23
translation (GO:0006412)	5.76e-30	1.21e-27	RPL5;RPL30;RPL3;RPL32;RPL34;RPLP1;RPL9;RPL6;RPL7;RPS15;RPS4X;RPS14;RPL7A;RPS16;RPS19;RPL18A;RPS18;RPL36;RPLP2;RPL38;RPL37;RPS11;RPL39;RPS13;RPS9;RPS8;RPL23;RPS5;RPL22;RPS6;RPS3A;MRPS6;EEF1A1;RPL37A;RPL26;RPL29;EEF1E1;RPL28;RPL10;RPL11;RPS4Y1;RPS15A;RPS3;RPL13;RPL18;RPL19;RPL35A;RPS28;RPS27;RPS29;RPL27A;RPS24;RPS23
ribosome biogenesis (GO:0042254)	1.25e-27	2.43e-25	RPL5;RPL30;RPL3;RPL32;RPL34;RPLP1;RPL9;RPL6;RPL7;RPS15;RPS4X;RPS14;RPL7A;RPS16;RPS19;RPL18A;RPS18;RPL36;RPLP2;RPL38;RPL37;RPS11;RPL39;RPS13;RPS9;RPS8;RPL23;RPS5;RPL22;RPS6;RPS3A;RPL37A;RPL26;RPL29;RPL28;RPL10;RPL11;RPS4Y1;RPS15A;RPS3;RPL13;RPL18;RPL19;RPL35A;RPS28;RPS27;RPS29;RPL27A;RPS24;RPS23
ncRNA processing (GO:0034470)	1.56e-27	2.8e-25	RPL5;RPL30;RPL3;RPL32;RPL34;RPLP1;RPL9;RPL6;RPL7;RPS15;RPS4X;RPS14;RPL7A;RPS16;RPS19;RPL18A;RPS18;RPL36;RPLP2;RPL38;RPL37;RPS11;RPL39;RPS13;RPS9;RPS8;RPL23;RPS5;RPL22;RPS6;RPS3A;RPL37A;RPL26;RPL29;RPL28;RPL10;RPL11;RPS4Y1;RPS15A;RPS3;RPL13;RPL18;RPL19;RPL35A;RPS28;RPS27;RPS29;RPL27A;RPS24;RPS23
cellular protein metabolic process (GO:0044267)	1.16e-22	1.95e-20	RPL5;RPL30;RPL3;RPL32;RPL34;RPLP1;RPL9;ZDHHC2;RPL6;RPL7;RPS15;RPS4X;RPL7A;RPS14;RPS16;CDH2;RPS19;RPL18A;RPS18;RPL36;RPLP2;RPL38;RPL37;RPS11;RPL39;RPS13;CHGB;RPS9;IGFBP5;RPS8;RPL23;RPS5;RPL22;RPS6;IGFBP2;RPS3A;MRPS6;EEF1A1;RPL37A;RPL26;RPL29;RPL28;SCG2;RPL10;RPL11;PSEN2;RPS4Y1;RPS15A;RPS3;RPL13;RPL18;RPL19;SNCA;H3F3A;FUCA2;RPL35A;MSRA;SPCS3;RPS28;RPS27;RPS29;RPL27A;ITM2B;RPS24;RPS23
cytoplasmic translation (GO:0002181)	6.63e-22	1.04e-19	RPL30;RPL32;RPLP1;RPL22;RPL11;RPL35A;RPS3A;RPL9;RPL6;RPL7;RPS28;RPL18A;RPS29;RPL27A;RPL36;RPS3;RPLP2;RPL38;RPL26;RPL29;RPL18;RPL39;RPL19;RPS23
cellular macromolecule biosynthetic process (GO:0034645)	7.97e-21	1.18e-18	RPL5;RPL30;RPL3;RPL32;RPL34;RPLP1;RPL9;RPL6;RPL7;RPS15;RPS4X;RPS14;RPL7A;RPS16;RPS19;RPL18A;RPS18;RPL36;RPLP2;RPL38;RPL37;RPS11;RPL39;RPS13;RPS9;RPS8;RPL23;RPS5;RPL22;RPS6;RPS3A;MRPS6;EEF1A1;RPL37A;RPL26;RPL29;RPL28;PTMA;RPL10;RPL11;RPS4Y1;RPS15A;RPS3;RPL13;RPL18;RPL19;RPL35A;NR4A2;RPS28;RPS27;RPS29;RPL27A;RPS24;RPS23
gene expression (GO:0010467)	6.07e-20	8.49e-18	RPL5;RPL30;RPL3;RPL32;RPL34;RPLP1;RPL9;RPL6;RPL7;RPS15;RPS4X;RBM3;RPL7A;RPS14;RPS16;RPS19;RPL18A;RPS18;RPL36;RPLP2;RPL38;RPL37;RPS11;RPL39;RPS13;RPS9;RPS8;RPL23;RPS5;RPL22;RPS6;RPS3A;MRPS6;EEF1A1;RPL37A;SRSF3;RPL26;RPL29;RPL28;PTMA;RPL10;RPL11;RPS4Y1;RPS15A;RPS3;RPL13;RPL18;RPL19;RPL35A;NR4A2;RPS28;RPS27;RPS29;RPL27A;RPS24;RPS23
nervous system development (GO:0007399)	1.08e-10	1.43e-08	ROBO2;MESP1;TENM1;SH3GL3;CAMK2D;PLXND1;DOC2A;PCDH10;GDA;NRXN1;CAMK2A;NRXN2;CYP46A1;ROBO1;CDH2;BTBD1;MDK;BTBD3;DPF1;FYN;PCDHA6;FARP1;RBFOX1;MEF2C;SEMA6A;BCL11A;PCDH8;CRIM1;NAV1;HPCAL4;POU3F3;OLFM1;AHI1;ZEB2;NAV3;FABP7;ATXN10;RAPGEF5;LY6H;SCRG1;FGF12;ITM2B;FGFR2;ADGRL3
axon guidance (GO:0007411)	8.69e-09	1.09e-06	ROBO2;NRP1;SEMA6A;PLXND1;SEMA3C;EPHA8;DCC;NRXN1;SEMA3A;PIK3R1;PIK3CB;RAP1GAP;ROBO1;EFNB2;ENAH;ALCAM;DOK5;NFIB;DOK6;FYN;PLXNC1;EZR
neuron development (GO:0048666)	9.96e-07	0.000119	TENM1;CNTNAP2;NTRK2;MEF2C;TENM2;ATP8A2;TENM3;EPHA8;RASGRF1;ETV1;HMGB1;MAPK10;VAPA;STMN1;ATXN10;INSM1;NPTXR;MAPRE2
axonogenesis (GO:0007409)	1.06e-06	0.000121	ROBO2;NRP1;SEMA6A;SEMA3C;EPHA8;DCC;PLPPR4;NRXN1;SEMA3A;OMG;PIK3R1;PIK3CB;C9ORF72;RAP1GAP;ROBO1;ENAH;EFNB2;DOK5;DOK6;SLITRK5;FYN;EZR;FGFR2
ribosome assembly (GO:0042255)	1.5e-06	0.000164	RPS15;RPL5;RPS14;RPS28;RPL3;RPS27;RPS19;RPL10;RPS5;RPL11;RPL6
neuron migration (GO:0001764)	4.14e-06	0.000434	NR4A2;NRP1;NTRK2;MEF2C;NHSL1;SEMA3A;NAV1;KIAA0319;ADGRL3
regulation of axonogenesis (GO:0050770)	9.32e-06	0.000891	ROBO2;OLFM1;NTRK2;PLXND1;CDH2;OMG;ZSWIM6;PLXNC1;LRRC4C;ROBO1
positive regulation of synaptic transmission (GO:0050806)	9.37e-06	0.000891	RIMS2;RIMS1;ARC;GRIN2A;TSHZ3;NRXN1;PLK2;NPTN;CACNG3;SHISA7;VAMP2
ribosomal small subunit biogenesis (GO:0042274)	9.56e-06	0.000891	RPS15;RPS14;RPS28;RPS16;RPS27;RPS19;RPS5;RPS6;RPS24
positive regulation of neuron projection development (GO:0010976)	1.47e-05	0.00132411	ROBO2;SYT4;NTRK2;TENM3;PLXND1;PLPPR5;ROBO1;RIMS2;RIMS1;NPTN;PLXNC1;CAMK1;PACSIN1
cardiac ventricle formation (GO:0003211)	1.55e-05	0.00135003	MESP1;MEF2C;SOX11;SOX4
ribosomal small subunit assembly (GO:0000028)	2.14e-05	0.00179421	RPS15;RPS14;RPS28;RPS27;RPS19;RPS5
positive regulation of macromolecule metabolic process (GO:0010604)	3.62e-05	0.00294357	NSF;RPL5;NTRK2;MEF2C;RAMP2;CITED2;RPL23;NTRK3;RPL11;HMGB2;SOX11;PIK3CB;POU3F3;TGFBR1;RIMS2;RIMS1;OLFM1;AHI1;INPP5F;CAMK2N1;RPS3;EZR;SNCA
long-term synaptic potentiation (GO:0060291)	4.05e-05	0.00318292	ARC;GRIN2A;TSHZ3;PLK2;NPTN;VAMP2
positive regulation of signal transduction (GO:0009967)	4.36e-05	0.00332959	NECAB2;MESP1;DMTN;PRKCB;CITED2;LMO3;NRXN1;ATP6AP2;PIK3R1;TGFBR1;ROBO1;SULF2;RIMS2;RIMS1;RPS3;CNTN1;NPTN;SOX4;FGFR2
ribonucleoprotein complex assembly (GO:0022618)	4.86e-05	0.00360021	RPL5;RPL3;HSP90AB1;RPL10;RPS5;PTGES3;RPL11;C9ORF72;RPL6;RPS15;RPS14;RPS28;RPS27;RPS19;RPL38;RPS23
regulation of cardiac conduction (GO:1903779)	5.58e-05	0.0040115	CAMK2D;PDE4D;ATP2B4;ATP1A3;ATP2B2;CALM3;ATP1B2;SRI;ATP2B1;ATP1B1
cyclic-nucleotide-mediated signaling (GO:0019935)	6.02e-05	0.00421368	RIMS2;GUCY1B3;PDE4D;PDE2A;ADCY2;ADCY1;NUDT4
regulation of secretion by cell (GO:1903530)	7.23e-05	0.00491746	RIMS2;NSF;RAB3C;RIMS1;MEF2C;CAMK2A;SCG5;SYN1;VAMP2
sympathetic nervous system development (GO:0048485)	0.000114	0.00755946	NRP1;SEMA3A;SOX11;INSM1;SOX4
heterophilic cell-cell adhesion via plasma membrane cell adhesion molecules (GO:0007157)	0.00012	0.00760451	PTPRD;TENM1;CD164;TENM2;CADM3;TENM3;ALCAM;CADM1
regulation of cell communication by electrical coupling involved in cardiac conduction (GO:1901844)	0.000121	0.00760451	CAMK2D;PDE4D;CALM3;SRI
ribosomal large subunit biogenesis (GO:0042273)	0.000185	0.0113357	RPL5;RPL7A;RPL3;RPL10;RPL11;RPL35A;RPL26;RPL6;RPL7
negative regulation of peptidyl-serine phosphorylation (GO:0033137)	0.000212	0.0126257	DMTN;RASSF2;PDE4D;NCK2;DMD
cell-cell adhesion via plasma-membrane adhesion molecules (GO:0098742)	0.000216	0.0126257	ROBO2;CD164;TENM1;CADM3;TENM2;TENM3;CADM1;ROBO1;CDH6;PTPRD;ALCAM;CDH2;NPTN;ADGRL3
regulation of synaptic vesicle cycle (GO:0098693)	0.0003	0.0171905	RIMS2;RIMS1;SYN1;SNCA
regulation of cell communication by electrical coupling (GO:0010649)	0.000439	0.0243732	CAMK2D;PDE4D;CALM3;SRI
regulation of peptidyl-serine phosphorylation (GO:0033135)	0.000459	0.0243732	TENM1;RASSF2;DMTN;PDE4D;NTRK3;NCK2;ATP2B4;DMD;CAMK1;SNCA
regulation of cation channel activity (GO:2001257)	0.000462	0.0243732	KCNG1;MEF2C;CAMK2D;PDE4D;DMD;CACNG3;FGF12;SHISA7;VAMP2
ventricular septum morphogenesis (GO:0060412)	0.000465	0.0243732	CITED2;SOX11;ZFPM2;TGFBR1;SOX4
positive regulation of cell morphogenesis involved in differentiation (GO:0010770)	0.000534	0.0273199	ROBO2;PTPRD;NRP1;NTRK2;DMTN;PLXND1;PLXNC1;ROBO1
chemical synaptic transmission, postsynaptic (GO:0099565)	0.000593	0.0273199	NPAS4;GRIN2A;MEF2C;GABRA5;GABRG3;GABRG1
regulation of postsynaptic membrane potential (GO:0060078)	0.000593	0.0273199	NPAS4;GRIN2A;MEF2C;GABRA5;GABRG3;GABRG1
neuron differentiation (GO:0030182)	0.000596	0.0273199	TENM1;NTRK2;MEF2C;TENM2;ATP8A2;TENM3;SOX11;ATP2B2;TGFBR1;NR4A2;PTPRD;MAPK10;SOX4
regulation of neurotransmitter transport (GO:0051588)	0.000618	0.0273199	RIMS1;MEF2C;CAMK2A;SYN1
semaphorin-plexin signaling pathway involved in neuron projection guidance (GO:1902285)	0.000618	0.0273199	NRP1;PLXND1;SEMA3A;PLXNC1
regulation of synaptic vesicle transport (GO:1902803)	0.000618	0.0273199	RIMS2;RIMS1;SYN1;SNCA
vocal learning (GO:0042297)	0.000629	0.0273199	CNTNAP2;NRXN1;NRXN2
retinal ganglion cell axon guidance (GO:0031290)	0.000629	0.0273199	ROBO2;NRP1;ALCAM
imitative learning (GO:0098596)	0.000629	0.0273199	CNTNAP2;NRXN1;NRXN2
regulation of release of sequestered calcium ion into cytosol by sarcoplasmic reticulum (GO:0010880)	0.000728	0.0310774	CAMK2D;PDE4D;DMD;CALM3;SRI
neuron projection morphogenesis (GO:0048812)	0.000874	0.0366624	CNTNAP2;FARP1;DCC;CTNND2;PLPPR4;OMG;ARC;ALCAM;BTBD3;EPB41L3;SLITRK5;FGFR2;PACSIN1;MAP4K4
regulation of muscle cell differentiation (GO:0051147)	0.000961	0.0390104	MEF2C;CDH2;BOC;CAMK1;HDAC9;FGFR2
positive regulation of signaling (GO:0023056)	0.000961	0.0390104	RIMS2;NSF;RIMS1;INPP5F;SOX11;SNCA
regulation of heart contraction (GO:0008016)	0.00101086	0.0403036	CAMK2D;PDE4D;ATP2B4;ATP1A3;ATP2B2;CALM3;ATP1B2;SRI;ATP2B1;ATP1B1
homophilic cell adhesion via plasma membrane adhesion molecules (GO:0007156)	0.00103996	0.0403036	ROBO2;CDH6;CADM3;TENM3;CDH2;CADM1;NPTN;ROBO1
generation of neurons (GO:0048699)	0.00107254	0.0403036	NR4A2;PTPRD;NRP1;NTRK2;MEF2C;SEMA3A;HMGB2;SOX11;NAV1;ATP2B2;KIAA0319;ADGRL3
noradrenergic neuron differentiation (GO:0003357)	0.00107475	0.0403036	SOX11;INSM1;SOX4
negative regulation of dendrite development (GO:2000171)	0.00107475	0.0403036	DCC;KIAA0319;YWHAH
regulation of ryanodine-sensitive calcium-release channel activity (GO:0060314)	0.00108984	0.0403036	CAMK2D;PDE4D;DMD;CALM3;SRI
regulation of sodium ion transmembrane transporter activity (GO:2000649)	0.00111546	0.0403036	CAMK2D;PRKCE;GLRX;DMD;FGF12;YWHAH
autonomic nervous system development (GO:0048483)	0.00112043	0.0403036	NRP1;SEMA3A;SOX11;SOX4
heart development (GO:0007507)	0.00114175	0.0404921	MESP1;MEF2C;RAMP2;CITED2;NTRK3;MICAL2;HDAC9;TGFBR1;SCUBE1;CRELD1;ZFPM2;FGF12;SOX4
transmembrane receptor protein tyrosine kinase signaling pathway (GO:0007169)	0.00123282	0.0431146	NRP1;PSEN2;PDGFA;PIK3R3;NEDD9;PIK3CB;PIK3R1;EFNB2;STMN1;NCK2;FYN;HNRNPA1;ATP6V0E2;JAK1;ACTR3;NTRK2;EPHA7;EPHA8;NTRK3;VEGFB;SULF2;AHI1;ATP6V1B2;NGEF;FGFR2
positive regulation of neuron differentiation (GO:0045666)	0.00128516	0.0443294	NTRK2;MEF2C;TENM3;TCF12;PLPPR5;NPTN;SOX11;TCF4;CAMK1;BRINP3
negative chemotaxis (GO:0050919)	0.00131374	0.0445403	EPHA7;SEMA3C;SEMA3A;PDGFA;ROBO1
modulation of chemical synaptic transmission (GO:0050804)	0.00132666	0.0445403	RIMS2;NPAS4;RIMS1;MEF2C;CDH2;CAMK2A;GRIK3;SYN1;GRIA3
positive regulation of positive chemotaxis (GO:0050927)	0.00145589	0.0476094	NTRK3;VEGFB;CNTN1;SCG2
mesenchyme development (GO:0060485)	0.00145589	0.0476094	MESP1;CRELD1;TGFBR1;FGFR2
regulation of calcium ion-dependent exocytosis (GO:0017158)	0.00153269	0.0494103	RIMS2;RIMS1;SYT4;DOC2A;STXBP3;SYT13;SYN1
phosphatidylinositol phosphorylation (GO:0046854)	0.00156983	0.0494103	PIK3R3;PIK3CB;PIK3R1;FAM126A;IP6K2
regulation of neurotransmitter secretion (GO:0046928)	0.00156983	0.0494103	RIMS2;RIMS1;MEF2C;CAMK2A;SYN1
neuron projection extension involved in neuron projection guidance (GO:1902284)	0.00167828	0.0497876	NRP1;ALCAM;SEMA3A
axon extension involved in axon guidance (GO:0048846)	0.00167828	0.0497876	NRP1;ALCAM;SEMA3A
regulation of striated muscle cell differentiation (GO:0051153)	0.00167828	0.0497876	MESP1;HDAC9;RBM24
negative regulation of vascular permeability (GO:0043116)	0.00167828	0.0497876	RAMP2;DDAH1;PDE2A
negative regulation of transcription from RNA polymerase II promoter (GO:0000122)	0.00168068	0.0497876	TENM2;DDX5;NFIX;RPL10;CITED2;HMGB1;HDAC9;RPS14;ZNF608;ZNF568;JUNB;SNCA;ZBTB18;MEF2C;CBX6;BCL11A;RPL23;PDE2A;NR2F1;ARID5B;SOX11;NR2F2;SMARCA2;ACVR2B;NR4A2;ZEB2;RIPPLY2;NFIB;INSM1;ZFPM2;EZR;FGFR2
positive regulation of neurogenesis (GO:0050769)	0.00170599	0.0499499	MEF2C;SEMA6A;SEMA3A;TCF12;NPTN;SOX11;TCF4;BRINP3
positive regulation of signal transduction by p53 class mediator (GO:1901798)	0.00185545	0.0526452	DDX5;RPL23;CHD5;EEF1E1
long-term memory (GO:0007616)	0.00185545	0.0526452	NPAS4;ARC;RASGRF1;PJA2
ventricular septum development (GO:0003281)	0.00186077	0.0526452	CITED2;SOX11;ZFPM2;SOX4;TGFBR1
negative regulation of protein phosphorylation (GO:0001933)	0.00202596	0.0566818	DMTN;PDE4D;NTRK3;PRKAG2;C9ORF72;RASSF2;LRRTM4;CAMK2N1;NCK2;CALM3;DMD;INSM1;LRRC4C;TRIB2
regulation of amyloid precursor protein biosynthetic process (GO:0042984)	0.00245702	0.0665246	NECAB2;NECAB1;ITM2B
sympathetic ganglion development (GO:0061549)	0.00245702	0.0665246	NRP1;SEMA3A;INSM1
regulation of organ morphogenesis (GO:2000027)	0.00245702	0.0665246	CITED2;FGFR2;AJAP1
ribosomal large subunit assembly (GO:0000027)	0.00255809	0.0685241	RPL5;RPL3;RPL10;RPL11;RPL6
cytoskeleton organization (GO:0007010)	0.00265829	0.0704586	ARC;SEMA6A;PCLO;DMTN;PALLD;EPB41L3;RHOBTB3;MICAL2;NEDD9;EZR;PACSIN1
circulatory system development (GO:0072359)	0.00285256	0.0737488	MEF2C;RAMP2;CITED2;NTRK3;MICAL2;ZFPM2;FGF12;HDAC9;SOX4;TGFBR1
positive regulation of activated T cell proliferation (GO:0042104)	0.00287029	0.0737488	IGFBP2;RPS3;HMGB1;CD24
gamma-aminobutyric acid signaling pathway (GO:0007214)	0.00287029	0.0737488	GABBR2;GABRA5;GABRG3;GABRG1
cAMP-mediated signaling (GO:0019933)	0.00290719	0.0739423	RIMS2;RAMP2;GNAL;PDE4D;PDE2A;GNAS;ADCY2;ADCY1
regulation of synaptic transmission, glutamatergic (GO:0051966)	0.00314088	0.0786257	MEF2C;TSHZ3;CDH2;NRXN1;GRIK3;CACNG3
neuron projection development (GO:0031175)	0.00315377	0.0786257	CNTNAP2;EPHA8;CTNND2;RASGRF1;HMGB1;ARC;VAPA;STMN1;EPB41L3;ATXN10;NPTXR;PACSIN1;MAP4K4
regulation of gene expression (GO:0010468)	0.00332296	0.0799128	RPL5;ZNF493;CITED2;HMGB2;JMJD1C;HMGB3;PIK3CB;HMGB1;YBX1;DACH2;RPL6;RIMS2;RIMS1;ZNF568;ZNF841;SOX4;MEF2C;ZNF483;RPL23;TSC22D3;SOX11;ATP1B1;POU3F3;TGFBR1;OLFM1;ZNF677;TOX;EZR;PRMT9;ZNF595;RAMP2;ZNF471;RPL11;CAMK2N1;ZNF429;RPS3;HIVEP2;ZNF300;NTRK2;NDFIP1;BCL11A;NTRK3;GLMN;SMARCA2;ACVR2B;MAPK10;INSM1;SSBP2;ZNF454;ZFP28
protein localization to plasma membrane (GO:0072659)	0.00338803	0.0799128	NSF;DPP10;RAMP2;BSG;EPB41L3;MAP7;ATP1B1;EZR;FAM126A;VAMP2;PACSIN1
ganglion development (GO:0061548)	0.00342596	0.0799128	NRP1;SEMA3A;INSM1
positive regulation of receptor recycling (GO:0001921)	0.00342596	0.0799128	NSF;INPP5F;SNCA
cellular biogenic amine metabolic process (GO:0006576)	0.00342596	0.0799128	MAOA;ODC1;SMS
cellular response to glucagon stimulus (GO:0071377)	0.00342756	0.0799128	GNG5;PRKAR2A;GNB4;ADCY2;ADCY1
central nervous system neuron differentiation (GO:0021953)	0.00342756	0.0799128	NR4A2;NTRK2;CHD5;MDGA2;SOX4
axon extension (GO:0048675)	0.00349695	0.0799445	NRP1;ALCAM;SEMA3A;C9ORF72
maturation of SSU-rRNA (GO:0030490)	0.00351497	0.0799445	RPS14;RPS28;RPS16;RPS19;RPS8;RPS24
negative regulation of transcription, DNA-templated (GO:0045892)	0.00352416	0.0799445	CDKN1C;MESP1;TENM2;DDX5;NFIX;RPL10;TSHZ3;CITED2;HMGB2;PRICKLE1;HMGB1;HDAC9;RPS14;ZNF608;CCDC85B;ZNF568;JUNB;RUNX1T1;SNCA;ZBTB18;MEF2C;CBX6;BCL11A;RPL23;PDE2A;NR2F1;ARID5B;SOX11;NR2F2;SMARCA2;ACVR2B;POU3F3;NR4A2;ZEB2;ZNF91;RIPPLY2;NFIB;INSM1;EZR;ZFPM2;FGFR2
protein stabilization (GO:0050821)	0.00399219	0.089753	RPL5;RASSF2;HSP90AB1;FBXW7;RPL23;PTGES3;RPL11;ATP1B2;PIK3R1;ATP1B1;GAPDH;SOX4
synapse assembly (GO:0007416)	0.00416791	0.0921904	NPAS4;FARP1;PLXND1;CDH2;NRXN1;NRXN2;ADGRL3
regulation of cardiac muscle contraction by calcium ion signaling (GO:0010882)	0.00421045	0.0921904	CAMK2D;DMD;CALM3;ATP1B1
synaptic transmission, glutamatergic (GO:0035249)	0.00421045	0.0921904	GRIK3;SLC17A6;SLC17A7;GRIA3
cellular response to hormone stimulus (GO:0032870)	0.00434075	0.0941293	ROBO2;MEF2C;RAMP2;CTSL;GPR22;LMO2;ATP1A3;JUNB
positive regulation of muscle cell differentiation (GO:0051149)	0.00449115	0.0941293	MESP1;MEF2C;CDH2;BOC;CAMK1
response to glucagon (GO:0033762)	0.00449115	0.0941293	GNG5;PRKAR2A;GNB4;ADCY2;ADCY1
regulation of lipid kinase activity (GO:0043550)	0.00459806	0.0941293	PIK3R3;PPP2R5A;PIK3R1
negative regulation of protein ubiquitination involved in ubiquitin-dependent protein catabolic process (GO:2000059)	0.00459806	0.0941293	RPL5;RPL23;RPL11
calcium ion regulated exocytosis (GO:0017156)	0.00459806	0.0941293	RIMS2;RIMS1;VAMP2
synaptic transmission, GABAergic (GO:0051932)	0.00459806	0.0941293	GABRA5;GABRG3;GABRG1
positive regulation of sodium ion transmembrane transporter activity (GO:2000651)	0.00459806	0.0941293	DMD;GLRX;ATP1B1
regulation of release of sequestered calcium ion into cytosol (GO:0051279)	0.00483642	0.0982105	CAMK2D;PDE4D;DMD;CALM3;SRI;SNCA
central nervous system development (GO:0007417)	0.00489183	0.0985411	ROBO2;SH3GL3;CNTNAP2;EPHA7;SOX11;TBR1;HPCAL4;POU3F3;NR4A2;AHI1;GRIN2A;CDH2;FYN;SOX4;FGFR2
outflow tract septum morphogenesis (GO:0003148)	0.00501602	0.0988326	NRP1;SEMA3C;ZFPM2;FGFR2
ephrin receptor signaling pathway (GO:0048013)	0.00504616	0.0988326	ACTR3;EFNB2;EPHA7;EPHA8;NCK2;PSEN2;FYN;NGEF
lipid phosphorylation (GO:0046834)	0.00510256	0.0988326	PIK3R3;PIK3CB;PIK3R1;FAM126A;IP6K2
maturation of SSU-rRNA from tricistronic rRNA transcript (SSU-rRNA, 5.8S rRNA, LSU-rRNA) (GO:0000462)	0.00510256	0.0988326	RPS14;RPS16;RPS19;RPS8;RPS24
regulation of synapse assembly (GO:0051963)	0.00510256	0.0988326	ROBO2;PTPRD;MEF2C;NRXN1;SNCA
ion transmembrane transport (GO:0034220)	0.00531814	0.102008	ATP8A1;TTYH1;GABRA5;TSC22D3;ATP2B4;ATP1A3;ATP2B2;ATP1B2;ATP2B1;ATP1B1;GABRG3;GABRG1;GLRA2;ATP6V1B2;ATP6V0E2
regulation of neuron projection development (GO:0010975)	0.00534754	0.102008	EFNB2;NTRK2;TENM3;CDH2;DCC;SEMA3A;PLPPR5;NPTN;CAMK1;LRRC4C
positive regulation of cellular biosynthetic process (GO:0031328)	0.005709	0.108085	RPS4X;RBM3;RPL5;ZEB2;HSP90AB1;NPM2;DDAH1;DDAH2;PDGFA;RPL26;SOX4;SNCA
regulation of filopodium assembly (GO:0051489)	0.00577063	0.108436	NRP1;TENM1;TENM2;DMTN;PLPPR5
positive regulation of endothelial cell proliferation (GO:0001938)	0.00586542	0.109193	NRP1;HMGB2;VEGFB;CNTN1;HMGB1;SCG2;TGFBR1
positive regulation of ion transmembrane transporter activity (GO:0032414)	0.00591873	0.109193	GLRX;DMD;ATP1B2;ATP1B1
positive regulation of cardiocyte differentiation (GO:1905209)	0.00598439	0.109193	EFNB2;MEF2C;SEMA3C
regulation of skeletal muscle tissue development (GO:0048641)	0.00598439	0.109193	DDX5;MEF2C;HDAC9
regulation of cell proliferation (GO:0042127)	0.00620092	0.11233	BEX4;TENM1;ATP8A2;NPR3;HMGB2;PDGFA;CHD5;EFNB2;RPS4X;NUAK1;RPS15A;EPCAM;CAMK2N1;RPS6KA2;FTH1;NCK2;FYN;JUNB;TP53I11;SOX4;JAK1;CD164;NTRK2;RPS9;RPL23;NTRK3;SOX11;SMARCA2;POU3F3;TGFBR1;DDAH1;FABP7;INSM1;CD47;EEF1E1;FGFR2;TSPYL5
ion transport (GO:0006811)	0.00644825	0.115976	ATP8A1;TTYH1;GABRA5;TSC22D3;ATP2B4;ATP1A3;ATP2B2;ATP1B2;ATP2B1;ATP1B1;GABRG3;GABRG1;GLRA2;ATP6V1B2;SLC17A6;VDAC1;SLC17A7;ATP6V0E2
positive regulation of axonogenesis (GO:0050772)	0.006498	0.116042	ROBO2;NTRK2;PLXND1;PLXNC1;ROBO1
regulation of AMPA receptor activity (GO:2000311)	0.00692337	0.121063	MEF2C;ARC;CACNG3;SHISA7
regulation of neuronal synaptic plasticity (GO:0048168)	0.00692337	0.121063	ARC;CAMK2A;SYP;SHISA7
cAMP metabolic process (GO:0046058)	0.00692337	0.121063	PDE4D;PDE2A;ADCY2;ADCY1
regulation of transcription from RNA polymerase II promoter (GO:0006357)	0.0073224	0.125806	MESP1;ZCCHC12;TENM2;CITED2;HMGB2;CHD5;HMGB1;YBX1;RPS14;CHCHD2;ZNF608;NCK2;ZNF568;JUNB;TEAD1;SOX4;GTF2I;LMO1;MEF2C;PRKCB;RPL23;TCF12;LMO2;ARID5B;SOX11;ETV1;NPAS4;ZEB2;RIPPLY2;SUB1;EZR;ZFPM2;DDX5;CAMK2D;NFIX;RPL10;TSHZ3;SATB2;PIK3R1;HDAC9;EPCAM;PLAGL1;ZNF300;SNCA;ZBTB18;IVNS1ABP;CBX6;BCL11A;PDE2A;NR2F1;ATP2B4;NR2F2;SMARCA2;ACVR2B;C1ORF61;NR4A2;AHI1;NFIB;TCF4;INSM1;CAMK1;SSBP2;SSBP3;FGFR2;SSBP4
positive regulation of cellular component organization (GO:0051130)	0.00752197	0.125806	PTPRD;SLF1;CALY;NRXN1;RPS3;ASAP1;CAMK1;TGFBR1;SNCA
sodium ion export from cell (GO:0036376)	0.00759431	0.125806	ATP1A3;ATP1B2;ATP1B1
sodium ion export (GO:0071436)	0.00759431	0.125806	ATP1A3;ATP1B2;ATP1B1
regulation of axon guidance (GO:1902667)	0.00759431	0.125806	NRP1;SEMA3A;ZSWIM6
cellular potassium ion homeostasis (GO:0030007)	0.00759431	0.125806	ATP1A3;ATP1B2;ATP1B1
negative regulation of ubiquitin-protein transferase activity (GO:0051444)	0.00759431	0.125806	RPL5;RPL23;RPL11
endothelial cell differentiation (GO:0045446)	0.00759431	0.125806	MESP1;SCUBE1;ACVR2B
glial cell differentiation (GO:0010001)	0.00803453	0.128859	CDH2;NFIB;SOX11;SOX4
regulation of protein ubiquitination involved in ubiquitin-dependent protein catabolic process (GO:2000058)	0.00803453	0.128859	RPL5;FBXW7;RPL23;RPL11
cyclic nucleotide metabolic process (GO:0009187)	0.00803453	0.128859	GUCY1B3;ADCY2;ADCY1;NUDT4
positive regulation of filopodium assembly (GO:0051491)	0.00803453	0.128859	NRP1;TENM1;TENM2;PLPPR5
regulation of potassium ion transmembrane transporter activity (GO:1901016)	0.00803453	0.128859	KCNG1;ATP1B2;ATP1B1;VAMP2
regulation of cellular localization (GO:0060341)	0.00906161	0.143504	RIMS1;CAMK2D;MEF2C;CAMK2A;SYN1
response to cAMP (GO:0051591)	0.00906161	0.143504	DMTN;IGFBP5;PDE2A;EZR;JUNB
neuron cell-cell adhesion (GO:0007158)	0.00943555	0.145759	NRXN1;NRXN2;NCAM2
cell communication by electrical coupling involved in cardiac conduction (GO:0086064)	0.00943555	0.145759	ATP1A3;ATP1B2;ATP1B1
cell migration involved in sprouting angiogenesis (GO:0002042)	0.00943555	0.145759	EFNB2;NRP1;ROBO1
positive regulation of DNA damage response, signal transduction by p53 class mediator (GO:0043517)	0.00943555	0.145759	DDX5;RPL26;EEF1E1
cellular response to peptide hormone stimulus (GO:0071375)	0.00950078	0.145872	NR4A2;GNG5;PRKAR2A;GNB4;ADCY2;PIK3R1;ADCY1;HDAC9;VAMP2
positive regulation of cell differentiation (GO:0045597)	0.0108073	0.164927	MEF2C;HSP90AB1;LMO3;SOX11;ACVR2B;TGFBR1;OLFM1;CDH2;BOC;CAMK1;INSM1;JUNB;SOX5
cellular response to calcium ion (GO:0071277)	0.0111132	0.168573	CAMK2D;MEF2C;DMTN;CPNE7;ADCY1
positive regulation of kinase activity (GO:0033674)	0.0112254	0.169256	NTRK2;EPHA7;RASSF2;EPHA8;LMO4;RPLP1;NTRK3;PRKAG2;FGFR2
positive regulation of transcription from RNA polymerase II promoter (GO:0045944)	0.011509	0.171557	MESP1;NFIX;PLXND1;CITED2;HMGB2;PIK3R1;HMGB1;YBX1;CHCHD2;EPCAM;PLAGL1;NCK2;JUNB;TEAD1;ZNF300;SOX4;ZBTB18;LMO1;MEF2C;RPL23;TCF12;LMO2;MICAL2;SOX11;ETV1;SMARCA2;C1ORF61;NPAS4;NR4A2;AHI1;ZEB2;NFIB;SUB1;TCF4;CAMK1;ZFPM2;SSBP2;SSBP3;FGFR2;SSBP4
cellular sodium ion homeostasis (GO:0006883)	0.0115143	0.171557	ATP1A3;ATP1B2;ATP1B1
cell morphogenesis (GO:0000902)	0.0118883	0.175368	CDH6;TENM1;TENM2;TENM3;CDH2;CAP2
neuron projection extension (GO:1990138)	0.0120487	0.175368	NRP1;ALCAM;SEMA3A;C9ORF72
positive regulation of phosphate metabolic process (GO:0045937)	0.0120487	0.175368	NRP1;PTGES3;GLMN;SNCA
cGMP metabolic process (GO:0046068)	0.0120487	0.175368	GUCY1B3;PDE2A;ADCY2;ADCY1
cardiac ventricle morphogenesis (GO:0003208)	0.0122489	0.177256	MESP1;MEF2C;SOX11;SOX4;FGFR2
adherens junction organization (GO:0034332)	0.0134606	0.18427	CDH6;RAMP2;CADM3;CDH2;CADM1
cell morphogenesis involved in neuron differentiation (GO:0048667)	0.0134621	0.18427	FARP1;MEF2C;DCC;BTBD3;PLPPR4;OMG;SLITRK5;FGFR2
chemical synaptic transmission (GO:0007268)	0.013519	0.18427	GABBR2;DOC2A;GABRA5;NRXN1;GRIK3;OPRL1;NRXN2;GABRG3;SYN2;SYN1;GABRG1;GRIN2A;GLRA2;SLC17A6;SLC17A7;DLGAP2;GRIA3
regulation of activated T cell proliferation (GO:0046006)	0.0136262	0.18427	IGFBP2;RPS3;HMGB1;CD24
semaphorin-plexin signaling pathway (GO:0071526)	0.0136262	0.18427	NRP1;PLXND1;SEMA3C;SEMA3A
positive regulation of transferase activity (GO:0051347)	0.0138085	0.18427	NTRK2;EPHA7;HSP90AB1;FBXW7;EPHA8;LMO4;PTGES3;NTRK3;FGFR2;SERINC5
regulation of cytosolic calcium ion concentration (GO:0051480)	0.0138085	0.18427	TMEM178A;NPTN;OPRL1;ATP2B4;CIB2;ATP2B2;HMGB1;SLC35G1;ATP2B1;CD24
regulation of stem cell proliferation (GO:0072091)	0.0138355	0.18427	EPCAM;HMGB2;SOX11
artery development (GO:0060840)	0.0138355	0.18427	NRP1;ACVR2B;TGFBR1
activation of protein kinase A activity (GO:0034199)	0.0138355	0.18427	PRKAR2A;ADCY2;ADCY1
protein localization to cell periphery (GO:1990778)	0.0138768	0.18427	DPP10;RAMP2;BSG;EPB41L3;MAP7;ATP1B1;EZR;FAM126A;PACSIN1
regulation of endothelial cell proliferation (GO:0001936)	0.0140538	0.18427	NRP1;HMGB2;VEGFB;CNTN1;NR2F2;SCG2;TGFBR1
negative regulation of transforming growth factor beta production (GO:0071635)	0.0144167	0.18427	HSP90AB1;CD24
vascular smooth muscle cell differentiation (GO:0035886)	0.0144167	0.18427	MESP1;RAMP2
spinal cord motor neuron differentiation (GO:0021522)	0.0144167	0.18427	MDGA2;SOX4
regulation of cardiac muscle cell apoptotic process (GO:0010665)	0.0144167	0.18427	CAMK2D;CAMK2A
positive regulation of fibroblast migration (GO:0010763)	0.0144167	0.18427	DMTN;PRKCE
positive regulation of cardiac muscle tissue development (GO:0055025)	0.0144167	0.18427	EFNB2;MEF2C
regulation of relaxation of cardiac muscle (GO:1901897)	0.0144167	0.18427	CAMK2D;PDE4D
citrulline metabolic process (GO:0000052)	0.0144167	0.18427	DDAH1;DDAH2
neurotransmitter loading into synaptic vesicle (GO:0098700)	0.0144167	0.18427	SLC17A6;SLC17A7
negative regulation of calcium ion-dependent exocytosis (GO:0045955)	0.0144167	0.18427	SYT4;STXBP3
positive regulation of sodium ion transmembrane transport (GO:1902307)	0.0144167	0.18427	DMD;GLRX
regulation of cellular macromolecule biosynthetic process (GO:2000112)	0.0145845	0.184819	ZNF595;ZNF493;ZNF471;RPL10;HMGB2;JMJD1C;HMGB3;HMGB1;YBX1;DACH2;RPL6;RBM3;ZNF429;ZNF568;HIVEP2;ZNF841;ZNF300;SOX4;MEF2C;ZNF483;BCL11A;TSC22D3;SMARCA2;ACVR2B;TGFBR1;ZNF677;TOX;SSBP2;PRMT9;ZNF454;ZFP28
positive regulation of protein serine/threonine kinase activity (GO:0071902)	0.0146064	0.184819	TENM1;ATP2B4;PDGFA;CALM3;CAMK1;CD24;RASGRP1;ROBO1;SNCA
regulation of hydrolase activity (GO:0051336)	0.0149852	0.188664	NTRK2;CAMK2D;PLXND1;CHN2;PLXNC1;NGEF;RAP1GAP
protein localization to membrane (GO:0072657)	0.0152852	0.189209	DPP10;RAMP2;NRXN1;BSG;EPB41L3;MAP7;NRXN2;ATP1B1;EZR;FAM126A;PACSIN1
cellular response to cAMP (GO:0071320)	0.015329	0.189209	DMTN;IGFBP5;PDE2A;EZR
regulation of cation transmembrane transport (GO:1904062)	0.015329	0.189209	DPP10;TSPAN13;ATP2B4;FGF12
regulation of sodium ion transmembrane transport (GO:1902305)	0.015329	0.189209	CAMK2D;ATP2B4;FGF12;YWHAH
negative regulation of protein modification process (GO:0031400)	0.0160971	0.191213	BEX4;NTRK3;ATP2B4;DMD;INSM1;C9ORF72
positive regulation of cell projection organization (GO:0031346)	0.0160971	0.191213	NTRK2;TENM3;NAV3;PLPPR5;NPTN;CAMK1
regulation of cellular component movement (GO:0051270)	0.0161208	0.191213	RPS19;INPP5F;ACTN1;ZSWIM6;TGFBR1
enzyme linked receptor protein signaling pathway (GO:0007167)	0.01615	0.191213	PTPRD;AHI1;PALM2;NTRK3;NEDD9;FYN;PIK3CB;ACVR2B;JAK1
positive regulation of striated muscle cell differentiation (GO:0051155)	0.0164027	0.191213	EFNB2;MESP1;MEF2C
positive regulation of dendrite extension (GO:1903861)	0.0164027	0.191213	RIMS2;SYT4;RIMS1
regulation of receptor recycling (GO:0001919)	0.0164027	0.191213	NSF;INPP5F;SNCA
positive regulation of natural killer cell mediated cytotoxicity (GO:0045954)	0.0164027	0.191213	CADM3;CADM1;RASGRP1
regulation of synaptic vesicle exocytosis (GO:2000300)	0.0164027	0.191213	RIMS2;RIMS1;SYN1
regulation of cardiac muscle contraction by regulation of the release of sequestered calcium ion (GO:0010881)	0.0164027	0.191213	CAMK2D;DMD;CALM3
positive chemotaxis (GO:0050918)	0.0164027	0.191213	NRP1;CORO1A;SCG2
cellular monovalent inorganic cation homeostasis (GO:0030004)	0.0164027	0.191213	ATP1A3;ATP1B2;ATP1B1
regulation of protein ubiquitination (GO:0031396)	0.0168461	0.195477	NDFIP1;HSP90AB1;FBXW7;RPS3;PRICKLE1;SOX4;TGFBR1;TSPYL5
regulation of cell differentiation (GO:0045595)	0.0169651	0.195955	DDX5;HSP90AB1;PRKCB;CAMK1;INSM1;CD24;JUNB;FGFR2;TGFBR1
regulation of protein autophosphorylation (GO:0031952)	0.01716	0.197301	EPHA7;RASSF2;PDGFA;CALM3
dendrite morphogenesis (GO:0048813)	0.0191218	0.200561	FARP1;ARC;CTNND2;BTBD3
regulation of glutamate receptor signaling pathway (GO:1900449)	0.0191218	0.200561	NECAB2;MEF2C;CACNG3;SHISA7
oxoacid metabolic process (GO:0043436)	0.0191218	0.200561	PODXL2;CHST1;HS3ST4;SULF2
activation of adenylate cyclase activity (GO:0007190)	0.0191218	0.200561	GNAL;ADCY2;ADCY1;CAP2
regulation of cell-cell adhesion (GO:0022407)	0.0191218	0.200561	EPHA7;CITED2;SIRPA;CD47
negative regulation of fat cell differentiation (GO:0045599)	0.0191218	0.200561	CCDC85B;ZFPM2;TRIB2;RUNX1T1
regulation of nitric oxide biosynthetic process (GO:0045428)	0.0191218	0.200561	HSP90AB1;DDAH1;DDAH2;ATP2B4
positive regulation of synaptic transmission, glutamatergic (GO:0051968)	0.0192182	0.200561	TSHZ3;NRXN1;CACNG3
regulation of cardiac muscle cell proliferation (GO:0060043)	0.0192182	0.200561	MEF2C;TGFBR1;FGFR2
DNA conformation change (GO:0071103)	0.0192182	0.200561	HMGB2;HMGB3;HMGB1
blood vessel endothelial cell migration (GO:0043534)	0.0192182	0.200561	EFNB2;NRP1;ROBO1
regulation of dendrite extension (GO:1903859)	0.0192182	0.200561	RIMS2;SYT4;RIMS1
regulation of smooth muscle cell migration (GO:0014910)	0.0192182	0.200561	NRP1;IGFBP5;PDGFA
negative regulation of calcium-mediated signaling (GO:0050849)	0.0192182	0.200561	ATP2B4;CALM3;SRI
positive regulation of glutamate receptor signaling pathway (GO:1900451)	0.0197534	0.200561	NECAB2;ARC
postsynaptic density assembly (GO:0097107)	0.0197534	0.200561	NRXN1;NRXN2
positive regulation of cellular senescence (GO:2000774)	0.0197534	0.200561	ARG2;EEF1E1
left/right pattern formation (GO:0060972)	0.0197534	0.200561	AHI1;CITED2
negative regulation of dendrite morphogenesis (GO:0050774)	0.0197534	0.200561	NGEF;YWHAH
regulation by virus of viral protein levels in host cell (GO:0046719)	0.0197534	0.200561	DYNLT1;HACD3
negative regulation of receptor internalization (GO:0002091)	0.0197534	0.200561	NECAB2;LRPAP1
V(D)J recombination (GO:0033151)	0.0197534	0.200561	HMGB2;HMGB1
negative regulation of transporter activity (GO:0032410)	0.0197534	0.200561	NDFIP1;SNCA
adenylate cyclase-activating dopamine receptor signaling pathway (GO:0007191)	0.0197534	0.200561	GNAL;GNAS
cell differentiation in spinal cord (GO:0021515)	0.0197534	0.200561	MDGA2;SOX4
positive regulation of myeloid cell apoptotic process (GO:0033034)	0.0197534	0.200561	MEF2C;PIK3CB
regulation of transcription involved in cell fate commitment (GO:0060850)	0.0197534	0.200561	CHD5;NR2F2
regulation of relaxation of muscle (GO:1901077)	0.0197534	0.200561	CAMK2D;SRI
cAMP catabolic process (GO:0006198)	0.0197534	0.200561	PDE4D;PDE2A
negative regulation of epithelial cell proliferation (GO:0050680)	0.0198598	0.200831	CDKN1C;FBXW7;NFIB;NR2F2;SCG2;ROBO1
positive regulation of adenylate cyclase activity (GO:0045762)	0.0212167	0.213695	GNAL;ADCY2;ADCY1;CAP2
positive regulation of transforming growth factor beta receptor signaling pathway (GO:0030511)	0.0222835	0.215807	CDKN1C;HSP90AB1;CITED2
negative regulation of proteolysis involved in cellular protein catabolic process (GO:1903051)	0.0222835	0.215807	RPL5;RPL23;RPL11
endothelial cell development (GO:0001885)	0.0222835	0.215807	PDE4D;PDE2A;EZR
cyclic nucleotide biosynthetic process (GO:0009190)	0.0222835	0.215807	GUCY1B3;ADCY2;ADCY1
excitatory postsynaptic potential (GO:0060079)	0.0222835	0.215807	NPAS4;MEF2C;GRIN2A
purine ribonucleotide catabolic process (GO:0009154)	0.0222835	0.215807	PDE4D;PDE2A;NUDT4
positive regulation of excitatory postsynaptic potential (GO:2000463)	0.0222835	0.215807	RIMS2;RIMS1;NRXN1
positive regulation of blood coagulation (GO:0030194)	0.0222835	0.215807	DMTN;F12;CNTN1
regulation of cAMP biosynthetic process (GO:0030817)	0.0222835	0.215807	RAMP2;CALM3;CAP2
positive regulation of cellular response to transforming growth factor beta stimulus (GO:1903846)	0.0222835	0.215807	CDKN1C;HSP90AB1;CITED2
negative regulation of protein ubiquitination (GO:0031397)	0.0224405	0.216495	RPL5;RPL23;RPL11;RPS3;SOX4
positive regulation of epithelial cell proliferation (GO:0050679)	0.0230111	0.221152	NRP1;CNTN1;HMGB2;VEGFB;SOX11;SCG2;FGFR2;TGFBR1
divalent metal ion transport (GO:0070838)	0.0240679	0.2226	RAMP2;CAMK2A;PSEN2;FYN;ATP2B2;CACNG3;TPT1
negative regulation of neuron projection development (GO:0010977)	0.0242384	0.2226	EFNB2;DCC;SEMA3A;OMG;KIAA0319
regulation of exocytosis (GO:0017157)	0.0242384	0.2226	RIMS2;NSF;RAB3C;VAMP2;SNCA
regulation of nucleic acid-templated transcription (GO:1903506)	0.024646	0.2226	ZNF595;ZNF493;ZNF471;HMGB2;JMJD1C;HMGB3;HMGB1;YBX1;DACH2;RPL6;ZNF429;ZNF568;HIVEP2;ZNF841;ZNF300;SOX4;MEF2C;ZNF483;BCL11A;TSC22D3;SMARCA2;ACVR2B;TGFBR1;ZNF677;TOX;SSBP2;PRMT9;ZNF454;ZFP28
positive regulation of interleukin-2 production (GO:0032743)	0.0255987	0.2226	PDE4D;GLMN;RPS3
negative regulation of intracellular protein transport (GO:0090317)	0.0255987	0.2226	DMTN;CABP1;SOX4
regulation of calcium ion transmembrane transport (GO:1903169)	0.0255987	0.2226	CAMK2D;TSPAN13;FYN
regulation of cell development (GO:0060284)	0.0255987	0.2226	RPS19;HMGB2;HDAC9
regulation of fibroblast growth factor receptor signaling pathway (GO:0040036)	0.0255987	0.2226	NPTN;FGFR2;SULF2
vascular endothelial growth factor receptor signaling pathway (GO:0048010)	0.0257487	0.2226	NRP1;NCK2;VEGFB;FYN;PIK3CB;PIK3R1
positive regulation of cell aging (GO:0090343)	0.0257785	0.2226	ARG2;EEF1E1
regulation of chaperone-mediated autophagy (GO:1904714)	0.0257785	0.2226	EEF1A1;SNCA
response to epinephrine (GO:0071871)	0.0257785	0.2226	ATP2B4;SNCA
cellular response to forskolin (GO:1904322)	0.0257785	0.2226	ADCY2;ADCY1
positive regulation of behavior (GO:0048520)	0.0257785	0.2226	MEF2C;SGIP1
negative regulation of monooxygenase activity (GO:0032769)	0.0257785	0.2226	ATP2B4;SNCA
coronary vasculature morphogenesis (GO:0060977)	0.0257785	0.2226	NRP1;TGFBR1
regulation of endodeoxyribonuclease activity (GO:0032071)	0.0257785	0.2226	RPS3;HMGB1
response to forskolin (GO:1904321)	0.0257785	0.2226	ADCY2;ADCY1
regulation of positive chemotaxis (GO:0050926)	0.0257785	0.2226	NTRK3;CNTN1
cellular response to epinephrine stimulus (GO:0071872)	0.0257785	0.2226	ATP2B4;SNCA
exocrine system development (GO:0035272)	0.0257785	0.2226	IGSF3;FGFR2
cGMP-mediated signaling (GO:0019934)	0.0257785	0.2226	GUCY1B3;PDE2A
acylglycerol acyl-chain remodeling (GO:0036155)	0.0257785	0.2226	PNPLA3;MGLL
regulation of peroxisome proliferator activated receptor signaling pathway (GO:0035358)	0.0257785	0.2226	CITED2;LMO3
arginine catabolic process (GO:0006527)	0.0257785	0.2226	ARG2;DDAH1
regulation of microtubule polymerization (GO:0031113)	0.0258138	0.2226	NAV3;STMN1;RPS3;SNCA
regulation of sodium ion transport (GO:0002028)	0.0258138	0.2226	NKAIN2;ATP2B4;FGF12;YWHAH
regulation of phosphoprotein phosphatase activity (GO:0043666)	0.0258138	0.2226	NUAK1;HSP90AB1;PPP1R1B;CALM3
regulation of cardiac muscle contraction (GO:0055117)	0.0258138	0.2226	PDE4D;CALM3;SRI;ATP1B1
regulation of cell communication (GO:0010646)	0.027384	0.235334	CAMK2D;GRIK3;SCG5;SRI;MGLL;GRIA3
negative regulation of kinase activity (GO:0033673)	0.0282802	0.239288	CDKN1C;LRRTM4;CAMK2N1;PRKAG2;PPP2R5A;LRRC4C;TRIB2
regulation of receptor-mediated endocytosis (GO:0048259)	0.0283192	0.239288	LRPAP1;SGIP1;PIK3CB;SNAP91
regulation of nitric-oxide synthase activity (GO:0050999)	0.0283192	0.239288	DDAH1;DDAH2;NPR3;ATP2B4
heart looping (GO:0001947)	0.0283192	0.239288	MESP1;AHI1;MEF2C;MICAL2
epithelial cell migration (GO:0010631)	0.0283192	0.239288	NRP1;ZEB2;PLXND1;SCG2
positive regulation of gene expression (GO:0010628)	0.0285844	0.240721	CDKN1C;RPL5;MESP1;RAMP2;DDX5;CITED2;RPL11;HMGB2;PIK3CB;PIK3R1;RIMS2;RPS4X;RBM3;RIMS1;CAMK2N1;RPS3;TEAD1;SOX4;YWHAH;IVNS1ABP;NTRK2;MEF2C;RPL23;NTRK3;H3F3A;SOX11;NR2F2;SMARCA2;POU3F3;TGFBR1;OLFM1;LHX2;TCF4;RPL26;EZR
establishment of protein localization to vacuole (GO:0072666)	0.0291635	0.241558	TMEM50A;VPS41;CACNG3
embryonic skeletal system morphogenesis (GO:0048704)	0.0291635	0.241558	SOX11;TGFBR1;FGFR2
establishment of endothelial barrier (GO:0061028)	0.0291635	0.241558	PDE4D;PDE2A;EZR
regulation of interleukin-2 production (GO:0032663)	0.0291635	0.241558	NAV3;PDE4D;RPS3
negative regulation of cyclin-dependent protein kinase activity (GO:1904030)	0.0291635	0.241558	CDKN1C;CAMK2N1;NR2F2
membrane fusion (GO:0061025)	0.030178	0.248682	NSF;RIMS1;VAPA;VPS41;VAMP2
negative regulation of gene expression (GO:0010629)	0.0302211	0.248682	CDKN1C;MESP1;TSHZ3;CITED2;HMGB2;PRICKLE1;HDAC9;CCDC85B;RPS3;ZNF568;IGF2BP2;RPS13;RUNX1T1;ZBTB18;MEF2C;NDFIP1;IGFBP5;H3F3A;ARID5B;SOX11;NR2F2;SMARCA2;POU3F3;PTBP3;OLFM1;ZNF91;MEX3A;ZFPM2;GAPDH
regulation of dendrite development (GO:0050773)	0.0309642	0.249812	MEF2C;DCC;KIAA0319;PACSIN1
regulation of ERK1 and ERK2 cascade (GO:0070372)	0.0309768	0.249812	NECAB2;NRP1;NTRK2;EPHA7;EPHA8;FBXW7;LMO3;NTRK3;PDGFA;HMGB1;RASGRP1;CAMK2N1;EZR;FGFR2
cellular response to organic cyclic compound (GO:0071407)	0.0317385	0.249812	MEF2C;DMTN;IGFBP5;PDE2A;CIB2;ATP1A3;ADCY2;ADCY1;EZR
ornithine metabolic process (GO:0006591)	0.0324418	0.249812	ARG2;ODC1
actin filament reorganization (GO:0090527)	0.0324418	0.249812	DMTN;NEDD9
postsynaptic membrane assembly (GO:0097104)	0.0324418	0.249812	NRXN1;NRXN2
positive regulation of coagulation (GO:0050820)	0.0324418	0.249812	DMTN;F12
embryonic digestive tract morphogenesis (GO:0048557)	0.0324418	0.249812	SOX11;FGFR2
regulation of morphogenesis of an epithelium (GO:1905330)	0.0324418	0.249812	FGFR2;AJAP1
positive regulation of leukocyte apoptotic process (GO:2000108)	0.0324418	0.249812	MEF2C;PIK3CB
semaphorin-plexin signaling pathway involved in axon guidance (GO:1902287)	0.0324418	0.249812	PLXND1;PLXNC1
regulation of skeletal muscle cell differentiation (GO:2001014)	0.0324418	0.249812	DDX5;MEF2C
columnar/cuboidal epithelial cell differentiation (GO:0002065)	0.0324418	0.249812	SOX11;SOX4
Golgi vesicle budding (GO:0048194)	0.0324418	0.249812	VAPA;ATP8A1
positive regulation of hemostasis (GO:1900048)	0.0324418	0.249812	DMTN;F12
postsynaptic density organization (GO:0097106)	0.0324418	0.249812	NRXN1;NRXN2
negative regulation of microtubule polymerization (GO:0031115)	0.0324418	0.249812	STMN1;SNCA
cytoskeletal anchoring at plasma membrane (GO:0007016)	0.0324418	0.249812	EPB41L3;EZR
DNA topological change (GO:0006265)	0.0324418	0.249812	HMGB2;HMGB1
regulation of glycoprotein biosynthetic process (GO:0010559)	0.0324418	0.249812	NECAB2;NECAB1
cyclic nucleotide catabolic process (GO:0009214)	0.0324418	0.249812	PDE4D;PDE2A
positive regulation of protein autophosphorylation (GO:0031954)	0.0329762	0.250858	RASSF2;PDGFA;CALM3
glutathione derivative biosynthetic process (GO:1901687)	0.0329762	0.250858	GSTK1;ESD;MGST1
glutathione derivative metabolic process (GO:1901685)	0.0329762	0.250858	GSTK1;ESD;MGST1
positive regulation of phosphatase activity (GO:0010922)	0.0329762	0.250858	MEF2C;HSP90AB1;CALM3
regulation of autophagy (GO:0010506)	0.0332422	0.25212	EEF1A1;FBXW7;PLK2;ATP6V1B2;PRKAG2;VDAC1;SNX32;PIK3CB;HMGB1;ATP6V0E2;C9ORF72;GAPDH
positive regulation of neuron death (GO:1901216)	0.0337497	0.254437	EFNB2;EPHA7;FYN;SNCA
regulation of ossification (GO:0030278)	0.0337497	0.254437	DDX5;MEF2C;SOX11;FGFR2
negative regulation of cellular amide metabolic process (GO:0034249)	0.0346062	0.258791	MEX3A;IGFBP5;RPS3;IGF2BP2;GAPDH;SNCA
gland development (GO:0048732)	0.0346062	0.258791	IGSF3;CITED2;MDK;ARID5B;TGFBR1;FGFR2
positive regulation of protein localization to membrane (GO:1905477)	0.0346356	0.258791	DPP10;NECAB2;PRKCE;FYN;PIK3R1;YWHAZ;YWHAH
regulation of macroautophagy (GO:0016241)	0.0349946	0.260699	SCOC;ATP6V1B2;PRKAG2;SNX32;ATP6V0E2;C9ORF72;GAPDH;RAB33A
cellular metal ion homeostasis (GO:0006875)	0.0363609	0.26952	ATP2B4;ATP1A3;ATP2B2;ATP1B2;ATP2B1;ATP1B1;TPT1
regulation of alternative mRNA splicing, via spliceosome (GO:0000381)	0.0366765	0.26952	DDX5;RBFOX1;CELF4;HNRNPA1
inositol lipid-mediated signaling (GO:0048017)	0.0366765	0.26952	INPP5F;PIK3CB;PIK3R1;EZR
regulation of axon extension involved in axon guidance (GO:0048841)	0.0370349	0.26952	NRP1;SEMA3C;SEMA3A
membrane assembly (GO:0071709)	0.0370349	0.26952	PTPRD;NRXN1;NRXN2
phospholipid dephosphorylation (GO:0046839)	0.0370349	0.26952	INPP5F;PLPPR4;PLPPR5
apoptotic nuclear changes (GO:0030262)	0.0370349	0.26952	HMGB2;HMGB1;BLCAP
regulation of monooxygenase activity (GO:0032768)	0.0370349	0.26952	DDAH1;DDAH2;SNCA
cellular response to growth factor stimulus (GO:0071363)	0.0372277	0.270142	EEF1A1;NRP1;NTRK2;MEF2C;RAMP2;NTRK3;PDE2A;TGFBR1;SOX5
plasma membrane bounded cell projection organization (GO:0120036)	0.03814	0.270479	CNTNAP2;VAPA;EPHA8;STMN1;RASGRF1;HMGB1;ATXN10;NPTXR
calcium ion transport (GO:0006816)	0.03814	0.270479	RAMP2;CAMK2A;PSEN2;ATP2B4;FYN;ATP2B2;CACNG3;TPT1
cellular response to organonitrogen compound (GO:0071417)	0.0381419	0.270479	MEF2C;GLRA2;DMTN;IGFBP5;PDE2A;CIB2;EZR
induction of positive chemotaxis (GO:0050930)	0.0396958	0.270479	VEGFB;SCG2
adrenal gland development (GO:0030325)	0.0396958	0.270479	MDK;INSM1
endothelium development (GO:0003158)	0.0396958	0.270479	MESP1;SCUBE1
negative regulation of sodium ion transmembrane transport (GO:1902306)	0.0396958	0.270479	CAMK2D;PRKCE
cellular response to thyroid hormone stimulus (GO:0097067)	0.0396958	0.270479	CTSL;LMO2
regulation of platelet-derived growth factor receptor signaling pathway (GO:0010640)	0.0396958	0.270479	CNTN1;SNCA
galactose metabolic process (GO:0006012)	0.0396958	0.270479	CHST1;PGM2L1
aspartate family amino acid metabolic process (GO:0009066)	0.0396958	0.270479	MSRA;SMS
regulation of actin filament-based movement (GO:1903115)	0.0396958	0.270479	PDE4D;SRI
positive regulation of glucose import in response to insulin stimulus (GO:2001275)	0.0396958	0.270479	PIK3R3;PIK3R1
neuroepithelial cell differentiation (GO:0060563)	0.0396958	0.270479	SOX11;SOX4
positive regulation of cardiac muscle cell differentiation (GO:2000727)	0.0396958	0.270479	EFNB2;MEF2C
glycerolipid metabolic process (GO:0046486)	0.0396958	0.270479	PGP;PNPLA3
protein localization to synapse (GO:0035418)	0.0396958	0.270479	NRXN1;NRXN2
regulation of phospholipase activity (GO:0010517)	0.0396958	0.270479	FGFR2;SNCA
negative regulation of sodium ion transmembrane transporter activity (GO:2000650)	0.0396958	0.270479	CAMK2D;PRKCE
regulation of phospholipid metabolic process (GO:1903725)	0.0396958	0.270479	PIK3R3;PIK3R1
embryonic heart tube morphogenesis (GO:0003143)	0.0397448	0.270479	MESP1;AHI1;MEF2C;MICAL2
regulation of protein dephosphorylation (GO:0035304)	0.0397448	0.270479	PPP1R14B;PPP1R14C;PPP2R5A;CALM3
determination of heart left/right asymmetry (GO:0061371)	0.0397448	0.270479	MESP1;AHI1;MEF2C;MICAL2
positive regulation of translation (GO:0045727)	0.0407596	0.276236	RPS4X;RBM3;RPL5;RPS9;RPL26;SOX4
regulation of signal transduction (GO:0009966)	0.04081	0.276236	NTRK2;EPHA7;IGFBP5;DYNLT1;EPHA8;NTRK3;IGFBP2;ABRACL;DOK5;NCK2;CD24;MGLL;FGFR2
dendritic spine organization (GO:0097061)	0.0413365	0.276823	ARC;CTNND2;FYN
DNA geometric change (GO:0032392)	0.0413365	0.276823	HMGB2;HMGB3;HMGB1
cGMP biosynthetic process (GO:0006182)	0.0413365	0.276823	GUCY1B3;ADCY2;ADCY1
regulation of cellular senescence (GO:2000772)	0.0413365	0.276823	ARG2;NUAK1;EEF1E1
response to calcium ion (GO:0051592)	0.0429546	0.284633	MEF2C;CAMK2D;DMTN;CPNE7;CALM3;ADCY1
mesenchymal cell differentiation (GO:0048762)	0.0429549	0.284633	DDX5;MEF2C;TGFBR1;FGFR2
regulation of calcium-mediated signaling (GO:0050848)	0.0429549	0.284633	CAMK2D;PDE4D;RCAN3;DMD
negative regulation of cell projection organization (GO:0031345)	0.0429549	0.284633	EFNB2;DCC;SEMA3A;FYN
cellular response to metal ion (GO:0071248)	0.0438247	0.289634	MEF2C;CAMK2D;GLRA2;DMTN;CPNE7;ADCY1;SNCA
regulation of mRNA splicing, via spliceosome (GO:0048024)	0.0446052	0.290275	RBFOX1;DDX5;CELF4;SRSF3;HNRNPA1
regulation of translation (GO:0006417)	0.0452486	0.290275	RPS4X;RBM3;RPL5;MEX3A;RPL10;IGFBP5;H3F3A;RPS3;RPL26;IGF2BP2;GAPDH;SOX4
regulation of kinase activity (GO:0043549)	0.0458337	0.290275	CDKN1C;NTRK2;EPHA7;EPHA8;LMO4;NTRK3;FGFR2
potassium ion homeostasis (GO:0055075)	0.0458777	0.290275	ATP1A3;ATP1B2;ATP1B1
in utero embryonic development (GO:0001701)	0.0458777	0.290275	ZNF568;TGFBR1;FGFR2
modulation of excitatory postsynaptic potential (GO:0098815)	0.0458777	0.290275	RIMS2;RIMS1;NRXN1
regulation of apoptotic signaling pathway (GO:2001233)	0.0458777	0.290275	NR4A2;RPS3;TGFBR1
positive regulation of nitric oxide biosynthetic process (GO:0045429)	0.0458777	0.290275	HSP90AB1;DDAH1;DDAH2
positive regulation of nitric oxide metabolic process (GO:1904407)	0.0458777	0.290275	HSP90AB1;DDAH1;DDAH2
cellular calcium ion homeostasis (GO:0006874)	0.046816	0.290275	CAMK2D;TMEM178A;ATP2B4;ATP2B2;SLC35G1;ATP2B1;ATP1B1;TPT1
positive regulation of T cell proliferation (GO:0042102)	0.0473484	0.290275	IGFBP2;NCK2;RPS3;HMGB1;CD24
positive regulation of cellular amide metabolic process (GO:0034250)	0.0473484	0.290275	RPS4X;RBM3;RPL5;RPL26;SOX4
nitric oxide biosynthetic process (GO:0006809)	0.0474953	0.290275	ARG2;DDAH2
postsynapse assembly (GO:0099068)	0.0474953	0.290275	NRXN1;NRXN2
negative regulation of ryanodine-sensitive calcium-release channel activity (GO:0060315)	0.0474953	0.290275	CALM3;SRI
regulation of long-term neuronal synaptic plasticity (GO:0048169)	0.0474953	0.290275	NPTN;SYP
relaxation of cardiac muscle (GO:0055119)	0.0474953	0.290275	CAMK2D;ATP1B1
stress granule assembly (GO:0034063)	0.0474953	0.290275	C9ORF72;RPS23
positive regulation of mesenchymal cell proliferation (GO:0002053)	0.0474953	0.290275	PDGFA;FGFR2
regulation of short-term neuronal synaptic plasticity (GO:0048172)	0.0474953	0.290275	SYP;SHISA7
relaxation of muscle (GO:0090075)	0.0474953	0.290275	CAMK2D;ATP1B1
negative regulation of nucleocytoplasmic transport (GO:0046823)	0.0474953	0.290275	CABP1;SOX4
methionine metabolic process (GO:0006555)	0.0474953	0.290275	MSRA;SMS
arginine metabolic process (GO:0006525)	0.0474953	0.290275	DDAH1;DDAH2
negative regulation of heart contraction (GO:0045822)	0.0474953	0.290275	PDE4D;SRI
negative regulation of chemotaxis (GO:0050922)	0.0474953	0.290275	ROBO2;ROBO1
negative regulation of release of sequestered calcium ion into cytosol (GO:0051280)	0.0474953	0.290275	CALM3;SRI
response to thyroid hormone (GO:0097066)	0.0474953	0.290275	CTSL;LMO2
regulation of cardiac muscle cell differentiation (GO:2000725)	0.0474953	0.290275	EFNB2;MEF2C
spinal cord development (GO:0021510)	0.0474953	0.290275	SOX11;SOX4
hepatocyte growth factor receptor signaling pathway (GO:0048012)	0.0474953	0.290275	NRP1;STMN1
negative regulation of cell proliferation (GO:0008285)	0.0496954	0.302246	CDKN1C;TENM1;CD164;ATP8A2;IGFBP5;CHD5;SOX11;SMARCA2;DDAH1;CAMK2N1;FTH1;RPS6KA2;FABP7;NCK2;INSM1;EEF1E1;TP53I11;SOX4
positive regulation of protein localization to plasma membrane (GO:1903078)	0.0497997	0.302246	DPP10;PRKCE;PIK3R1;ACSL3
positive regulation of transmembrane receptor protein serine/threonine kinase signaling pathway (GO:0090100)	0.0499781	0.302246	CDKN1C;HSP90AB1;CITED2;SOX11;ACVR2B;TGFBR1
positive regulation of cell cycle arrest (GO:0071158)	0.0499781	0.302246	RPL23;PLAGL1;PLK2;RPL26;INSM1;SOX4
