# Supplementary material for: Human ALS/FTD brain organoid slice cultures display distinct early astrocyte and targetable neuronal pathology
Source: Nat Neurosci. 2021 Oct 21;24(11):1542–54. doi: 10.1038/s41593-021-00923-4 (PMC8553627; doi:10.1038/s41593-021-00923-4)
Supplement: Supplementary file 7 — Significant WGCNA module eigengenes per cell type in C9-L1 and C9-L2 ALI-COs. [file 41593_2021_923_MOESM7_ESM.xlsx]

## Sheet: Astroglia_C9-L2 ME
Module	ME lightcyan genes	ME tan genes
Eigengenes	S100A16	HES4
	LTBP1	DDAH1
	C1QL2	VCAM1
	ITM2C	PHGDH
	MPC1	BCAN
	CROT	TFPI
	CD99	CSPG5
	PCSK1N	VEPH1
	PCDH11X	CD38
	PLAT	SCRG1
	ANGPT1	PCDHGC3
	CD9	ID4
	ASCL1	B3GAT2
	SYNE2	OGFRL1
	HAP1	PON2
	HOXB2	ANOS1
	SNAP25	GPM6B
	CTXN1	PSAT1
		NDRG2
		METRN
		ALDOC
		AQP4
		RP11-849I19.1
		APOE

## Sheet: Astroglia_C9-L2 TAN
Term	P-value	Adjusted P-value	Genes
chondroitin sulfate proteoglycan biosynthetic process (GO:0050650)	3.43166e-06	0.000651657	BCAN;B3GAT2;CSPG5
chondroitin sulfate metabolic process (GO:0030204)	6.03386e-06	0.000651657	BCAN;B3GAT2;CSPG5
aminoglycan metabolic process (GO:0006022)	6.03386e-06	0.000651657	BCAN;B3GAT2;CSPG5
glycosaminoglycan metabolic process (GO:0030203)	5.21985e-05	0.00345954	BCAN;B3GAT2;CSPG5
L-serine metabolic process (GO:0006563)	7.54011e-05	0.00345954	PSAT1;PHGDH
dermatan sulfate biosynthetic process (GO:0030208)	9.04151e-05	0.00345954	BCAN;CSPG5
serine family amino acid biosynthetic process (GO:0009070)	9.04151e-05	0.00345954	PSAT1;PHGDH
dermatan sulfate metabolic process (GO:0030205)	0.000106776	0.00345954	BCAN;CSPG5
chondroitin sulfate catabolic process (GO:0030207)	0.000106776	0.00345954	BCAN;CSPG5
negative regulation of hemostasis (GO:1900047)	0.000106776	0.00345954	APOE;TFPI
negative regulation of coagulation (GO:0050819)	0.000143527	0.00357713	APOE;TFPI
nitric oxide mediated signal transduction (GO:0007263)	0.000143527	0.00357713	DDAH1;APOE
dermatan sulfate proteoglycan biosynthetic process (GO:0050651)	0.000143527	0.00357713	BCAN;CSPG5
nervous system development (GO:0007399)	0.000177202	0.00410095	BCAN;PCDHGC3;CSPG5;SCRG1;GPM6B
glycosaminoglycan biosynthetic process (GO:0006024)	0.000220787	0.004769	BCAN;B3GAT2;CSPG5
chondroitin sulfate biosynthetic process (GO:0030206)	0.000258766	0.00524001	BCAN;CSPG5
negative regulation of wound healing (GO:0061045)	0.000407085	0.00734653	APOE;TFPI
sulfur compound biosynthetic process (GO:0044272)	0.000408141	0.00734653	BCAN;B3GAT2;CSPG5
regulation of blood coagulation (GO:0030193)	0.000588116	0.0100289	APOE;TFPI
sulfur compound catabolic process (GO:0044273)	0.000801496	0.012489	BCAN;CSPG5
negative regulation of blood coagulation (GO:0030195)	0.000848022	0.012489	APOE;TFPI
regulation of nitric-oxide synthase activity (GO:0050999)	0.000848022	0.012489	DDAH1;APOE
glycosaminoglycan catabolic process (GO:0006027)	0.00204283	0.0287773	BCAN;CSPG5
second-messenger-mediated signaling (GO:0019932)	0.00249745	0.0325359	DDAH1;APOE
extracellular matrix organization (GO:0030198)	0.00251049	0.0325359	BCAN;VCAM1;GPM6B
negative regulation of neuron differentiation (GO:0045665)	0.00265865	0.0331309	ID4;APOE
monocarboxylic acid biosynthetic process (GO:0072330)	0.0029954	0.0359448	BCAN;CSPG5
positive regulation of lymphocyte proliferation (GO:0050671)	0.00326043	0.0377279	VCAM1;CD38
lipoprotein metabolic process (GO:0042157)	0.00717924	0.0580518	APOE
negative regulation of cellular response to hypoxia (GO:1900038)	0.00717924	0.0580518	DDAH1
aromatic compound catabolic process (GO:0019439)	0.00717924	0.0580518	PON2
amine metabolic process (GO:0009308)	0.00717924	0.0580518	VCAM1
positive regulation of phospholipid transport (GO:2001140)	0.00717924	0.0580518	APOE
lipoprotein catabolic process (GO:0042159)	0.00717924	0.0580518	APOE
citrulline metabolic process (GO:0000052)	0.00717924	0.0580518	DDAH1
regulation of extent of cell growth (GO:0061387)	0.00717924	0.0580518	APOE
positive regulation of cGMP biosynthetic process (GO:0030828)	0.00717924	0.0580518	APOE
negative regulation of synapse organization (GO:1905809)	0.00837098	0.0580518	APOE
regulation of sterol transport (GO:0032371)	0.00837098	0.0580518	APOE
chylomicron remnant clearance (GO:0034382)	0.00837098	0.0580518	APOE
positive regulation of lipid transport (GO:0032370)	0.00837098	0.0580518	APOE
fructose metabolic process (GO:0006000)	0.00837098	0.0580518	ALDOC
fructose 1,6-bisphosphate metabolic process (GO:0030388)	0.00837098	0.0580518	ALDOC
regulation of dendritic spine maintenance (GO:1902950)	0.00837098	0.0580518	APOE
chondroitin sulfate proteoglycan metabolic process (GO:0050654)	0.00837098	0.0580518	B3GAT2
regulation of Cdc42 protein signal transduction (GO:0032489)	0.00837098	0.0580518	APOE
cellular response to interferon-gamma (GO:0071346)	0.00846859	0.0580518	VCAM1;AQP4
regulation of nitrogen compound metabolic process (GO:0051171)	0.00956134	0.0580518	APOE
arginine catabolic process (GO:0006527)	0.00956134	0.0580518	DDAH1
cGMP-mediated signaling (GO:0019934)	0.00956134	0.0580518	APOE
negative regulation of vascular permeability (GO:0043116)	0.00956134	0.0580518	DDAH1
regulation of amyloid fibril formation (GO:1905906)	0.00956134	0.0580518	APOE
sterol catabolic process (GO:0016127)	0.0107503	0.0580518	APOE
very-low-density lipoprotein particle remodeling (GO:0034372)	0.0107503	0.0580518	APOE
chylomicron remodeling (GO:0034371)	0.0107503	0.0580518	APOE
fatty acid homeostasis (GO:0055089)	0.0107503	0.0580518	APOE
negative regulation of alcohol biosynthetic process (GO:1902931)	0.0107503	0.0580518	APOE
negative regulation of amyloid-beta formation (GO:1902430)	0.0107503	0.0580518	APOE
positive regulation of cholesterol esterification (GO:0010873)	0.0107503	0.0580518	APOE
cholesterol catabolic process (GO:0006707)	0.0107503	0.0580518	APOE
chylomicron assembly (GO:0034378)	0.011938	0.05825	APOE
neuron projection regeneration (GO:0031102)	0.011938	0.05825	APOE
positive regulation of steroid metabolic process (GO:0045940)	0.011938	0.05825	APOE
regulation of amyloid-beta clearance (GO:1900221)	0.011938	0.05825	APOE
negative regulation of cell activation (GO:0050866)	0.011938	0.05825	APOE
cell-cell adhesion via plasma-membrane adhesion molecules (GO:0098742)	0.012472	0.05825	VCAM1;PCDHGC3
regulation of cholesterol esterification (GO:0010872)	0.0131242	0.05825	APOE
negative regulation of amyloid precursor protein catabolic process (GO:1902992)	0.0131242	0.05825	APOE
modulation by host of viral process (GO:0044788)	0.0131242	0.05825	APOE
arginine metabolic process (GO:0006525)	0.0131242	0.05825	DDAH1
negative regulation of protein localization to cell surface (GO:2000009)	0.0131242	0.05825	GPM6B
positive regulation by host of viral process (GO:0044794)	0.0131242	0.05825	APOE
alcohol catabolic process (GO:0046164)	0.0131242	0.05825	APOE
regulation of systemic arterial blood pressure (GO:0003073)	0.0143091	0.061002	DDAH1
phospholipid efflux (GO:0033700)	0.0143091	0.061002	APOE
aromatic compound biosynthetic process (GO:0019438)	0.0143091	0.061002	PSAT1
water transport (GO:0006833)	0.0154927	0.0619706	AQP4
positive regulation of cholesterol efflux (GO:0010875)	0.0154927	0.0619706	APOE
high-density lipoprotein particle assembly (GO:0034380)	0.0154927	0.0619706	APOE
triglyceride-rich lipoprotein particle remodeling (GO:0034370)	0.0154927	0.0619706	APOE
amyloid precursor protein metabolic process (GO:0042982)	0.0154927	0.0619706	APOE
fatty acid transport (GO:0015908)	0.0166748	0.0635811	APOE
fluid transport (GO:0042044)	0.0166748	0.0635811	AQP4
neuron projection development (GO:0031175)	0.0169573	0.0635811	APOE;GPM6B
negative regulation of platelet activation (GO:0010544)	0.0178556	0.0635811	APOE
regulation of cell-substrate junction assembly (GO:0090109)	0.0178556	0.0635811	GPM6B
positive regulation of membrane protein ectodomain proteolysis (GO:0051044)	0.0178556	0.0635811	APOE
lipoxygenase pathway (GO:0019372)	0.0178556	0.0635811	PON2
regulation of protein homooligomerization (GO:0032462)	0.0178556	0.0635811	APOE
leukocyte tethering or rolling (GO:0050901)	0.0190351	0.0635811	VCAM1
extracellular matrix assembly (GO:0085029)	0.0190351	0.0635811	GPM6B
postsynaptic membrane organization (GO:0001941)	0.0190351	0.0635811	APOE
regulation of steroid metabolic process (GO:0019218)	0.0190351	0.0635811	APOE
positive regulation of nitric-oxide synthase activity (GO:0051000)	0.0190351	0.0635811	APOE
negative regulation of steroid biosynthetic process (GO:0010894)	0.0190351	0.0635811	APOE
glutamine family amino acid catabolic process (GO:0009065)	0.0190351	0.0635811	DDAH1
leukocyte adhesion to vascular endothelial cell (GO:0061756)	0.0190351	0.0635811	VCAM1
high-density lipoprotein particle remodeling (GO:0034375)	0.0202132	0.0635811	APOE
positive regulation of cholesterol transport (GO:0032376)	0.0202132	0.0635811	APOE
reverse cholesterol transport (GO:0043691)	0.0202132	0.0635811	APOE
long-term memory (GO:0007616)	0.0202132	0.0635811	APOE
virion assembly (GO:0019068)	0.0202132	0.0635811	APOE
positive regulation of cellular protein catabolic process (GO:1903364)	0.0202132	0.0635811	APOE
regulation of adherens junction organization (GO:1903391)	0.0213899	0.0635811	GPM6B
positive regulation of cyclic nucleotide biosynthetic process (GO:0030804)	0.0213899	0.0635811	APOE
anion homeostasis (GO:0055081)	0.0213899	0.0635811	APOE
regulation of cholesterol efflux (GO:0010874)	0.0213899	0.0635811	APOE
calcium-mediated signaling using intracellular calcium source (GO:0035584)	0.0213899	0.0635811	VCAM1
regulation of amyloid-beta formation (GO:1902003)	0.0213899	0.0635811	APOE
regulation of platelet activation (GO:0010543)	0.0225653	0.0658663	APOE
regulation of long-term synaptic potentiation (GO:1900271)	0.0225653	0.0658663	APOE
negative regulation of ion transport (GO:0043271)	0.0237393	0.066883	GPM6B
regulation of cholesterol transport (GO:0032374)	0.0237393	0.066883	APOE
cellular response to steroid hormone stimulus (GO:0071383)	0.0237393	0.066883	TFPI
positive regulation of dendritic spine development (GO:0060999)	0.0237393	0.066883	APOE
positive regulation of lipid metabolic process (GO:0045834)	0.024912	0.0695819	APOE
acylglycerol homeostasis (GO:0055090)	0.0260834	0.0699775	APOE
regulation of membrane protein ectodomain proteolysis (GO:0051043)	0.0260834	0.0699775	APOE
triglyceride catabolic process (GO:0019433)	0.0260834	0.0699775	APOE
positive regulation of biosynthetic process (GO:0009891)	0.0260834	0.0699775	APOE
positive regulation of monooxygenase activity (GO:0032770)	0.0272533	0.0699775	APOE
regulation of protein oligomerization (GO:0032459)	0.0272533	0.0699775	APOE
regulation of monooxygenase activity (GO:0032768)	0.0272533	0.0699775	DDAH1
NAD metabolic process (GO:0019674)	0.0272533	0.0699775	CD38
cholesterol efflux (GO:0033344)	0.0272533	0.0699775	APOE
glutamine family amino acid metabolic process (GO:0009064)	0.0272533	0.0699775	DDAH1
central nervous system development (GO:0007417)	0.0276495	0.0699775	BCAN;PHGDH
positive regulation of purine nucleotide biosynthetic process (GO:1900373)	0.028422	0.0699775	APOE
proteoglycan biosynthetic process (GO:0030166)	0.028422	0.0699775	B3GAT2
regulation of neuronal synaptic plasticity (GO:0048168)	0.028422	0.0699775	APOE
glycolytic process through glucose-6-phosphate (GO:0061620)	0.0295893	0.0699775	ALDOC
canonical glycolysis (GO:0061621)	0.0295893	0.0699775	ALDOC
long-chain fatty acid transport (GO:0015909)	0.0295893	0.0699775	APOE
positive regulation of nitric oxide metabolic process (GO:1904407)	0.0295893	0.0699775	DDAH1
glucose catabolic process to pyruvate (GO:0061718)	0.0295893	0.0699775	ALDOC
negative regulation of cellular protein localization (GO:1903828)	0.0295893	0.0699775	GPM6B
positive regulation of nitric oxide biosynthetic process (GO:0045429)	0.0295893	0.0699775	DDAH1
regulation of supramolecular fiber organization (GO:1902903)	0.0307552	0.0722079	APOE
leukocyte cell-cell adhesion (GO:0007159)	0.0319198	0.0738716	VCAM1
regulation of protein localization to cell surface (GO:2000008)	0.0319198	0.0738716	GPM6B
synaptic transmission, cholinergic (GO:0007271)	0.0330831	0.0744369	APOE
regulation of lipid biosynthetic process (GO:0046890)	0.0330831	0.0744369	APOE
triglyceride homeostasis (GO:0070328)	0.0330831	0.0744369	APOE
positive regulation of lipid biosynthetic process (GO:0046889)	0.0330831	0.0744369	APOE
negative regulation of endothelial cell proliferation (GO:0001937)	0.0354056	0.0764323	APOE
acylglycerol catabolic process (GO:0046464)	0.0354056	0.0764323	APOE
regulation of developmental growth (GO:0048638)	0.0354056	0.0764323	APOE
positive regulation of B cell proliferation (GO:0030890)	0.0354056	0.0764323	CD38
positive regulation of reactive oxygen species biosynthetic process (GO:1903428)	0.0354056	0.0764323	DDAH1
negative regulation of blood vessel endothelial cell migration (GO:0043537)	0.0365648	0.0764323	APOE
renal water homeostasis (GO:0003091)	0.0365648	0.0764323	AQP4
alpha-amino acid metabolic process (GO:1901605)	0.0365648	0.0764323	DDAH1
secondary alcohol metabolic process (GO:1902652)	0.0365648	0.0764323	APOE
regulation of dendritic spine development (GO:0060998)	0.0365648	0.0764323	APOE
positive regulation of bone mineralization (GO:0030501)	0.0365648	0.0764323	GPM6B
positive regulation of dendrite development (GO:1900006)	0.0377227	0.076869	APOE
regulation of nitric oxide biosynthetic process (GO:0045428)	0.0377227	0.076869	DDAH1
oxoacid metabolic process (GO:0043436)	0.0377227	0.076869	B3GAT2
cyclic-nucleotide-mediated signaling (GO:0019935)	0.0377227	0.076869	APOE
negative regulation of neurogenesis (GO:0050768)	0.0388793	0.0782416	ID4
positive regulation of biomineral tissue development (GO:0070169)	0.0388793	0.0782416	GPM6B
regulation of axon extension (GO:0030516)	0.0400346	0.0786134	APOE
negative regulation of endothelial cell migration (GO:0010596)	0.0400346	0.0786134	APOE
negative regulation of DNA binding (GO:0043392)	0.0400346	0.0786134	ID4
negative regulation of cellular metabolic process (GO:0031324)	0.0400346	0.0786134	APOE
cholesterol biosynthetic process (GO:0006695)	0.0411885	0.080392	APOE
secondary alcohol biosynthetic process (GO:1902653)	0.0423411	0.0816578	APOE
acylglycerol metabolic process (GO:0006639)	0.0423411	0.0816578	APOE
response to steroid hormone (GO:0048545)	0.0434923	0.0833818	TFPI
sterol biosynthetic process (GO:0016126)	0.0469382	0.0889355	APOE
regulation of cholesterol biosynthetic process (GO:0045540)	0.0469382	0.0889355	APOE
calcium-dependent cell-cell adhesion via plasma membrane cell adhesion molecules (GO:0016339)	0.0480841	0.0890243	PCDHGC3
negative regulation of cell projection organization (GO:0031345)	0.0480841	0.0890243	APOE
regulation of cholesterol metabolic process (GO:0090181)	0.0480841	0.0890243	APOE
gluconeogenesis (GO:0006094)	0.0480841	0.0890243	ALDOC

## Sheet: Astroglia_C9-L2 LIGHTCYAN
Term	P-value	Adjusted P-value	Genes
neurogenesis (GO:0022008)	0.000913471	0.0468852	HAP1;ASCL1
negative regulation of neuron differentiation (GO:0045665)	0.00149215	0.0468852	ASCL1;ITM2C
transmembrane receptor protein tyrosine kinase signaling pathway (GO:0007169)	0.00503936	0.0468852	ANGPT1;PLAT;HAP1
spinal cord dorsal/ventral patterning (GO:0021513)	0.00538847	0.0468852	ASCL1
regulation of skeletal muscle satellite cell proliferation (GO:0014842)	0.00538847	0.0468852	ANGPT1
glomerulus vasculature development (GO:0072012)	0.00538847	0.0468852	ANGPT1
activation of transmembrane receptor protein tyrosine kinase activity (GO:0007171)	0.00538847	0.0468852	ANGPT1
maintenance of protein location in extracellular region (GO:0071694)	0.00538847	0.0468852	LTBP1
nucleus localization (GO:0051647)	0.00538847	0.0468852	SYNE2
regulation of non-motile cilium assembly (GO:1902855)	0.00538847	0.0468852	HAP1
generation of neurons (GO:0048699)	0.00599209	0.0468852	ASCL1;ITM2C
forebrain neuron differentiation (GO:0021879)	0.00628388	0.0468852	ASCL1
noradrenergic neuron differentiation (GO:0003357)	0.00628388	0.0468852	ASCL1
smooth muscle cell migration (GO:0014909)	0.00628388	0.0468852	PLAT
neuron fate specification (GO:0048665)	0.00628388	0.0468852	ASCL1
negative regulation of glycoprotein biosynthetic process (GO:0010561)	0.00628388	0.0468852	ITM2C
sequestering of extracellular ligand from receptor (GO:0035581)	0.00628388	0.0468852	LTBP1
retrograde axonal transport (GO:0008090)	0.00628388	0.0468852	HAP1
neuron differentiation (GO:0030182)	0.00682122	0.0468852	ASCL1;ITM2C
cytoskeletal anchoring at nuclear membrane (GO:0090286)	0.00717853	0.0468852	SYNE2
lung epithelium development (GO:0060428)	0.00717853	0.0468852	ASCL1
negative regulation of vascular permeability (GO:0043116)	0.00717853	0.0468852	ANGPT1
negative regulation of platelet aggregation (GO:0090331)	0.00717853	0.0468852	CD9
regulation of microtubule-based movement (GO:0060632)	0.00807242	0.0468852	HAP1
myelin assembly (GO:0032288)	0.00807242	0.0468852	CD9
neurotrophin TRK receptor signaling pathway (GO:0048011)	0.00807242	0.0468852	HAP1
sympathetic ganglion development (GO:0061549)	0.00807242	0.0468852	ASCL1
nuclear migration (GO:0007097)	0.00807242	0.0468852	SYNE2
negative regulation of amyloid-beta formation (GO:1902430)	0.00807242	0.0468852	HAP1
regulation of amyloid precursor protein biosynthetic process (GO:0042984)	0.00807242	0.0468852	ITM2C
axonal transport of mitochondrion (GO:0019896)	0.00807242	0.0468852	HAP1
ganglion development (GO:0061548)	0.00896555	0.0468852	ASCL1
coenzyme A metabolic process (GO:0015936)	0.00896555	0.0468852	CROT
muscle cell migration (GO:0014812)	0.00896555	0.0468852	PLAT
negative regulation of homotypic cell-cell adhesion (GO:0034111)	0.00896555	0.0468852	CD9
medium-chain fatty acid metabolic process (GO:0051791)	0.00896555	0.0468852	CROT
actin filament-based transport (GO:0099515)	0.00896555	0.0468852	SYNE2
mitochondrion distribution (GO:0048311)	0.00985792	0.0468852	HAP1
negative regulation of amyloid precursor protein catabolic process (GO:1902992)	0.00985792	0.0468852	HAP1
carnitine metabolic process (GO:0009437)	0.00985792	0.0468852	CROT
regulation of synaptic transmission, GABAergic (GO:0032228)	0.00985792	0.0468852	HAP1
plasminogen activation (GO:0031639)	0.0107495	0.0499086	PLAT
cellular response to low-density lipoprotein particle stimulus (GO:0071404)	0.0116404	0.0510908	CD9
neuron fate commitment (GO:0048663)	0.0116404	0.0510908	ASCL1
regulation of platelet aggregation (GO:0090330)	0.0125305	0.0510908	CD9
autonomic nervous system development (GO:0048483)	0.0134198	0.0510908	ASCL1
mitochondrion localization (GO:0051646)	0.0134198	0.0510908	HAP1
negative regulation of platelet activation (GO:0010544)	0.0134198	0.0510908	CD9
fatty acid beta-oxidation using acyl-CoA oxidase (GO:0033540)	0.0134198	0.0510908	CROT
negative regulation of cellular component movement (GO:0051271)	0.0134198	0.0510908	CD9
neurotransmitter transport (GO:0006836)	0.0143084	0.0510908	SNAP25
fibrinolysis (GO:0042730)	0.0143084	0.0510908	PLAT
sympathetic nervous system development (GO:0048485)	0.0143084	0.0510908	ASCL1
positive regulation of cilium assembly (GO:0045724)	0.0143084	0.0510908	HAP1
neurotrophin signaling pathway (GO:0038179)	0.0151962	0.0510908	HAP1
platelet-derived growth factor receptor signaling pathway (GO:0048008)	0.0151962	0.0510908	PLAT
positive regulation of calcium ion transmembrane transporter activity (GO:1901021)	0.0151962	0.0510908	HAP1
positive chemotaxis (GO:0050918)	0.0151962	0.0510908	ANGPT1
regulation of amyloid-beta formation (GO:1902003)	0.0160833	0.0531567	HAP1
vesicle transport along microtubule (GO:0047496)	0.0169696	0.0551513	HAP1
regulation of cell development (GO:0060284)	0.0178552	0.0561575	ASCL1
vesicle cytoskeletal trafficking (GO:0099518)	0.0178552	0.0561575	HAP1
positive regulation of receptor internalization (GO:0002092)	0.01874	0.0580048	ANGPT1
anterograde trans-synaptic signaling (GO:0098916)	0.0193335	0.0588722	SNAP25;HAP1
protein localization to cell surface (GO:0034394)	0.0196241	0.0588722	ANGPT1
positive regulation of ERBB signaling pathway (GO:1901186)	0.0205074	0.06059	HAP1
negative regulation of endothelial cell apoptotic process (GO:2000352)	0.0213899	0.0622543	ANGPT1
regulation of nervous system development (GO:0051960)	0.0222717	0.0638675	ASCL1
regulation of receptor internalization (GO:0002090)	0.0249126	0.0693995	ANGPT1
positive regulation of calcium-mediated signaling (GO:0050850)	0.0249126	0.0693995	HAP1
negative regulation of epithelial cell apoptotic process (GO:1904036)	0.0257914	0.0697614	ANGPT1
positive regulation of epidermal growth factor receptor signaling pathway (GO:0045742)	0.0257914	0.0697614	HAP1
positive regulation of cation channel activity (GO:2001259)	0.0266695	0.0697614	HAP1
chemical synaptic transmission (GO:0007268)	0.0273358	0.0697614	SNAP25;HAP1
positive regulation of release of sequestered calcium ion into cytosol (GO:0051281)	0.0275468	0.0697614	HAP1
organelle transport along microtubule (GO:0072384)	0.0275468	0.0697614	HAP1
anterograde axonal transport (GO:0008089)	0.0275468	0.0697614	HAP1
negative regulation of neurogenesis (GO:0050768)	0.0292992	0.073248	ASCL1
regulation of endothelial cell apoptotic process (GO:2000351)	0.0310486	0.0759125	ANGPT1
axonal transport (GO:0098930)	0.0319222	0.0759125	HAP1
zymogen activation (GO:0031638)	0.0319222	0.0759125	PLAT
negative regulation of blood coagulation (GO:0030195)	0.0319222	0.0759125	PLAT
positive regulation of receptor activity (GO:2000273)	0.032795	0.0770485	HAP1
regulation of intracellular transport (GO:0032386)	0.0354091	0.0813149	HAP1
negative regulation of proteolysis (GO:0045861)	0.0362789	0.0813149	PLAT
negative regulation of cell projection organization (GO:0031345)	0.0362789	0.0813149	ITM2C
positive regulation of receptor-mediated endocytosis (GO:0048260)	0.0362789	0.0813149	ANGPT1
sprouting angiogenesis (GO:0002040)	0.0388841	0.0861636	ANGPT1
positive regulation of blood vessel endothelial cell migration (GO:0043536)	0.039751	0.0870949	ANGPT1
regulation of cellular component movement (GO:0051270)	0.0406172	0.0880039	CD9
receptor internalization (GO:0031623)	0.0440745	0.0894154	CD9
fatty acid beta-oxidation (GO:0006635)	0.0440745	0.0894154	CROT
fatty acid oxidation (GO:0019395)	0.0440745	0.0894154	CROT
blood circulation (GO:0008015)	0.0440745	0.0894154	HOXB2
regulation of blood vessel endothelial cell migration (GO:0043535)	0.0440745	0.0894154	ANGPT1
coenzyme metabolic process (GO:0006732)	0.044937	0.0894154	CROT
regulation of exocytosis (GO:0017157)	0.044937	0.0894154	HAP1
negative regulation of neuron projection development (GO:0010977)	0.044937	0.0894154	ITM2C
Notch signaling pathway (GO:0007219)	0.0483796	0.0942234	ASCL1
negative regulation of transforming growth factor beta receptor signaling pathway (GO:0030512)	0.0483796	0.0942234	LTBP1
regulation of secretion by cell (GO:1903530)	0.0492384	0.0942234	HAP1

## Sheet: DLN_C9-L2 ME
Module	ME lightgreen	ME orange
Eigengenes	TMEFF2	CREG2
	SPHKAP	IQCJ
	FGF12	CTC-546K23.1
	COL25A1	XKR4
	GABRG2	SLC15A5
	RP11-397G17.1	PTPRR
	KHDRBS2	TRHDE
	ZCCHC12	KCNC2
	DIRAS2	KLHL1
	SLC17A6	UNC13C
	C1QL3	SV2B
	RBP4
	TRPC4
	GABRG3
	ADCYAP1
	CHGB
	KCNJ6

## Sheet: DLN_C9-L2 LIGHTGREEN
Term	P-value	Adjusted P-value	Genes
synaptic transmission, GABAergic (GO:0051932)	3.7232e-05	0.00376044	GABRG3;GABRG2
gamma-aminobutyric acid signaling pathway (GO:0007214)	0.000115297	0.00582249	GABRG3;GABRG2
chemical synaptic transmission, postsynaptic (GO:0099565)	0.000353525	0.0089265	GABRG3;GABRG2
regulation of postsynaptic membrane potential (GO:0060078)	0.000353525	0.0089265	GABRG3;GABRG2
chloride transmembrane transport (GO:1902476)	0.00105588	0.0196088	GABRG3;GABRG2
inorganic anion transmembrane transport (GO:0098661)	0.00132909	0.0196088	GABRG3;GABRG2
chloride transport (GO:0006821)	0.0017248	0.0196088	GABRG3;GABRG2
chemical synaptic transmission (GO:0007268)	0.00174732	0.0196088	SLC17A6;GABRG3;GABRG2
ion transport (GO:0006811)	0.00174732	0.0196088	SLC17A6;GABRG3;GABRG2
positive regulation of growth hormone secretion (GO:0060124)	0.00508974	0.0428216	ADCYAP1
neurotransmitter loading into synaptic vesicle (GO:0098700)	0.00508974	0.0428216	SLC17A6
regulation of cytosolic calcium ion concentration (GO:0051480)	0.00592215	0.0428216	ADCYAP1;TRPC4
regulation of growth hormone secretion (GO:0060123)	0.00593566	0.0428216	ADCYAP1
cellular response to histamine (GO:0071420)	0.00593566	0.0428216	GABRG2
manganese ion transport (GO:0006828)	0.00762547	0.0513449	TRPC4
response to histamine (GO:0034776)	0.00846937	0.0534629	GABRG2
synaptic vesicle cycle (GO:0099504)	0.010997	0.0616717	SLC17A6
epiboly involved in wound healing (GO:0090505)	0.0118382	0.0616717	TMEFF2
neurotransmitter transport (GO:0006836)	0.0135186	0.0616717	SLC17A6
negative regulation of stress fiber assembly (GO:0051497)	0.0143577	0.0616717	TMEFF2
cardiac muscle cell contraction (GO:0086003)	0.0143577	0.0616717	FGF12
ion transmembrane transport (GO:0034220)	0.0145677	0.0616717	GABRG3;GABRG2
insulin secretion (GO:0030073)	0.0151962	0.0616717	ADCYAP1
regulation of protein kinase A signaling (GO:0010738)	0.0160341	0.0616717	SPHKAP
negative regulation of macromolecule biosynthetic process (GO:0010558)	0.0168712	0.0616717	TMEFF2
negative regulation of actin filament bundle assembly (GO:0032232)	0.0168712	0.0616717	TMEFF2
wound healing, spreading of cells (GO:0044319)	0.0168712	0.0616717	TMEFF2
anterograde trans-synaptic signaling (GO:0098916)	0.0173208	0.0616717	GABRG3;GABRG2
synaptic transmission, glutamatergic (GO:0035249)	0.0177077	0.0616717	SLC17A6
cellular response to ammonium ion (GO:0071242)	0.0193787	0.0652416	GABRG2
regulation of transmembrane transport (GO:0034762)	0.0202132	0.0658559	KCNJ6
peptide hormone secretion (GO:0030072)	0.021047	0.0664296	ADCYAP1
transition metal ion transport (GO:0000041)	0.0227126	0.0669951	TRPC4
calcium ion import (GO:0070509)	0.0235444	0.0669951	TRPC4
cardiac muscle cell action potential involved in contraction (GO:0086002)	0.0235444	0.0669951	FGF12
cardiac muscle cell action potential (GO:0086001)	0.0243756	0.0669951	FGF12
regulation of sodium ion transmembrane transport (GO:1902305)	0.0252061	0.0669951	FGF12
regulation of cation transmembrane transport (GO:1904062)	0.0252061	0.0669951	FGF12
activation of adenylate cyclase activity (GO:0007190)	0.026865	0.0673682	ADCYAP1
cyclic-nucleotide-mediated signaling (GO:0019935)	0.026865	0.0673682	ADCYAP1
positive regulation of adenylate cyclase activity (GO:0045762)	0.0276935	0.0673682	ADCYAP1
positive regulation of chemokine production (GO:0032722)	0.0285214	0.0673682	ADCYAP1
regulation of ion transmembrane transport (GO:0034765)	0.0293485	0.0673682	KCNJ6
regulation of sodium ion transport (GO:0002028)	0.0293485	0.0673682	FGF12
regulation of sodium ion transmembrane transporter activity (GO:2000649)	0.0310008	0.0695797	FGF12
potassium ion import (GO:0010107)	0.031826	0.0698789	KCNJ6
positive regulation of peptide hormone secretion (GO:0090277)	0.0326505	0.0701639	ADCYAP1
regulation of protein localization (GO:0032880)	0.0342976	0.0721678	ADCYAP1
regulation of ion transmembrane transporter activity (GO:0032412)	0.0351201	0.0723904	FGF12
transmembrane transport (GO:0055085)	0.0401853	0.0811742	GABRG3;GABRG2
regulation of ion transport (GO:0043269)	0.0416767	0.0825361	KCNJ6
negative regulation of cellular component organization (GO:0051129)	0.0449392	0.0872857	TMEFF2
anion transport (GO:0006820)	0.0465665	0.08874	SLC17A6
regulation of stress fiber assembly (GO:0051492)	0.0498134	0.0929631	TMEFF2

## Sheet: DLN_C9-L2 ORANGE
Term	P-value	Adjusted P-value	Genes
cGMP-mediated signaling (GO:0019934)	0.00439224	0.0519371	KCNC2	non-significant
cellular response to nitric oxide (GO:0071732)	0.00439224	0.0519371	KCNC2	non-significant
cellular response to reactive nitrogen species (GO:1902170)	0.00439224	0.0519371	KCNC2	non-significant
response to nitric oxide (GO:0071731)	0.00603482	0.0519371	KCNC2
nitric oxide mediated signal transduction (GO:0007263)	0.00822109	0.0519371	KCNC2
cellular response to inorganic substance (GO:0071241)	0.00931258	0.0519371	KCNC2
neuromuscular junction development (GO:0007528)	0.0109478	0.0519371	UNC13C
synaptic transmission, glutamatergic (GO:0035249)	0.0114923	0.0519371	UNC13C
in utero embryonic development (GO:0001701)	0.0136677	0.0519371	PTPRR
peptide catabolic process (GO:0043171)	0.0136677	0.0519371	TRHDE
negative regulation of epithelial cell migration (GO:0010633)	0.019087	0.0591349	PTPRR
vesicle-mediated transport in synapse (GO:0099003)	0.0196275	0.0591349	UNC13C
ERBB2 signaling pathway (GO:0038128)	0.0212472	0.0591349	PTPRR
negative regulation of ERK1 and ERK2 cascade (GO:0070373)	0.0217865	0.0591349	PTPRR
regulation of epithelial cell migration (GO:0010632)	0.0260917	0.0632431	PTPRR
protein heterooligomerization (GO:0051291)	0.0266287	0.0632431	KCNC2
organonitrogen compound catabolic process (GO:1901565)	0.0303797	0.0641349	TRHDE
chordate embryonic development (GO:0043009)	0.0303797	0.0641349	PTPRR
cellular response to reactive oxygen species (GO:0034614)	0.0351831	0.0703663	KCNC2
regulation of peptide hormone secretion (GO:0090276)	0.0394347	0.074516	KCNC2
ERBB signaling pathway (GO:0038127)	0.0431408	0.074516	PTPRR
negative regulation of MAPK cascade (GO:0043409)	0.0431408	0.074516	PTPRR

## Sheet: Astroglia_C9-L1 ME
Module	ME black
Eigengenes	SLC25A33
	IFI6
	DDAH1
	MCL1
	RPS27
	PBXIP1
	TAGLN2
	TRIB2
	FHL2
	LINC00116
	C1QL2
	FAM171B
	EEF1B2
	IGFBP5
	CNTN4
	RPL29
	LINC00698
	ROBO1
	SERP1
	SSR3
	VEPH1
	PPM1L
	P3H2
	FGFR3
	CASP3
	SLC25A4
	NDUFAF2
	VCAN
	PCDHGB6
	CTC-573N18.1
	EDN1
	HLA-A
	HLA-C
	RPS18
	HMGA1
	PTP4A1
	B3GAT2
	OGFRL1
	MOXD1
	RPS12
	ULBP1
	KDELR2
	CROT
	CYP51A1
	ATP6V1F
	SLC25A6
	RPS4X
	RPL39
	STMN4
	CRH
	TPD52
	PABPC1
	LY6H
	IL33
	RPS6
	TNC
	RPL12
	LCNL1
	UAP1L1
	NAV2
	CHST1
	WDR74
	SESN3
	PHYH
	FRMD4A
	VIM
	NANOS1
	GPRC5A
	SLCO1C1
	LIMA1
	METTL7A
	MGAT4C
	BTG1
	ARL1
	HRK
	UFM1
	RGCC
	TPT1
	CALM1
	CAPN3
	RPS17
	RPS2
	CRNDE
	NDRG4
	ATP1B2
	RPL26
	RSAD1
	FASN
	ABHD3
	LIPG
	HM13
	MAFB
	ZFAS1
	RPS21
	RPL36
	RPS28
	OLFM2
	SLC35E1
	CEBPA
	RPS19
	GLTSCR2
	BAX
	RPS5
	PIK3IP1
	ADM2

## Sheet: Astroglia_C9-L1 BLACK
Term	P-value	Adjusted P-value	Genes
SRP-dependent cotranslational protein targeting to membrane (GO:0006614)	6.22353e-19	3.17587e-15	RPS5;RPL12;RPS6;RPS4X;RPS17;RPS28;RPS27;RPS19;RPS18;RPL36;RPL26;RPS2;RPL29;RPL39;RPS21
nuclear-transcribed mRNA catabolic process, nonsense-mediated decay (GO:0000184)	6.38449e-19	1.629e-15	RPS5;RPL12;RPS6;RPS4X;RPS17;RPS28;RPS27;RPS19;RPS18;RPL36;RPL26;PABPC1;RPS2;RPL29;RPL39;RPS21
cotranslational protein targeting to membrane (GO:0006613)	1.2525e-18	2.1305e-15	RPS5;RPL12;RPS6;RPS4X;RPS17;RPS28;RPS27;RPS19;RPS18;RPL36;RPL26;RPS2;RPL29;RPL39;RPS21
protein targeting to ER (GO:0045047)	2.43949e-18	3.11218e-15	RPS5;RPL12;RPS6;RPS4X;RPS17;RPS28;RPS27;RPS19;RPS18;RPL36;RPL26;RPS2;RPL29;RPL39;RPS21
viral gene expression (GO:0019080)	1.75422e-17	1.79035e-14	RPS5;RPL12;RPS6;RPS4X;RPS17;RPS28;RPS27;RPS19;RPS18;RPL36;RPL26;RPS2;RPL29;RPL39;RPS21
viral transcription (GO:0019083)	2.66632e-17	2.2677e-14	RPS5;RPL12;RPS6;RPS4X;RPS17;RPS28;RPS27;RPS19;RPS18;RPL36;RPL26;RPS2;RPL29;RPL39;RPS21
nuclear-transcribed mRNA catabolic process (GO:0000956)	8.56153e-16	6.24135e-13	RPS5;RPL12;RPS6;RPS4X;RPS17;RPS28;RPS27;RPS19;RPS18;RPL36;RPL26;PABPC1;RPS2;RPL29;RPL39;RPS21
peptide biosynthetic process (GO:0043043)	1.89622e-14	1.20955e-11	RPS5;RPL12;RPS6;RPS4X;RPS17;RPS28;RPS27;RPS19;RPS18;RPL36;RPL26;RPS2;RPL29;RPL39;RPS21
ribosome biogenesis (GO:0042254)	5.33214e-14	3.02332e-11	RPS5;RPL12;RPS6;WDR74;RPS4X;RPS17;RPS28;RPS27;RPS19;RPS18;RPL36;RPL26;RPS2;RPL29;RPL39;RPS21
translation (GO:0006412)	8.0206e-14	4.09291e-11	RPS5;RPL12;RPS6;EEF1B2;RPS4X;RPS17;RPS28;RPS27;RPS19;RPS18;RPL36;RPL26;RPS2;RPL29;RPL39;RPS21
rRNA metabolic process (GO:0016072)	1.48956e-13	6.9102e-11	RPS5;RPL12;RPS6;RPS4X;RPS17;RPS28;RPS27;RPS19;RPS18;RPL36;RPL26;RPS2;RPL29;RPL39;RPS21
rRNA processing (GO:0006364)	1.72408e-13	7.33165e-11	RPS5;RPL12;RPS6;RPS4X;RPS17;RPS28;RPS27;RPS19;RPS18;RPL36;RPL26;RPS2;RPL29;RPL39;RPS21
viral process (GO:0016032)	6.00814e-13	2.35843e-10	RPS5;RPL12;RPS6;RPS4X;RPS17;RPS28;RPS27;RPS19;RPS18;RPL36;RPL26;RPS2;RPL29;RPL39;RPS21
cellular protein metabolic process (GO:0044267)	7.58775e-13	2.76573e-10	IGFBP5;RPS5;RPL12;HM13;RPS6;TNC;RPS4X;RPS17;RPS28;VCAN;RPS27;SERP1;RPS19;RPS18;RPL36;RPL26;RPS2;RPL29;RPL39;RPS21
ncRNA processing (GO:0034470)	9.47401e-13	3.22306e-10	RPS5;RPL12;RPS6;RPS4X;RPS17;RPS28;RPS27;RPS19;RPS18;RPL36;RPL26;RPS2;RPL29;RPL39;RPS21
cellular macromolecule biosynthetic process (GO:0034645)	7.91707e-12	2.52505e-09	CEBPA;RPS5;RPL12;RPS6;EEF1B2;RPS4X;RPS17;RPS28;RPS27;RPS19;RPS18;RPL36;RPL26;RPS2;RPL29;RPL39;RPS21
gene expression (GO:0010467)	4.46328e-10	1.33977e-07	CEBPA;RPS5;RPL12;RPS6;RPS4X;RPS17;RPS28;RPS27;RPS19;RPS18;RPL36;RPL26;RPS2;RPL29;RPL39;RPS21
ribosomal small subunit assembly (GO:0000028)	3.97295e-08	1.12633e-05	RPS17;RPS28;RPS27;RPS19;RPS5
ribosomal small subunit biogenesis (GO:0042274)	1.08815e-07	2.92254e-05	RPS17;RPS28;RPS27;RPS19;RPS5;RPS6
cytoplasmic translation (GO:0002181)	3.81586e-07	9.73617e-05	RPS28;RPL36;RPL26;RPL29;RPL39;RPS21
ribosome assembly (GO:0042255)	4.75656e-07	0.000115584	RPS17;RPS28;RPS27;RPS19;RPS5;RPL12
extrinsic apoptotic signaling pathway in absence of ligand (GO:0097192)	0.00012816	0.0297272	CASP3;BAX;MCL1
ribonucleoprotein complex assembly (GO:0022618)	0.00017427	0.0386652	RPS17;RPS28;RPS27;RPS19;RPS5;RPL12
positive regulation of cellular biosynthetic process (GO:0031328)	0.000193271	0.0410942	RPS4X;EDN1;RGCC;DDAH1;RPL26;VIM
regulation of chemokine-mediated signaling pathway (GO:0070099)	0.000403916	0.0824474	EDN1;ROBO1
extrinsic apoptotic signaling pathway (GO:0097191)	0.000426409	0.0836909	CASP3;BAX;FGFR3;MCL1
activation of cysteine-type endopeptidase activity involved in apoptotic process by cytochrome c (GO:0008635)	0.000563545	0.10651	CASP3;BAX
negative regulation of cell proliferation (GO:0008285)	0.0006586	0.12003	CEBPA;NDRG4;RGCC;BTG1;IGFBP5;DDAH1;P3H2;HMGA1
arginine catabolic process (GO:0006527)	0.00074882	0.131767	NANOS1;DDAH1
positive regulation of macromolecule biosynthetic process (GO:0010557)	0.000918949	0.156313	RPS4X;EDN1;RGCC;RPL26;VIM
antigen processing and presentation of exogenous peptide antigen via MHC class I, TAP-independent (GO:0002480)	0.000959472	0.157942	HLA-C;HLA-A
medium-chain fatty acid metabolic process (GO:0051791)	0.00119524	0.190603	ABHD3;CROT
positive regulation of cellular protein metabolic process (GO:0032270)	0.0013505	0.208836	RPS4X;CAPN3;RPL26;VIM
negative regulation of programmed cell death (GO:0043069)	0.00139488	0.209355	UFM1;CASP3;FHL2;CAPN3;FGFR3;SLC25A4;TPT1;MCL1
arginine metabolic process (GO:0006525)	0.00145584	0.212262	NANOS1;DDAH1
regulation of smooth muscle cell proliferation (GO:0048660)	0.00159256	0.225746	NDRG4;EDN1;IGFBP5
myeloid cell differentiation (GO:0030099)	0.00159256	0.219644	CEBPA;RPS19;CASP3
mitochondrial genome maintenance (GO:0000002)	0.00205056	0.275368	SLC25A4;SLC25A33
regulation of release of sequestered calcium ion into cytosol (GO:0051279)	0.00217379	0.284432	NANOS1;CAPN3;CALM1
regulation of nuclear-transcribed mRNA catabolic process, deadenylation-dependent decay (GO:1900151)	0.00238414	0.304156	NANOS1;PABPC1
neurotransmitter biosynthetic process (GO:0042136)	0.00238414	0.296738	NANOS1;MOXD1
negative regulation of smooth muscle cell migration (GO:0014912)	0.00238414	0.289673	NDRG4;IGFBP5
positive regulation of collagen metabolic process (GO:0010714)	0.00274153	0.325349	RGCC;VIM
positive regulation of collagen biosynthetic process (GO:0032967)	0.00274153	0.317955	RGCC;VIM
nitric oxide mediated signal transduction (GO:0007263)	0.00274153	0.310889	NANOS1;DDAH1
positive regulation of nuclear-transcribed mRNA catabolic process, deadenylation-dependent decay (GO:1900153)	0.00312248	0.346391	NANOS1;PABPC1
glutamine family amino acid catabolic process (GO:0009065)	0.00312248	0.339021	NANOS1;DDAH1
regulation of collagen biosynthetic process (GO:0032965)	0.00352672	0.374935	RGCC;VIM
release of cytochrome c from mitochondria (GO:0001836)	0.00395402	0.411783	IFI6;BAX
regulation of mitochondrial membrane permeability (GO:0046902)	0.00395402	0.403548	SLC25A4;SLC25A6
regulation of smooth muscle cell migration (GO:0014910)	0.00395402	0.395635	NDRG4;IGFBP5
negative regulation of apoptotic process (GO:0043066)	0.00404368	0.396825	UFM1;CASP3;FHL2;IFI6;CAPN3;FGFR3;TPT1;MCL1
positive regulation of cellular amide metabolic process (GO:0034250)	0.00405762	0.39068	RPS4X;RPL26;VIM
DNA damage response, signal transduction by p53 class mediator resulting in cell cycle arrest (GO:0006977)	0.00424784	0.401421	RGCC;BAX;RPL26
second-messenger-mediated signaling (GO:0019932)	0.00424784	0.394123	NANOS1;EDN1;DDAH1
positive regulation of phospholipase activity (GO:0010518)	0.00440413	0.401326	ARL1;FGFR3
mitochondrial membrane organization (GO:0007006)	0.00440413	0.394285	SLC25A4;SLC25A6
positive regulation of neuron apoptotic process (GO:0043525)	0.00440413	0.387487	BAX;MCL1
ribosomal large subunit biogenesis (GO:0042273)	0.0044434	0.384316	RPL12;WDR74;RPL26
signal transduction involved in mitotic G1 DNA damage checkpoint (GO:0072431)	0.0044434	0.377911	RGCC;BAX;RPL26
cellular response to type I interferon (GO:0071357)	0.00485069	0.405788	IFI6;HLA-C;HLA-A
type I interferon signaling pathway (GO:0060337)	0.00485069	0.399243	IFI6;HLA-C;HLA-A
fatty acid catabolic process (GO:0009062)	0.00485069	0.392906	PHYH;ABHD3;CROT
regulation of cardiac conduction (GO:1903779)	0.00527982	0.420983	NANOS1;ATP1B2;CALM1
regulation of translation (GO:0006417)	0.00533709	0.419002	NANOS1;RPS4X;IGFBP5;RPL26;VIM
regulation of cell proliferation (GO:0042127)	0.00553372	0.427857	RPS4X;CEBPA;EDN1;RGCC;BTG1;DDAH1;P3H2;HMGA1;FGFR3;SLC25A33
regulation of cation channel activity (GO:2001257)	0.00620487	0.472589	NANOS1;CRH;CALM1
negative regulation of signal transduction in absence of ligand (GO:1901099)	0.00642767	0.482359	IFI6;MCL1
negative regulation of extrinsic apoptotic signaling pathway in absence of ligand (GO:2001240)	0.00642767	0.475368	IFI6;MCL1
positive regulation of protein oligomerization (GO:0032461)	0.00642767	0.468577	HRK;BAX
positive regulation of mRNA catabolic process (GO:0061014)	0.00642767	0.461978	NANOS1;PABPC1
regulation of monooxygenase activity (GO:0032768)	0.00642767	0.455561	DDAH1;CALM1
regulation of ryanodine-sensitive calcium-release channel activity (GO:0060314)	0.00756995	0.52917	NANOS1;CALM1
positive regulation of nuclear division (GO:0051785)	0.00756995	0.522019	EDN1;RGCC
chondroitin sulfate proteoglycan biosynthetic process (GO:0050650)	0.00756995	0.515059	VCAN;B3GAT2
positive regulation of nitric oxide biosynthetic process (GO:0045429)	0.00756995	0.508282	EDN1;DDAH1
positive regulation of nitric oxide metabolic process (GO:1904407)	0.00756995	0.501681	EDN1;DDAH1
positive regulation of translation (GO:0045727)	0.0080438	0.52625	RPS4X;RPL26;VIM
positive regulation of release of cytochrome c from mitochondria (GO:0090200)	0.00817288	0.527926	HRK;BAX
activation of cysteine-type endopeptidase activity involved in apoptotic process (GO:0006919)	0.00832987	0.531342	CASP3;BAX;ROBO1
regulation of calcium ion transmembrane transporter activity (GO:1901019)	0.00879669	0.554192	NANOS1;CALM1
negative regulation of smooth muscle cell proliferation (GO:0048662)	0.00879669	0.547433	NDRG4;IGFBP5
regulation of extrinsic apoptotic signaling pathway in absence of ligand (GO:2001239)	0.00879669	0.540838	IFI6;MCL1
DNA damage response, signal transduction by p53 class mediator (GO:0030330)	0.00922377	0.560344	RGCC;BAX;RPL26
positive regulation of cell cycle arrest (GO:0071158)	0.00922377	0.553752	RGCC;BAX;RPL26
negative regulation of homeostatic process (GO:0032845)	0.00944116	0.560212	NANOS1;MAFB
antigen processing and presentation of peptide antigen via MHC class I (GO:0002474)	0.00944116	0.553773	HLA-C;HLA-A
regulation of striated muscle contraction (GO:0006942)	0.010106	0.586036	NANOS1;CALM1
protein alkylation (GO:0008213)	0.010106	0.579451	RPS2;CALM1
nervous system development (GO:0007399)	0.0101516	0.575597	VCAN;MAFB;PCDHGB6;CNTN4;NAV2;LY6H;ROBO1
regulation of apoptotic process (GO:0042981)	0.0105709	0.592786	HRK;UFM1;CASP3;RPS6;FHL2;CAPN3;BAX;FGFR3;TPT1;MCL1
aminoglycan metabolic process (GO:0006022)	0.0107911	0.598556	VCAN;B3GAT2
chondroitin sulfate metabolic process (GO:0030204)	0.0107911	0.59212	VCAN;B3GAT2
positive regulation of reactive oxygen species biosynthetic process (GO:1903428)	0.0107911	0.585821	EDN1;DDAH1
regulation of MAP kinase activity (GO:0043405)	0.0108339	0.581954	EDN1;TRIB2;ROBO1
positive regulation of release of sequestered calcium ion into cytosol (GO:0051281)	0.0114962	0.611094	CAPN3;CALM1
negative regulation of cellular protein metabolic process (GO:0032269)	0.0115206	0.606081	NANOS1;EDN1;IGFBP5
mitochondrion organization (GO:0007005)	0.0116727	0.607816	BAX;SLC25A4;SLC25A33;SLC25A6
oxoacid metabolic process (GO:0043436)	0.012221	0.629936	B3GAT2;CHST1
regulation of nitric oxide biosynthetic process (GO:0045428)	0.012221	0.623636	EDN1;DDAH1
negative regulation of receptor activity (GO:2000272)	0.012221	0.617462	GPRC5A;CALM1
regulation of phosphatidylinositol 3-kinase activity (GO:0043551)	0.0129653	0.648646	PIK3IP1;FGFR3
regulation of heart contraction (GO:0008016)	0.0137288	0.680177	NANOS1;ATP1B2;CALM1
apoptotic mitochondrial changes (GO:0008637)	0.0137289	0.673641	IFI6;BAX
regulation of alcohol biosynthetic process (GO:1902930)	0.0137289	0.667225	FASN;CYP51A1
positive regulation of muscle cell differentiation (GO:0051149)	0.0137289	0.660931	OLFM2;BTG1
erythrocyte differentiation (GO:0030218)	0.0145116	0.692082	RPS19;CASP3
regulation of mitochondrial membrane potential (GO:0051881)	0.0145116	0.685674	BAX;SLC25A33
regulation of cardiac muscle contraction (GO:0055117)	0.0145116	0.679383	NANOS1;CALM1
maturation of SSU-rRNA from tricistronic rRNA transcript (SSU-rRNA, 5.8S rRNA, LSU-rRNA) (GO:0000462)	0.0145116	0.673207	RPS19;RPS21
regulation of nitric-oxide synthase activity (GO:0050999)	0.0153132	0.703992	DDAH1;CALM1
glycosaminoglycan biosynthetic process (GO:0006024)	0.0153256	0.698271	VCAN;B3GAT2;CHST1
fatty acid metabolic process (GO:0006631)	0.0183622	0.829225	PHYH;FASN;CROT
cytokine-mediated signaling pathway (GO:0019221)	0.0183646	0.822057	CEBPA;IL33;CASP3;IFI6;HLA-C;HLA-A;VIM;MCL1
regulation of release of cytochrome c from mitochondria (GO:0090199)	0.0187038	0.82996	HRK;BAX
regulation of cholesterol biosynthetic process (GO:0045540)	0.0187038	0.822805	FASN;CYP51A1
positive regulation of mitotic nuclear division (GO:0045840)	0.0187038	0.815772	EDN1;RGCC
regulation of cholesterol metabolic process (GO:0090181)	0.0195965	0.847464	FASN;CYP51A1
regulation of calcium-mediated signaling (GO:0050848)	0.0195965	0.840342	NANOS1;CALM1
positive regulation of cysteine-type endopeptidase activity involved in apoptotic process (GO:0043280)	0.0197586	0.840235	CASP3;BAX;ROBO1
positive regulation of gene expression (GO:0010628)	0.020146	0.849628	NANOS1;RPS4X;RGCC;ADM2;HMGA1;FHL2;CAPN3;RPL26;VIM
positive regulation of multicellular organismal process (GO:0051240)	0.0219032	0.916163	IL33;RGCC;RPS19;CRH
regulation of steroid biosynthetic process (GO:0050810)	0.0223793	0.928466	FASN;CYP51A1
negative regulation of cellular process (GO:0048523)	0.02248	0.925123	NANOS1;CEBPA;RGCC;BTG1;DDAH1;P3H2;HMGA1
positive regulation of protein serine/threonine kinase activity (GO:0071902)	0.0242911	0.991662	EDN1;CALM1;ROBO1
plasma membrane bounded cell projection organization (GO:0120036)	0.0242911	0.983791	LIMA1;STMN4;CNTN4
protein methylation (GO:0006479)	0.0243197	0.977193	RPS2;CALM1
maturation of SSU-rRNA (GO:0030490)	0.0243197	0.969558	RPS28;RPS19
regulation of intrinsic apoptotic signaling pathway (GO:2001242)	0.0253149	1	BAX;MCL1
negative regulation of cell migration (GO:0030336)	0.0259165	1	NDRG4;IGFBP5;ROBO1
negative regulation of mitotic cell cycle (GO:0045930)	0.0263265	1	BTG1;RGCC
intrinsic apoptotic signaling pathway in response to DNA damage (GO:0008630)	0.0263265	1	BAX;MCL1
regulation of cell cycle arrest (GO:0071156)	0.0263265	1	RGCC;SLC25A33
sulfur compound biosynthetic process (GO:0044272)	0.026471	1	VCAN;B3GAT2;CHST1
antimicrobial humoral immune response mediated by antimicrobial peptide (GO:0061844)	0.0273543	1	RPS19;RPL39
lipid homeostasis (GO:0055088)	0.0273543	1	CEBPA;LIPG
fatty acid oxidation (GO:0019395)	0.028398	1	PHYH;CROT
coenzyme metabolic process (GO:0006732)	0.0294576	1	FASN;CROT
positive regulation of mitotic cell cycle (GO:0045931)	0.0305328	1	EDN1;RGCC
positive regulation of secretion by cell (GO:1903532)	0.0305328	1	EDN1;RGCC
regulation of oxidative stress-induced neuron intrinsic apoptotic signaling pathway (GO:1903376)	0.0310931	1	MCL1
negative regulation of mRNA catabolic process (GO:1902373)	0.0310931	1	PABPC1
protein insertion into mitochondrial membrane involved in apoptotic signaling pathway (GO:0001844)	0.0310931	1	BAX
dopamine catabolic process (GO:0042420)	0.0310931	1	MOXD1
negative regulation of erythrocyte differentiation (GO:0045647)	0.0310931	1	MAFB
negative regulation of catecholamine secretion (GO:0033604)	0.0310931	1	CRH
negative regulation of cellular response to hypoxia (GO:1900038)	0.0310931	1	DDAH1
negative regulation of necroptotic process (GO:0060546)	0.0310931	1	SLC25A4
positive regulation of sodium ion transmembrane transport (GO:1902307)	0.0310931	1	NANOS1
positive regulation of cGMP biosynthetic process (GO:0030828)	0.0310931	1	NANOS1
negative regulation of phospholipid metabolic process (GO:1903726)	0.0310931	1	PIK3IP1
regulation of biosynthetic process (GO:0009889)	0.0310931	1	SLC25A33
pyrimidine-containing compound transmembrane transport (GO:0072531)	0.0310931	1	SLC25A33
negative regulation of cell cycle phase transition (GO:1901988)	0.0310931	1	RGCC
citrulline metabolic process (GO:0000052)	0.0310931	1	DDAH1
regulation of sarcomere organization (GO:0060297)	0.0310931	1	EDN1
peptidyl-proline hydroxylation (GO:0019511)	0.0310931	1	P3H2
positive regulation of fibroblast apoptotic process (GO:2000271)	0.0310931	1	BTG1
mitochondrial transport (GO:0006839)	0.0342551	1	SLC25A4;SLC25A33;SLC25A6
muscle contraction (GO:0006936)	0.035547	1	NANOS1;VIM;CALM1
regulation of cyclic nucleotide metabolic process (GO:0030799)	0.0361814	1	CALM1
regulation of cyclic-nucleotide phosphodiesterase activity (GO:0051342)	0.0361814	1	CALM1
purine ribonucleotide transport (GO:0015868)	0.0361814	1	SLC25A4
positive regulation of cellular senescence (GO:2000774)	0.0361814	1	HMGA1
endonucleolytic cleavage in ITS1 to separate SSU-rRNA from 5.8S rRNA and LSU-rRNA from tricistronic rRNA transcript (SSU-rRNA, 5.8S rRNA, LSU-rRNA) (GO:0000447)	0.0361814	1	RPS21
activation of signaling protein activity involved in unfolded protein response (GO:0006987)	0.0361814	1	BAX
vascular smooth muscle contraction (GO:0014829)	0.0361814	1	EDN1
positive regulation of cyclin-dependent protein serine/threonine kinase activity involved in G1/S transition of mitotic cell cycle (GO:0031659)	0.0361814	1	RGCC
myoblast fusion (GO:0007520)	0.0361814	1	NANOS1
norepinephrine biosynthetic process (GO:0042421)	0.0361814	1	MOXD1
regulation of protein heterodimerization activity (GO:0043497)	0.0361814	1	BAX
negative regulation of necrotic cell death (GO:0060547)	0.0361814	1	SLC25A4
regulation of smooth muscle cell differentiation (GO:0051150)	0.0361814	1	OLFM2
adenine nucleotide transport (GO:0051503)	0.0361814	1	SLC25A4
chondroitin sulfate proteoglycan metabolic process (GO:0050654)	0.0361814	1	B3GAT2
glycosaminoglycan metabolic process (GO:0030203)	0.0408812	1	VCAN;B3GAT2
protein insertion into mitochondrial membrane (GO:0051204)	0.0412432	1	BAX
peptidyl-cysteine modification (GO:0018198)	0.0412432	1	NANOS1
fatty acid alpha-oxidation (GO:0001561)	0.0412432	1	PHYH
positive regulation of extracellular matrix assembly (GO:1901203)	0.0412432	1	RGCC
phospholipid homeostasis (GO:0055091)	0.0412432	1	LIPG
catecholamine catabolic process (GO:0042424)	0.0412432	1	MOXD1
positive regulation of cell aging (GO:0090343)	0.0412432	1	HMGA1
regulation of fibroblast apoptotic process (GO:2000269)	0.0412432	1	BTG1
regulation of calcium ion transmembrane transport via high voltage-gated calcium channel (GO:1902514)	0.0412432	1	NANOS1
phenol-containing compound biosynthetic process (GO:0046189)	0.0412432	1	MOXD1
establishment of integrated proviral latency (GO:0075713)	0.0412432	1	HMGA1
positive regulation of behavior (GO:0048520)	0.0412432	1	CRH
organophosphate catabolic process (GO:0046434)	0.0412432	1	LIPG
granulocyte differentiation (GO:0030851)	0.0412432	1	CEBPA
positive regulation of respiratory burst (GO:0060267)	0.0412432	1	RPS19
negative regulation of vascular permeability (GO:0043116)	0.0412432	1	DDAH1
norepinephrine metabolic process (GO:0042415)	0.0412432	1	MOXD1
isoprenoid metabolic process (GO:0006720)	0.0412432	1	PHYH
positive regulation of ryanodine-sensitive calcium-release channel activity (GO:0060316)	0.0412432	1	CALM1
positive regulation of chemokine secretion (GO:0090197)	0.0412432	1	IL33
positive regulation of IRE1-mediated unfolded protein response (GO:1903896)	0.0412432	1	BAX
regulation of chemokine secretion (GO:0090196)	0.0412432	1	IL33
pantothenate metabolic process (GO:0015939)	0.0412432	1	FASN
endochondral ossification (GO:0001958)	0.0412432	1	FGFR3
heterochromatin assembly (GO:0031507)	0.0412432	1	HMGA1
negative regulation of intrinsic apoptotic signaling pathway (GO:2001243)	0.0421023	1	TPT1;MCL1
carbohydrate homeostasis (GO:0033500)	0.043337	1	CEBPA;RPS6
negative regulation of protein sumoylation (GO:0033234)	0.0462786	1	CAPN3
positive regulation of cell activation (GO:0050867)	0.0462786	1	CAPN3
negative regulation of mitotic nuclear division (GO:0045839)	0.0462786	1	RGCC
regulation of cell-cell adhesion mediated by cadherin (GO:2000047)	0.0462786	1	RGCC
vasodilation (GO:0042311)	0.0462786	1	NANOS1
regulation of endothelial cell differentiation (GO:0045601)	0.0462786	1	BTG1
mitochondrial respiratory chain complex III assembly (GO:0034551)	0.0462786	1	SLC25A33
neurotrophin TRK receptor signaling pathway (GO:0048011)	0.0462786	1	CASP3
regulation of oxidative phosphorylation (GO:0002082)	0.0462786	1	SLC25A33
negative regulation of chromatin silencing (GO:0031936)	0.0462786	1	HMGA1
cellular response to leucine (GO:0071233)	0.0462786	1	SESN3
regulation of endoplasmic reticulum unfolded protein response (GO:1900101)	0.0462786	1	BAX
regulation of cell communication by electrical coupling involved in cardiac conduction (GO:1901844)	0.0462786	1	CALM1
establishment of viral latency (GO:0019043)	0.0462786	1	HMGA1
positive regulation of protein homooligomerization (GO:0032464)	0.0462786	1	HRK
response to leucine (GO:0043201)	0.0462786	1	SESN3
negative regulation of phosphatidylinositol 3-kinase signaling (GO:0014067)	0.0462786	1	PIK3IP1
mitochondrial fragmentation involved in apoptotic process (GO:0043653)	0.0462786	1	BAX
respiratory chain complex III assembly (GO:0017062)	0.0462786	1	SLC25A33
negative regulation of epithelial cell proliferation (GO:0050680)	0.0471211	1	RGCC;ROBO1

## Sheet: DLN_C9-L1 ME
Module	ME blue	ME magenta
Eigengenes	KAZN	PTCHD2
	IGSF21	DRAXIN
	WNT4	IFI44
	GRIK3	LMO4
	SSBP3	C1orf61
	NEGR1	PGBD5
	GNG5	KIF26B
	PLPPR4	SOX11
	SYT6	SH3RF3
	PBX1	FRMD4B
	ATP1B1	RP11-553L6.5
	B3GALT2	ZBTB20
	RYR2	CHST2
	FAM49A	PRSS12
	VSNL1	SCRG1
	CDC42EP3	EFNA5
	PELI1	ZNF608
	LRP1B	DDAH2
	ACVR2A	EZR
	RPRM	GPC2
	TBR1	RPS4X
	PDE1A	TMSB15A
	IGFBP5	RPL39
	ITM2C	BHLHE22
	ATP2B2	RPS6
	SATB1	ZNF462
	ZNF385D	LHX2
	ARPP21	LMO1
	FEZF2	NRP1
	PRICKLE2	FGFR2
	ROBO2	PHLDA1
	CADM2	MGAT4C
	EPHA3	PCDH8
	CD47	PCDH9
	MGLL	HS6ST3
	PPM1L	C14orf132
	LDB2	SYT4
	SEL1L3	DCC
	RASL11B	TCF4
	SCD5	INSM1
	FAM13A	SEZ6L
	FBXW7	NPTXR
	TENM3	HUNK
	UBE2QL1
	ADCY2
	CTNND2
	CDH6
	PDZD2
	PLK2
	SSBP2
	MEF2C
	FBXL17
	EPB41L4A
	2003-03-01
	SPOCK1
	CPNE5
	POU3F2
	SOBP
	WASF1
	AKAP7
	NHSL1
	HIVEP2
	TIAM2
	ETV1
	HDAC9
	RAPGEF5
	PDE1C
	DPY19L1
	SEMA3E
	SEMA3A
	GRM3
	PRKAR2B
	NRCAM
	FOXP2
	PLXNA4
	ACTR3B
	DMD
	SGK223
	ASAH1
	LPL
	SFRP1
	C8orf34
	RALYL
	MMP16
	MAL2
	ST3GAL1
	KHDRBS3
	SMARCA2
	PTPRD
	TRPM3
	TLE4
	NTRK2
	IER5L
	OLFM1
	FTH1
	GSTP1
	PGM2L1
	PRSS23
	SESN3
	GUCY1A2
	ARHGAP20
	CLMP
	KIAA1462
	PHYHIPL
	KCNMA1
	SLIT1
	SORCS1
	ATRNL1
	CALY
	SOX5
	CNTN1
	SYT1
	ATP2B1
	BTG1
	NUAK1
	PDS5B
	LMO7
	KCTD12
	RAP2A
	EFNB2
	MDGA2
	FLRT2
	SCG5
	TMEM159
	CRYM
	PRKCB
	CACNG3
	HS3ST4
	CDH11
	AC004158.3
	GAS7
	ARL4D
	GJC1
	NXPH3
	CDH2
	KLHL14
	CELF4
	CST3
	KCNG1
	TSHZ3
	SLC17A7
	ETFB
	ADRBK2
	SYN3
	TSPO
	MPPED1

## Sheet: DLN_C9-L1 BLUE
Term	P-value	Adjusted P-value	Genes
regulation of synaptic transmission, glutamatergic (GO:0051966)	3.43953e-08	0.000175519	GRM3;MEF2C;TSHZ3;CDH2;SYT1;GRIK3;CACNG3
generation of neurons (GO:0048699)	3.97786e-08	0.000101495	PTPRD;NTRK2;MEF2C;SEMA3A;SPOCK1;NRCAM;ATP2B2;POU3F2;WNT4;ITM2C
neuron migration (GO:0001764)	4.26981e-07	0.000726295	NTRK2;MEF2C;NHSL1;SEMA3A;SPOCK1;NRCAM
neuron differentiation (GO:0030182)	8.41594e-07	0.00107366	PTPRD;NTRK2;MEF2C;TENM3;SPOCK1;ATP2B2;POU3F2;WNT4;ITM2C
regulation of neuron projection development (GO:0010975)	2.63475e-06	0.00268902	EFNB2;NTRK2;TENM3;CDH2;SEMA3A;SPOCK1;EPHA3;ITM2C
regulation of axonogenesis (GO:0050770)	2.94738e-06	0.00250675	ROBO2;OLFM1;NTRK2;CDH2;NRCAM;PLXNA4
positive regulation of neuron projection development (GO:0010976)	7.09811e-06	0.00517452	ROBO2;NTRK2;TENM3;CPNE5;SYT1;EPHA3;PLXNA4
homophilic cell adhesion via plasma membrane adhesion molecules (GO:0007156)	7.22253e-06	0.00460707	ROBO2;CDH6;TENM3;CDH2;CADM2;CDH11
modulation of chemical synaptic transmission (GO:0050804)	3.02878e-05	0.0171732	GRM3;MEF2C;CDH2;SYT1;GRIK3;SYN3
cell-cell adhesion via plasma-membrane adhesion molecules (GO:0098742)	8.36153e-05	0.0426689	CDH6;PTPRD;ROBO2;TENM3;CDH2;CADM2;CDH11
positive regulation of cell differentiation (GO:0045597)	9.12841e-05	0.0423475	OLFM1;MEF2C;SFRP1;CDH2;LPL;ACVR2A;SOX5;WNT4
regulation of axon extension (GO:0030516)	0.000106584	0.0453247	OLFM1;SEMA3A;NRCAM;PLXNA4
regulation of synapse assembly (GO:0051963)	0.000119657	0.04697	ROBO2;PTPRD;MEF2C;SLIT1
cell communication by electrical coupling involved in cardiac conduction (GO:0086064)	0.000130766	0.0476641	GJC1;RYR2;ATP1B1
cell-cell junction organization (GO:0045216)	0.000182756	0.0621737	CDH6;GJC1;CDH2;CADM2;CDH11
negative regulation of cell projection organization (GO:0031345)	0.000223705	0.071348	EFNB2;SEMA3A;SPOCK1;ITM2C
negative regulation of fibroblast proliferation (GO:0048147)	0.000286933	0.0861306	SFRP1;GSTP1;FTH1
adherens junction organization (GO:0034332)	0.000294832	0.0835847	CDH6;CDH2;CADM2;CDH11
regulation of cardiac muscle contraction by calcium ion signaling (GO:0010882)	0.000460228	0.123608	RYR2;DMD;ATP1B1
negative regulation of neuron projection development (GO:0010977)	0.000521712	0.133115	EFNB2;SEMA3A;SPOCK1;ITM2C
cellular response to growth factor stimulus (GO:0071363)	0.000552925	0.134361	NTRK2;MEF2C;SFRP1;ACVR2A;SOX5;WNT4
regulation of axon extension involved in axon guidance (GO:0048841)	0.000606315	0.140637	SEMA3A;SEMA3E;PLXNA4
cell-cell adhesion mediated by cadherin (GO:0044331)	0.000606315	0.134523	CDH6;CDH2;CDH11
neuron development (GO:0048666)	0.000666067	0.141623	NTRK2;MEF2C;TENM3;CDH11;ETV1;POU3F2
cellular metal ion homeostasis (GO:0006875)	0.00069414	0.141688	RYR2;KCNMA1;ATP2B2;ATP2B1;ATP1B1
positive regulation of neuron differentiation (GO:0045666)	0.000762289	0.149614	NTRK2;MEF2C;TENM3;NRCAM;EPHA3
regulation of extent of cell growth (GO:0061387)	0.000778773	0.147188	OLFM1;NRCAM
positive regulation of cardiac muscle tissue development (GO:0055025)	0.000778773	0.141931	EFNB2;MEF2C
positive regulation of fibroblast apoptotic process (GO:2000271)	0.000778773	0.137037	SFRP1;BTG1
positive regulation of cell morphogenesis involved in differentiation (GO:0010770)	0.000851463	0.144834	ROBO2;PTPRD;NTRK2;PLXNA4
negative chemotaxis (GO:0050919)	0.000875982	0.144198	SEMA3A;SLIT1;SEMA3E
cell junction assembly (GO:0034329)	0.000908257	0.144839	CDH6;GJC1;CDH2;CDH11
cell morphogenesis (GO:0000902)	0.000908257	0.14045	CDH6;TENM3;CDH2;CDH11
negative regulation of synapse organization (GO:1905809)	0.00108506	0.162855	ROBO2;SLIT1
semaphorin-plexin signaling pathway (GO:0071526)	0.00121155	0.176643	SEMA3A;SEMA3E;PLXNA4
negative regulation of neuron differentiation (GO:0045665)	0.00123277	0.174745	EFNB2;SEMA3A;SPOCK1;ITM2C
neuron projection extension involved in neuron projection guidance (GO:1902284)	0.00143983	0.198579	SEMA3A;SLIT1
regulation of fibroblast apoptotic process (GO:2000269)	0.00143983	0.193354	SFRP1;BTG1
axon extension involved in axon guidance (GO:0048846)	0.00143983	0.188396	SEMA3A;SLIT1
positive regulation of synaptic transmission (GO:0050806)	0.00146226	0.186548	TSHZ3;SYT1;PLK2;CACNG3
regulation of cardiac conduction (GO:1903779)	0.00146226	0.181998	RYR2;ATP2B2;ATP2B1;ATP1B1
positive regulation of bone mineralization (GO:0030501)	0.00147459	0.179162	MEF2C;ACVR2A;WNT4
cellular response to glucagon stimulus (GO:0071377)	0.00161849	0.192073	GNG5;PRKAR2B;ADCY2
central nervous system neuron differentiation (GO:0021953)	0.00161849	0.187708	NTRK2;SPOCK1;MDGA2
positive regulation of biomineral tissue development (GO:0070169)	0.00177088	0.200817	MEF2C;ACVR2A;WNT4
regulation of cation channel activity (GO:2001257)	0.00181244	0.201062	KCNG1;MEF2C;DMD;CACNG3
regulation of cell communication (GO:0010646)	0.00181244	0.196784	RYR2;GRIK3;SCG5;MGLL
response to muscle stretch (GO:0035994)	0.00184235	0.195865	RYR2;DMD
positive regulation of muscle cell differentiation (GO:0051149)	0.00193194	0.201198	MEF2C;BTG1;CDH2
response to glucagon (GO:0033762)	0.00193194	0.197174	GNG5;PRKAR2B;ADCY2
positive regulation of osteoblast differentiation (GO:0045669)	0.00210184	0.210308	MEF2C;ACVR2A;WNT4
regulation of muscle cell differentiation (GO:0051147)	0.00228075	0.22382	MEF2C;CDH2;HDAC9
cardiac muscle contraction (GO:0060048)	0.00228075	0.219597	RYR2;DMD;ATP1B1
positive regulation of cardiac muscle cell differentiation (GO:2000727)	0.00229193	0.216588	EFNB2;MEF2C
Rap protein signal transduction (GO:0032486)	0.00229193	0.21265	RAP2A;PLK2
motor neuron axon guidance (GO:0008045)	0.00229193	0.208852	SLIT1;PLXNA4
positive regulation of axonogenesis (GO:0050772)	0.00246883	0.221025	ROBO2;NTRK2;PLXNA4
response to calcium ion (GO:0051592)	0.00267962	0.23576	RYR2;MEF2C;SYT1;KCNMA1
cell-cell junction assembly (GO:0007043)	0.00267962	0.231764	CDH6;GJC1;CDH2;CDH11
positive regulation of sodium ion transmembrane transporter activity (GO:2000651)	0.00278787	0.237108	DMD;ATP1B1
regulation of cardiac muscle cell differentiation (GO:2000725)	0.00278787	0.233221	EFNB2;MEF2C
calcium-dependent cell-cell adhesion via plasma membrane cell adhesion molecules (GO:0016339)	0.00331585	0.272915	CDH6;CDH2;CDH11
axonal fasciculation (GO:0007413)	0.00332947	0.269687	NRCAM;EPHA3
regulation of skeletal muscle tissue development (GO:0048641)	0.00332947	0.265473	MEF2C;HDAC9
positive regulation of cardiocyte differentiation (GO:1905209)	0.00332947	0.261389	EFNB2;MEF2C
calcium ion homeostasis (GO:0055074)	0.00379573	0.293479	RYR2;ATP2B2;ATP2B1;ATP1B1
semaphorin-plexin signaling pathway involved in neuron projection guidance (GO:1902285)	0.00391604	0.298262	SEMA3A;PLXNA4
regulation of axon guidance (GO:1902667)	0.00391604	0.293876	SEMA3A;PLXNA4
cellular potassium ion homeostasis (GO:0030007)	0.00391604	0.289617	KCNMA1;ATP1B1
detection of calcium ion (GO:0005513)	0.00391604	0.28548	RYR2;SYT1
heart contraction (GO:0060047)	0.00405453	0.291412	RYR2;DMD;ATP1B1
unsaturated fatty acid metabolic process (GO:0033559)	0.00405453	0.287365	GSTP1;SCD5;MGLL
positive regulation of myoblast differentiation (GO:0045663)	0.00454693	0.317849	MEF2C;BTG1
negative regulation of smooth muscle cell migration (GO:0014912)	0.00454693	0.313554	MEF2C;IGFBP5
regulation of fibroblast proliferation (GO:0048145)	0.00459818	0.31286	SFRP1;GSTP1;FTH1
heterophilic cell-cell adhesion via plasma membrane cell adhesion molecules (GO:0007157)	0.00488573	0.328051	PTPRD;TENM3;CADM2
regulation of heart contraction (GO:0008016)	0.00519124	0.344037	RYR2;ATP2B2;ATP2B1;ATP1B1
negative regulation of axon extension involved in axon guidance (GO:0048843)	0.00522144	0.341603	SEMA3A;SEMA3E
G-protein coupled glutamate receptor signaling pathway (GO:0007216)	0.00522144	0.337279	GRM3;GRIK3
central nervous system development (GO:0007417)	0.00524882	0.334809	ROBO2;CDH2;GSTP1;SPOCK1;NRCAM;TBR1
ion transport (GO:0006811)	0.00539386	0.339813	RYR2;TSPO;SLC17A7;ATP2B2;ATP2B1;ATP1B1;TRPM3
cell morphogenesis involved in neuron differentiation (GO:0048667)	0.00558716	0.347698	MEF2C;PLPPR4;SLIT1;NRCAM
cellular response to organonitrogen compound (GO:0071417)	0.00558716	0.343509	MEF2C;SFRP1;SESN3;IGFBP5
regulation of bone mineralization (GO:0030500)	0.00581255	0.353112	MEF2C;ACVR2A;WNT4
heart morphogenesis (GO:0003007)	0.00581255	0.348958	RYR2;OLFM1;FLRT2
activation of protein kinase A activity (GO:0034199)	0.00593893	0.3524	PRKAR2B;ADCY2
axonogenesis (GO:0007409)	0.00597873	0.350683	EFNB2;ROBO2;PLPPR4;SEMA3A;SLIT1;NRCAM
axon guidance (GO:0007411)	0.00610415	0.353971	EFNB2;ROBO2;SEMA3A;SLIT1;PLXNA4
cellular response to transforming growth factor beta stimulus (GO:0071560)	0.00621807	0.356526	MEF2C;SFRP1;SOX5;WNT4
nervous system development (GO:0007399)	0.00628988	0.356636	ROBO2;OLFM1;MEF2C;CDH2;GSTP1;SPOCK1;NRCAM;RAPGEF5;POU3F2
cellular divalent inorganic cation homeostasis (GO:0072503)	0.00643846	0.361049	RYR2;ATP2B2;ATP2B1;ATP1B1
positive regulation of ossification (GO:0045778)	0.00648494	0.359702	MEF2C;ACVR2A;WNT4
regulation of cell-matrix adhesion (GO:0001952)	0.00648494	0.355835	SFRP1;SEMA3E;EPHA3
negative regulation of axon guidance (GO:1902668)	0.00669874	0.363656	SEMA3A;SEMA3E
positive regulation of calcium ion transmembrane transporter activity (GO:1901021)	0.00669874	0.359828	RYR2;ATP1B1
positive regulation of striated muscle cell differentiation (GO:0051155)	0.00669874	0.35608	EFNB2;MEF2C
negative regulation of lipid biosynthetic process (GO:0051055)	0.00669874	0.352409	FBXW7;WNT4
regulation of cardiac muscle contraction by regulation of the release of sequestered calcium ion (GO:0010881)	0.00669874	0.348813	RYR2;DMD
positive regulation of dendrite extension (GO:1903861)	0.00669874	0.34529	CPNE5;SYT1
cellular monovalent inorganic cation homeostasis (GO:0030004)	0.00669874	0.341837	KCNMA1;ATP1B1
positive regulation of synaptic transmission, glutamatergic (GO:0051968)	0.00750022	0.378947	TSHZ3;CACNG3
regulation of dendrite extension (GO:1903859)	0.00750022	0.375232	CPNE5;SYT1
regulation of secretion by cell (GO:1903530)	0.00796383	0.394558	MEF2C;SYT1;SCG5
cyclic nucleotide biosynthetic process (GO:0009190)	0.00834273	0.409355	GUCY1A2;ADCY2
regulation of cell migration (GO:0030334)	0.0086329	0.419559	SFRP1;IGFBP5;SEMA3A;CNTN1;SEMA3E;LDB2;PLXNA4
cellular response to peptide hormone stimulus (GO:0071375)	0.00865845	0.416831	GNG5;PRKAR2B;ADCY2;HDAC9
axon extension (GO:0048675)	0.00922564	0.439985	SEMA3A;SLIT1
regulation of angiogenesis (GO:0045765)	0.0097215	0.459341	SFRP1;BTG1;PRKCB;CNTN1;SEMA3E
cellular response to lipid (GO:0071396)	0.00994518	0.465599	MEF2C;SFRP1;GSTP1;ADCY2;EPHA3
striated muscle contraction (GO:0006941)	0.0100704	0.467176	RYR2;DMD;ATP1B1
long-term synaptic potentiation (GO:0060291)	0.0101483	0.466548	TSHZ3;PLK2
synaptic transmission, glutamatergic (GO:0035249)	0.0101483	0.462383	GRIK3;SLC17A7
positive regulation of cell projection organization (GO:0031346)	0.0109951	0.496529	NTRK2;TENM3;EPHA3
calcium ion transport (GO:0006816)	0.0110081	0.492756	RYR2;ATP2B2;CACNG3;TRPM3
cellular response to nerve growth factor stimulus (GO:1990090)	0.0111101	0.493001	NTRK2;WASF1
negative regulation of nervous system development (GO:0051961)	0.0111101	0.488751	ROBO2;SLIT1
regulation of release of sequestered calcium ion into cytosol by sarcoplasmic reticulum (GO:0010880)	0.0121105	0.528205	RYR2;DMD
positive regulation of ion transmembrane transporter activity (GO:0032414)	0.0121105	0.523728	DMD;ATP1B1
negative regulation of axon extension (GO:0030517)	0.0121105	0.519327	SEMA3A;SEMA3E
cellular calcium ion homeostasis (GO:0006874)	0.0126666	0.538646	RYR2;ATP2B2;ATP2B1;ATP1B1
negative regulation of macromolecule metabolic process (GO:0010605)	0.0130164	0.548946	OLFM1;MEF2C;SFRP1;WNT4
cGMP biosynthetic process (GO:0006182)	0.0131488	0.549987	GUCY1A2;ADCY2
regulation of AMPA receptor activity (GO:2000311)	0.0131488	0.545515	MEF2C;CACNG3
regulation of epithelial to mesenchymal transition (GO:0010717)	0.0135154	0.556202	OLFM1;SFRP1;EPHA3
positive regulation of neurogenesis (GO:0050769)	0.0140556	0.573806	MEF2C;SEMA3A;NRCAM
regulation of osteoblast differentiation (GO:0045667)	0.0140556	0.569252	MEF2C;ACVR2A;WNT4
regulation of potassium ion transmembrane transporter activity (GO:1901016)	0.0142244	0.571554	KCNG1;ATP1B1
cyclic nucleotide metabolic process (GO:0009187)	0.0142244	0.567089	GUCY1A2;ADCY2
potassium ion homeostasis (GO:0055075)	0.0142244	0.562693	KCNMA1;ATP1B1
negative regulation of developmental process (GO:0051093)	0.014608	0.573418	CST3;SFRP1;FBXW7
nucleotide biosynthetic process (GO:0009165)	0.0153368	0.597434	GUCY1A2;ADCY2
negative regulation of gene expression (GO:0010629)	0.015386	0.594811	OLFM1;MEF2C;SFRP1;IGFBP5;TSHZ3;LDB2;SMARCA2;HDAC9;FOXP2;WNT4
cellular response to oxygen-containing compound (GO:1901701)	0.0154471	0.592681	MEF2C;SFRP1;SESN3;IGFBP5;GSTP1;EPHA3
B cell activation (GO:0042113)	0.0163381	0.622189	MEF2C;PRKCB;HDAC9
negative regulation of smooth muscle cell proliferation (GO:0048662)	0.0164854	0.623146	MEF2C;IGFBP5
negative regulation of synaptic transmission (GO:0050805)	0.0164854	0.618564	PLK2;GRIK3
cellular response to organic cyclic compound (GO:0071407)	0.0172746	0.643449	MEF2C;SFRP1;IGFBP5;ADCY2
negative regulation of cell proliferation (GO:0008285)	0.0173813	0.642729	SFRP1;BTG1;IGFBP5;FTH1;GSTP1;PDS5B;SMARCA2
cellular response to ketone (GO:1901655)	0.0176695	0.648685	SFRP1;ADCY2
cardiac muscle cell action potential involved in contraction (GO:0086002)	0.0176695	0.644052	GJC1;RYR2
neural crest cell migration (GO:0001755)	0.0176695	0.639484	SEMA3A;SEMA3E
cGMP metabolic process (GO:0046068)	0.0176695	0.634981	GUCY1A2;ADCY2
negative regulation of signal transduction (GO:0009968)	0.0178233	0.63603	NTRK2;SFRP1;IGFBP5;FBXW7;PRKCB;EPHA3
regulation of striated muscle contraction (GO:0006942)	0.0188886	0.669364	RYR2;DMD
cardiac muscle cell action potential (GO:0086001)	0.0188886	0.664747	DMD;ATP1B1
regulation of myoblast differentiation (GO:0045661)	0.0188886	0.660194	MEF2C;BTG1
regulation of developmental growth (GO:0048638)	0.0201421	0.699219	OLFM1;NRCAM
acylglycerol catabolic process (GO:0046464)	0.0201421	0.694495	LPL;MGLL
cellular response to drug (GO:0035690)	0.0201421	0.689834	MEF2C;RAP2A
cyclic purine nucleotide metabolic process (GO:0052652)	0.0201421	0.685235	GUCY1A2;ADCY2
regulation of hydrolase activity (GO:0051336)	0.0208044	0.703078	NTRK2;EPHA3;PLXNA4
renal water homeostasis (GO:0003091)	0.0214295	0.71944	PRKAR2B;ADCY2
regulation of glutamate receptor signaling pathway (GO:1900449)	0.0227503	0.758788	MEF2C;CACNG3
stem cell differentiation (GO:0048863)	0.0241038	0.798712	MEF2C;SFRP1
regulation of neurotransmitter receptor activity (GO:0099601)	0.0241038	0.793559	MEF2C;CACNG3
epithelial tube morphogenesis (GO:0060562)	0.0254895	0.833802	RYR2;MEF2C
divalent metal ion transport (GO:0070838)	0.0266485	0.866159	RYR2;ATP2B2;CACNG3
negative regulation of cell-substrate adhesion (GO:0010812)	0.026907	0.869027	SPOCK1;SEMA3E
positive regulation of ATPase activity (GO:0032781)	0.026907	0.863561	RYR2;ATP1B1
regulation of cardiac muscle contraction (GO:0055117)	0.026907	0.858164	RYR2;ATP1B1
neural crest cell development (GO:0014032)	0.026907	0.852834	SEMA3A;SEMA3E
regulation of cell morphogenesis involved in differentiation (GO:0010769)	0.0283556	0.8932	RAP2A;CDH2
acylglycerol metabolic process (GO:0006639)	0.0283556	0.887721	LPL;MGLL
glutamate receptor signaling pathway (GO:0007215)	0.0283556	0.882308	GRM3;GRIK3
epithelial to mesenchymal transition (GO:0001837)	0.0298348	0.922709	OLFM1;WNT4
regulation of regulated secretory pathway (GO:1903305)	0.0298348	0.917151	SYT1;SYT6
regulation of dendrite development (GO:0050773)	0.0298348	0.911659	MEF2C;RAP2A
regulation of ossification (GO:0030278)	0.0313442	0.95208	MEF2C;SFRP1
axon development (GO:0061564)	0.0315484	0.952611	PLPPR4;SLIT1;NRCAM
neuron projection morphogenesis (GO:0048812)	0.031706	0.951738	CTNND2;PLPPR4;SLIT1;NRCAM
negative regulation of cellular macromolecule biosynthetic process (GO:2000113)	0.0344426	1	SFRP1;IGFBP5;TSHZ3;LDB2;SMARCA2;HDAC9;FOXP2;WNT4
negative regulation of transport (GO:0051051)	0.0344513	1	PRKCB;EPHA3
embryonic heart tube morphogenesis (GO:0003143)	0.0344513	1	RYR2;MEF2C
ameboidal-type cell migration (GO:0001667)	0.0344513	1	SEMA3A;SEMA3E
positive regulation of cell growth (GO:0030307)	0.0350592	1	SFRP1;CPNE5;SYT1
mesenchymal cell differentiation (GO:0048762)	0.0360479	1	MEF2C;WNT4
regulation of stress-activated MAPK cascade (GO:0032872)	0.0360479	1	RAP2A;GSTP1
cellular response to calcium ion (GO:0071277)	0.0376727	1	MEF2C;SYT1
regulation of kinase activity (GO:0043549)	0.0378194	1	NTRK2;LDB2;EPHA3
positive regulation of angiogenesis (GO:0045766)	0.0397196	1	BTG1;PRKCB;CNTN1
positive regulation of vasculature development (GO:1904018)	0.0406876	1	BTG1;PRKCB;CNTN1
regulation of focal adhesion assembly (GO:0051893)	0.0410047	1	SFRP1;EPHA3
sprouting angiogenesis (GO:0002040)	0.0410047	1	EFNB2;SEMA3E
regulation of dendrite morphogenesis (GO:0048814)	0.0410047	1	PTPRD;RAP2A
negative regulation of protein phosphorylation (GO:0001933)	0.0416598	1	SFRP1;FLRT2;GSTP1;DMD
negative regulation of ossification (GO:0030279)	0.0427109	1	MEF2C;SFRP1
regulation of oxidative stress-induced neuron intrinsic apoptotic signaling pathway (GO:1903376)	0.0430134	1	FBXW7
regulation of macrophage apoptotic process (GO:2000109)	0.0430134	1	MEF2C
release of sequestered calcium ion into cytosol by sarcoplasmic reticulum (GO:0014808)	0.0430134	1	RYR2
neurotransmitter loading into synaptic vesicle (GO:0098700)	0.0430134	1	SLC17A7
transmembrane receptor protein tyrosine phosphatase signaling pathway (GO:0007185)	0.0430134	1	PTPRD
hormone transport (GO:0009914)	0.0430134	1	CRYM
response to heparin (GO:0071503)	0.0430134	1	SFRP1
galactosylceramide metabolic process (GO:0006681)	0.0430134	1	B3GALT2
striated muscle hypertrophy (GO:0014897)	0.0430134	1	RYR2
peripheral nervous system neuron development (GO:0048935)	0.0430134	1	ETV1
spinal cord motor neuron differentiation (GO:0021522)	0.0430134	1	MDGA2
positive regulation of cholesterol storage (GO:0010886)	0.0430134	1	LPL
regulation of aldosterone biosynthetic process (GO:0032347)	0.0430134	1	WNT4
negative regulation of stress-activated protein kinase signaling cascade (GO:0070303)	0.0430134	1	GSTP1
negative regulation of acute inflammatory response (GO:0002674)	0.0430134	1	GSTP1
regulation of respiratory system process (GO:0044065)	0.0430134	1	TSHZ3
positive regulation of activin receptor signaling pathway (GO:0032927)	0.0430134	1	ACVR2A
regulation of male gonad development (GO:2000018)	0.0430134	1	WNT4
negative regulation of lymphocyte differentiation (GO:0045620)	0.0430134	1	SFRP1
regulation of cortisol biosynthetic process (GO:2000064)	0.0430134	1	WNT4
positive regulation of extrinsic apoptotic signaling pathway via death domain receptors (GO:1902043)	0.0430134	1	SFRP1
cardiac ventricle formation (GO:0003211)	0.0430134	1	MEF2C
positive regulation of sodium ion transmembrane transport (GO:1902307)	0.0430134	1	DMD
regulation of skeletal muscle contraction (GO:0014819)	0.0430134	1	DMD
retinal ganglion cell axon guidance (GO:0031290)	0.0430134	1	ROBO2
regulation of mesenchymal stem cell differentiation (GO:2000739)	0.0430134	1	SOX5
regulation of biosynthetic process (GO:0009889)	0.0430134	1	GSTP1
mesenchymal cell differentiation involved in kidney development (GO:0072161)	0.0430134	1	WNT4
hematopoietic stem cell differentiation (GO:0060218)	0.0430134	1	SFRP1
gap junction assembly (GO:0016264)	0.0430134	1	GJC1
long term synaptic depression (GO:0060292)	0.0430134	1	PLK2
regulation of blood vessel remodeling (GO:0060312)	0.0430134	1	CST3
regulation of osteoclast development (GO:2001204)	0.0430134	1	FBXW7
negative regulation of nucleic acid-templated transcription (GO:1903507)	0.0446001	1	SFRP1;TSHZ3;LDB2;SMARCA2;HDAC9;FOXP2;WNT4
regulation of cell proliferation (GO:0042127)	0.0449585	1	EFNB2;NTRK2;SFRP1;NUAK1;BTG1;FTH1;PDS5B;CD47;POU3F2;SMARCA2
fatty acid biosynthetic process (GO:0006633)	0.0462015	1	SCD5;LPL
negative regulation of cellular biosynthetic process (GO:0031327)	0.0462015	1	FBXW7;WNT4
post-translational protein modification (GO:0043687)	0.0472548	1	CST3;CDH2;IGFBP5;FBXW7;LMO7;PRSS23
regulation of GTPase activity (GO:0043087)	0.0491727	1	NTRK2;SFRP1;EPHA3;PLXNA4

[truncated: 1 more sheets: DLN_C9-L1 MAGENTA]
