# Supplementary material for: Human ALS/FTD brain organoid slice cultures display distinct early astrocyte and targetable neuronal pathology
Source: Nat Neurosci. 2021 Oct 21;24(11):1542–54. doi: 10.1038/s41593-021-00923-4 (PMC8553627; doi:10.1038/s41593-021-00923-4)
Supplement: Supplementary file 8 — Putative TF activity (defined by SCENIC) per cell type in C9-L1 and C9-L2 ALI-COs. [file 41593_2021_923_MOESM8_ESM.xlsx]

## Sheet: Astroglia_C9-L1 activity
TF		Colour Coding
CREB5		Active TF
ATF6B		Inactive TF
KLF15
ZEB1
TCF7L1
TFAP2C
HMGN3
FOSL1
DBP
MAFA
REST
BACH1
ZNF189
DDIT3
CREB3L1
SREBF1
BHLHE41
NFATC1
MYB
E2F6
FOSB
BHLHE40
EGR2
BCL3
LEF1
RELB
NFE2L2
SETDB1
EGR1
BACH2
IRF2
AHR
SP1
SP2
FOXO1
KLF3
SOX4
DLX5
EGR3
CREB3
KDM5B
BCLAF1
TEAD2
SIX4
HESX1
SOX11
CUX1
MAF
TFEB
ETV2
LHX9
RARG
NANOG
TBX1
CREM
TBP
KLF4
MZF1
ZIC1
NFYA
USF1
FOXJ1
JUNB
GSX2
TFAP2A
HES4
HCFC1
SREBF2
TFE3
RARB
MAFF
EP300
UBTF
PPARA
CEBPD
NR2C1
UQCRB
SOX2
POU2F1
ASCL2
SOX6

## Sheet: DLN_C9-L1 activity
TF		Colour Coding
ZEB1		Active TF
ATF6B		Inactive TF
HIC1
FOXP2
EGR2
FOSL1
BHLHE40
BACH1
DMBX1
NFATC1
BACH2
FOXJ1
NANOG
DBP
ARID3A
LEF1
MAFA
CUX1
BHLHE41
DDIT3
ZNF189
POLR3G
HES7
CEBPB
AHR
ATF3
E2F6
SP4
TAF7
PPARA
HCFC1
SREBF2
ZNF467
LHX9
IKZF1
TFEB
CREM
EP300
UBTF
RARB
SPDEF
TFAP2A
USF1
MEF2C
BCLAF1
NPDC1
TFE3
NR2C1
POU2F1
POU3F1
HDAC2
MAFF
KDM5B
UQCRB
ASCL2
SMARCA4
SOX11
SOX4

## Sheet: Astroglia_C9-L2 TF activity
TF		Colour Coding
CHD1		Active TF
GTF2B		Inactive TF
TAF1
ZMIZ1
UNCX
ONECUT2
CREB1
IRF7
SP3
STAT1
GSX2
HOXB2
E2F3
TBP
DLX6
GCM2
HOXB4
TCF3
SREBF2
POU5F1B
SOX10
SP4
PATZ1
TBR1
ZNF263
TBX19
TEAD3
SOX6
MYBL1
JDP2
MLXIPL
IRF3
DLX2
SRF
FOXK1
FOSL2
GLIS1
SOX4
MAFF
TBX15
RELA
KLF15
RARA
ZNF362
TAF7
GBX2
PAX6
JUN
FOXJ3
MECOM
TBX21
JUND
RUNX2
HOXB5
ZEB1
EOMES
REST
NFIC
FOS
SOX9
TCF7L1
TFAP2C
HMGN3
NR2E1
TRIM28
HSF1
ERF
DDIT3
CREB5
FOSB
CEBPD
GSC
EMX2
SOX2
RXRB
TEAD2
NANOG
MAF
RFXANK
ZNF91
NR1H3
LUZP2
MAFG
ATF3
NFYA
EGR2
STAT3
MSX2
GSX1
IRF1
NFATC1
TPI1
PITX1
MSX1
SP5
TP53
LHX9
TBL1XR1
RXRG
ELK3
BHLHE40
IKZF1
EGR3
KLF3
OTX2
FOXO1
SPIB
NFE2L1
MEIS1
KLF4
BACH1
RXRA
PBX3
NELFE
OLIG2
CUX1
RBBP5
RAD21
ARX
MAZ
NPDC1
TFDP1

## Sheet: DLN_C9-L2 activity
TF		Colour Coding
E2F3		Active TF
HOXB2		Inactive TF
MYBL1
RFXANK
SOX6
TAF1
RUNX2
UNCX
EGR4
MAFF
TEAD3
TBX19
PATZ1
HES7
MLXIPL
MSX1
NFIL3
FOXK1
SREBF2
IRF7
SP3
MAF
FOXO1
CREB1
JUND
KLF15
DLX2
SP4
GLIS1
RELB
HOXB4
GBX2
ONECUT2
PPARA
SOX10
FOXP1
FOXP2
RELA
ZMIZ1
MEF2C
IRF3
MSX2
TAF7
NFATC1
NR3C1
TBR1
EOMES
POU3F4
FOSL2
HDAC2
SOX11
SOX4
BACH2
KDM5B
TRIM28
NR1H3
CEBPG
TEAD2
HOXB5
LUZP2
NPDC1
ZNF91
DDIT3
LHX9
NFE2L1
TP53
RXRG
TPI1
RXRB
CREB3L2
KLF4
ERF
GSC
TCF4
MEIS1
MAFG
OTX2
SP5
BACH1
TBL1XR1
KLF3
OLIG2
MAZ
CUX1
ETV3
RAD21
RBBP5
REST
